# Supplementary material for: Interspecies synergistic interactions mediated by cofactor exchange enhance stress tolerance by inducing biofilm formation
Source: mSystems. 2024 Aug 27;9(9):e00884-24. doi: 10.1128/msystems.00884-24 (PMC11406921; doi:10.1128/msystems.00884-24)
Supplement: Supplemental data sets — Data Sets S1 to S5. [file msystems.00884-24-s0002.xlsx]

## Sheet: two-species model (Reactions)
Dataset S1: two-species model (Reactions)
Abbreviation	Description	Reaction	GPR	Genes	Subsystem	Reversible	Lower bound	Upper bound	Objective
R-rxn02004	Trehalose-6-phosphate phosphohydrolase	1 cpd00001[r] + 1 cpd00523[r] --> 1 cpd00009[r] + 1 cpd00794[r]				0	0	100	0
R-rxn01710	Propane-1,3-diol:NAD+ 1-oxidoreductase	1 cpd00004[r] + 1 cpd00067[r] + 1 cpd00371[r] <=> 1 cpd00003[r] + 1 cpd03559[r]				1	-100	100	0
R-RXN-9845	RXN-9845	1 cpd17483[r] <=> 1 cpd17482[r]				1	-100	100	0
R-CYTOCHROME-C-OXIDASE-RXN-NapC	CYTOCHROME-C-OXIDASE-RXN-Reduced-NapC-proteins/PROTON/OXYGEN-MOLECULE//Oxidized-NapC-proteins/PROTON/WATER.82.	4 cpd26785[t] + 1 cpd00007[r] + 8 cpd00067[r] --> 4 cpd26784[t] + 2 cpd00001[r] + 4 cpd00067[t]			Transport	0	0	100	0
R-RXN-8990	RXN-8990	1 cpd00007[r] + 1 cpd00066[r] + 1 cpd00067[r] + 1 cpd00001[r] --> 1 cpd00013[r] + 1 cpd00011[r] + 1 cpd00025[r] + 1 cpd00464[r]				0	0	100	0
R-TIGLYLCOA-HYDROXY-RXN	TIGLYLCOA-HYDROXY-RXN	1 cpd02691[r] <=> 1 cpd23225[r] + 1 cpd00001[r]				1	-100	100	0
R-RXN-14161	RXN-14161	1 cpd00294[r] + 1 cpd00001[r] --> 1 cpd00438[r] + 1 cpd00009[r]				0	0	100	0
R-RXN-16227	RXN-16227	1 cpd02816[r] --> 1 cpd00099[r] + 1 cpd00067[r] + 1 cpd02880[r]				0	0	100	0
R-rxn01275	ATP:D-Gluconate 6-phosphotransferase	1 cpd00002[r] + 1 cpd00222[r] --> 1 cpd00008[r] + 1 cpd00067[r] + 1 cpd00284[r]				0	0	100	0
R-RXN-18088	RXN-18088	1 cpd32379[r] + 1 cpd00001[r] --> 1 cpd00013[r] + 1 cpd33275[r] + 1 cpd00020[r]				0	0	100	0
R-RXN-12541	RXN-12541	2 cpd00021[r] + 2 cpd00007[r] --> 2 cpd10516[r] + 2 cpd00532[r]				0	0	100	0
R-1.3.1.56-RXN	1.3.1.56-RXN	1 cpd03995[r] + 1 cpd00003[r] <=> 1 cpd01661[r] + 1 cpd00004[r] + 1 cpd00067[r]				1	-100	100	0
R-RXN-14281-ALPHA-GLUCOSE	RXN-14281-MALTOPENTAOSE/WATER//MALTOTETRAOSE/ALPHA-GLUCOSE.49.	1 cpd15495[r] + 1 cpd00001[r] --> 1 cpd19001[r] + 1 cpd01399[r]				0	0	100	0
R-rxn01836	4-[(1R)-2-Amino-1-hydroxyethyl]-1,2-benzenediol:oxygen oxidoreductase(deaminating)(flavin-containing)	1 cpd00001[r] + 1 cpd00007[r] + 1 cpd00429[r] --> 1 cpd00013[r] + 1 cpd00025[r] + 1 cpd03307[r]				0	0	100	0
R-RXN-10245	RXN-10245	1 cpd31573[r] <=> 1 cpd34206[r]				1	-100	100	0
R-RXN0-1134	RXN0-1134	1 cpd00067[r] + 1 cpd00020[r] + 1 cpd28013[r] --> 1 cpd00011[r] + 1 cpd28011[r]				0	0	100	0
R-rxn11765	6-thioinosine 5'-monophosphate:diphosphate phospho-D-ribosyltransferase	1 cpd00103[r] + 1 cpd01590[r] <=> 1 cpd00012[r] + 1 cpd02832[r]				1	-100	100	0
R-TRANS-RXN2EPH-25	TRANS-RXN2EPH-25	1 cpd00067[t] + 1 cpd00048[t] --> 1 cpd00067[r] + 1 cpd00048[r]			Transport	0	0	100	0
R-rxn10301	isoheptadecanoyl-lipoteichoic acid synthesis (n-24), linked, glucose substituted	24 cpd00026[r] + 1 cpd15749[r] <=> 24 cpd00014[r] + 1 cpd15758[r]				1	-100	100	0
R-rxn01022	S-methyl-5'-thioadenosine:phosphate S-methyl-5-thio-alpha-D-ribosyl-transferase	1 cpd00009[r] + 1 cpd00147[r] <=> 1 cpd00128[r] + 1 cpd02574[r]				1	-100	100	0
R-rxn03903	UDPMurAc(oyl-L-Ala-D-gamma-Glu-L-Lys-D-Ala-D-Ala):undecaprenyl-phosphate phospho-N-acetylmuramoyl-pentapeptide-transferase	1 cpd00286[r] + 1 cpd02862[r] <=> 1 cpd00091[r] + 1 cpd02948[r]				1	-100	100	0
R-rxn02933	(2S,3S)-3-hydroxy-2-methylbutanoyl-CoA:NAD+ oxidoreductase	1 cpd00003[r] + 1 cpd02691[r] <=> 1 cpd00004[r] + 1 cpd00067[r] + 1 cpd02124[r]				1	-100	100	0
R-rxn07921	(S)-Propane-1,2-diol transport via diffusion (extracellular to periplasm)	1 cpd00453[r] <=> 1 cpd00453[t]			Transport	1	-100	100	0
R-rxn02474	5-amino-6-(5-phosphoribitylamino)uracil:NADP+ 1'-oxidoreductase	1 cpd00006[r] + 1 cpd02720[r] <=> 1 cpd00005[r] + 1 cpd00067[r] + 1 cpd00931[r]				1	-100	100	0
R-RXN-21246	RXN-21246	1 cpd22290[r] + 1 cpd00363[r] --> 1 cpd00071[r] + 1 cpd26978[r]				0	0	100	0
R-rxn08240	cobalt (Co+2) transport out via proton antiport (periplasm)	2 cpd00067[t] + 1 cpd00149[r] <=> 2 cpd00067[r] + 1 cpd00149[t]			Transport	1	-100	100	0
R-rxn00993	4-fumarylacetoacetate fumarylhydrolase	1 cpd00067[r] + 1 cpd00106[r] + 1 cpd00142[r] <=> 1 cpd00001[r] + 1 cpd00780[r]				1	-100	100	0
R-RXN0-722	RXN0-722	1 cpd00014[r] + 1 cpd28071[r] --> 1 cpd00978[r] + 1 cpd00001[r] + 1 cpd27745[r]				0	0	100	0
R-4OH2OXOGLUTARALDOL-RXN	4OH2OXOGLUTARALDOL-RXN	1 cpd00830[r] <=> 1 cpd00040[r] + 1 cpd00020[r]				1	-100	100	0
R-CYCLOHEXADIENYL-DEHYDROGENASE-RXN	CYCLOHEXADIENYL-DEHYDROGENASE-RXN	1 cpd00003[r] + 1 cpd00616[r] -> 1 cpd00011[r] + 1 cpd00004[r] + 1 cpd00069[r]				0	0	100	0
R-ASPARTATE-SEMIALDEHYDE-DEHYDROGENASE-RXN	ASPARTATE-SEMIALDEHYDE-DEHYDROGENASE-RXN	1 cpd00346[r] + 1 cpd00006[r] + 1 cpd00009[r] <=> 1 cpd01977[r] + 1 cpd00005[r] + 1 cpd00067[r]				1	-100	100	0
R-rxn03342	3-Methoxytyramine:oxygen oxidoreductase (deaminating) (copper-containing)	1 cpd00001[r] + 1 cpd00007[r] + 1 cpd03316[r] --> 1 cpd00013[r] + 1 cpd00025[r] + 1 cpd03311[r]				0	0	100	0
R-rxn03799	R05509	1 cpd00022[r] + 1 cpd00067[r] + 1 cpd00400[r] <=> 1 cpd00029[r] + 1 cpd00663[r]				1	-100	100	0
R-rxn00076	NAD+ phosphohydrolase	1 cpd00001[r] + 1 cpd00003[r] --> 1 cpd00018[r] + 2 cpd00067[r] + 1 cpd00355[r]				0	0	100	0
R-rxn01136	Succinyl-CoA:oxalate CoA-transferase	1 cpd00067[r] + 1 cpd00078[r] + 1 cpd00180[r] <=> 1 cpd00036[r] + 1 cpd00262[r]				1	-100	100	0
R-PPPGPPHYDRO-RXN	PPPGPPHYDRO-RXN	1 cpd02740[r] + 1 cpd00001[r] <=> 1 cpd00905[r] + 1 cpd00067[r] + 1 cpd00009[r]				1	-100	100	0
R-rxn01492	ATP:D-fructose-1-phosphate 6-phosphotransferase	1 cpd00002[r] + 1 cpd00802[r] --> 1 cpd00008[r] + 1 cpd00067[r] + 1 cpd00290[r]				0	0	100	0
R-RXN-4821	RXN-4821	1 cpd02465[r] + 1 cpd00067[r] + 1 cpd00001[r] <=> 1 cpd02414[r]				1	-100	100	0
R-rxn16077	chloromuconate chloromuconate	1 cpd00067[r] + 1 cpd19569[r] <=> 1 cpd19574[r]				1	-100	100	0
R-RXN-12565	RXN-12565	1 cpd00022[r] + 1 cpd00120[r] <=> 1 cpd00010[r] + 1 cpd03123[r]				1	-100	100	0
R-rxn00178	Acetyl-CoA:acetyl-CoA C-acetyltransferase	2 cpd00022[r] <=> 1 cpd00010[r] + 1 cpd00279[r]				1	-100	100	0
R-rxn05088	5,6,7,8-tetrahydropteridine:NADP+ oxidoreductase	1 cpd00006[r] + 1 cpd03361[r] <=> 1 cpd00005[r] + 1 cpd00067[r] + 1 cpd03360[r]				1	-100	100	0
R-rxn26477	(E)-4-hydroxy-3-methylbut-2-enyl-diphosphate synthase	1 cpd00001[r] + 1 cpd08615[r] + 2 cpd11621[r] <=> 2 cpd00067[r] + 1 cpd08301[r] + 2 cpd11620[r]				1	-100	100	0
R-rxn05649	D-serine transport via proton symport	1 cpd00067[t] + 1 cpd00550[t] <=> 1 cpd00067[r] + 1 cpd00550[r]			Transport	1	-100	100	0
R-34-DIHYDROXYPHTHALATE-DECARBOXYLASE-RXN	34-DIHYDROXYPHTHALATE-DECARBOXYLASE-RXN	1 cpd00067[r] + 1 cpd02061[r] -> 1 cpd00197[r] + 1 cpd00011[r]				0	0	100	0
R-rxn00408	CTP phosphohydrolase	1 cpd00001[r] + 1 cpd00052[r] --> 1 cpd00009[r] + 1 cpd00067[r] + 1 cpd00096[r]				0	0	100	0
R-RXN-17209	RXN-17209	1 cpd00136[r] + 1 cpd00002[r] + 1 cpd00067[r] <=> 1 cpd32564[r] + 1 cpd00012[r]				1	-100	100	0
R-RXN-2881	RXN-2881	1 cpd00055[r] + 1 cpd28218[r] --> 1 cpd27449[r] + 1 cpd00001[r]				0	0	100	0
R-rxn10578	Na+/K+-exchanging ATPase	1 cpd00001[r] + 1 cpd00002[r] + 1 cpd00205[t] + 1 cpd00971[r] --> 1 cpd00008[r] + 1 cpd00009[r] + 1 cpd00067[r] + 1 cpd00205[r] + 1 cpd00971[t]			Transport	0	0	100	0
R-rxn03240	(S)-3-Hydroxyhexadecanoyl-CoA hydro-lyase	1 cpd03113[r] <=> 1 cpd00001[r] + 1 cpd03126[r]				1	-100	100	0
R-rxn13729	NADH dehydrogenase (methylmenaquinone-7 & 4 protons)	1 cpd00004[r] + 5 cpd00067[r] + 1 cpd17027[r] <=> 1 cpd00003[r] + 4 cpd00067[t] + 1 cpd17026[r]			Transport	1	-100	100	0
R-TRANS-RXN2EPH-49	TRANS-RXN2EPH-49	1 cpd02318[t] <=> 1 cpd02318[r]			Transport	1	-100	100	0
R-rxn06071	rubredoxin:NAD+ oxidoreductase	1 cpd00003[r] + 1 cpd00067[r] + 2 cpd11651[r] <=> 1 cpd00004[r] + 2 cpd11681[r]				1	-100	100	0
R-1.10.2.2-RXN-c6	1.10.2.2-RXN-Oxidized-Cytochromes-C6/CPD-9956//Reduced-Cytochromes-C6/UBIQUINONE-8/PROTON.77.	1 cpd15561[r] + 2 M-Oxidized-Cytochromes-C6[t] <=> 2 M-Reduced-Cytochromes-C6[t] + 1 cpd15560[r] + 2 cpd00067[t]			Transport	1	-100	100	0
R-RXN0-6377-NAD	RXN0-6377-AMMONIUM/NAD/WATER//NITRITE/NADH/PROTON.40.	1 cpd00013[r] + 3 cpd00003[r] + 2 cpd00001[r] <=> 3 cpd00004[r] + 1 cpd00075[r] + 5 cpd00067[r]				1	-100	100	0
R-rxn14138	Propanoyl-CoA:acetyl-CoA C-acyltransferase	1 cpd00086[r] + 1 cpd03164[r] <=> 1 cpd00010[r] + 1 cpd03232[r]				1	-100	100	0
R-rxn00776	uracil hydro-lyase (adding D-ribose 5-phosphate;pseudouridine-5'-phosphate-forming)	1 cpd00092[r] + 1 cpd00101[r] <=> 1 cpd00001[r] + 1 cpd00859[r]				1	-100	100	0
R-rxn00154	pyruvate:NAD+ 2-oxidoreductase (CoA-acetylating)	1 cpd00003[r] + 1 cpd00010[r] + 1 cpd00020[r] --> 1 cpd00004[r] + 1 cpd00011[r] + 1 cpd00022[r]				0	0	100	0
R-rxn01480	3-Hydroxy-2-methylpropanoate:NAD+ oxidoreductase	1 cpd00003[r] + 1 cpd00876[r] <=> 1 cpd00004[r] + 1 cpd00067[r] + 1 cpd00287[r]				1	-100	100	0
R-TREHALOSEPHOSPHA-RXN	TREHALOSEPHOSPHA-RXN	1 cpd00523[r] + 1 cpd00001[r] --> 1 cpd00009[r] + 1 cpd00794[r]				0	0	100	0
R-rxn06377	glycine:lipoylprotein oxidoreductase (decarboxylating and acceptor-aminomethylating)	1 cpd00033[r] + 1 cpd00067[r] + 1 cpd12005[r] <=> 1 cpd00011[r] + 1 cpd11830[r]				1	-100	100	0
R-rxn08558	anaerobic glycerol-3-phosphate dehydrogenase	1 cpd00080[r] + 1 cpd15352[r] --> 1 cpd00095[r] + 1 cpd15353[r]				0	0	100	0
R-RXN-13248-3-KETOBUTYRATE	RXN-13248-3-KETOBUTYRATE/PROTON//ACETONE/CARBON-DIOXIDE.46.	1 cpd00142[r] + 1 cpd00067[r] --> 1 cpd00178[r] + 1 cpd00011[r]				0	0	100	0
R-RXN-13293	RXN-13293	1 cpd00004[r] + 1 cpd00067[r] + 1 cpd27421[r] <=> 1 cpd27426[r] + 1 cpd00003[r]				1	-100	100	0
R-rxn09402	methyisocitrate lyase, mitochondrial	1 cpd01501[r] <=> 1 cpd00020[r] + 1 cpd00036[r]				1	-100	100	0
R-rxn25164	RXN-8807.c	1 cpd00022[r] + 1 cpd00036[r] <=> 1 cpd00029[r] + 1 cpd00078[r]				1	-100	100	0
R-rxn03317	11-Deoxycortisol delta5-delat4-isomerase	1 cpd00004[r] + 1 cpd00067[r] + 1 cpd03268[r] <=> 1 cpd00003[r] + 1 cpd03267[r]				1	-100	100	0
R-GLYOXII-RXN	GLYOXII-RXN	1 cpd00001[r] + 1 cpd02182[r] --> 1 cpd00221[r] + 1 cpd00042[r] + 1 cpd00067[r]				0	0	100	0
R-ISOCIT-CLEAV-RXN	ISOCIT-CLEAV-RXN	1 cpd00353[r] <=> 1 cpd00040[r] + 1 cpd00036[r]				1	-100	100	0
R-rxn00088	NADP+ 2'-phosphohydrolase	1 cpd00001[r] + 1 cpd00006[r] --> 1 cpd00003[r] + 1 cpd00009[r]				0	0	100	0
R-L-LACTATE-DEHYDROGENASE-CYTOCHROME-RXN-c	L-LACTATE-DEHYDROGENASE-CYTOCHROME-RXN	2 cpd26784[r] + 1 cpd00159[r] --> 2 cpd26785[r] + 2 cpd00067[r] + 1 cpd00020[r]				0	0	100	0
R-RXN-9386	RXN-9386	1 cpd00002[r] + 1 cpd27100[r] + 1 cpd00023[r] <=> 1 cpd00018[r] + 1 cpd27376[r] + 1 cpd00012[r]				1	-100	100	0
R-rxn09475	acyl-CoA oxidase	1 cpd00007[r] + 1 cpd00067[r] + 1 cpd00327[r] --> 1 cpd00025[r] + 1 cpd14937[r]				0	0	100	0
R-RXN-8838	RXN-8838	1 cpd35353[r] + 1 cpd00067[r] + 1 cpd00001[r] --> 1 cpd00013[r] + 1 cpd31573[r]				0	0	100	0
R-rxn02831	O-Succinylbenzoate:CoA ligase (AMP-forming)	1 cpd00002[r] + 1 cpd00010[r] + 1 cpd01772[r] --> 1 cpd00012[r] + 1 cpd00018[r] + 1 cpd00067[r] + 1 cpd02021[r]				0	0	100	0
R-GLUCONOKIN-RXN	GLUCONOKIN-RXN	1 cpd00002[r] + 1 cpd00222[r] <=> 1 cpd00008[r] + 1 cpd00284[r] + 1 cpd00067[r]				1	-100	100	0
R-rxn05306	TRANS-RXNBWI-115637.ce.maizeexp.PHE_PHE	1 cpd00066[t] + 1 cpd00067[t] <=> 1 cpd00066[r] + 1 cpd00067[r]			Transport	1	-100	100	0
R-rxn00649	O3-acetyl-L-serine:hydrogen-sulfide 2-amino-2-carboxyethyltransferase	1 cpd00239[r] + 1 cpd00722[r] --> 1 cpd00029[r] + 1 cpd00084[r]				0	0	100	0
R-RXN-12196	RXN-12196	1 cpd00062[r] + 1 cpd00001[r] --> 1 cpd00067[r] + 1 cpd00009[r] + 1 cpd00014[r]				0	0	100	0
R-1.10.2.2-RXN	1.10.2.2-RXN-Oxidized-cytochromes-C4/CPD-9956//Reduced-cytochromes-C4/UBIQUINONE-8/PROTON.77.	1 cpd15561[r] + 2 cpd26784[t] <=> 2 cpd26785[t] + 1 cpd15560[r] + 2 cpd00067[t]			Transport	1	-100	100	0
R-rxn00727	Chorismate pyruvate-lyase (amino-accepting)	1 cpd00053[r] + 1 cpd00216[r] --> 1 cpd00020[r] + 1 cpd00023[r] + 1 cpd00067[r] + 1 cpd00093[r]				0	0	100	0
R-rxn08685	hydrogen peroxide transport via diffusion (external)	1 cpd00025[r] <=> 1 cpd00025[t]			Transport	1	-100	100	0
R-RXN66-616	RXN66-616	1 M-Beta-3-hydroxybutyryl-TYPE-I-FAS-ACPs[r] <=> 1 M-Crotonyl-TYPE-I-FAS-ACPs[r] + 1 cpd00001[r]				1	-100	100	0
R-MOXXANAU-RXN	MOXXANAU-RXN	2 cpd26790[r] + 1 cpd04133[r] <=> 1 cpd04134[r] + 2 cpd26791[r] + 2 cpd00067[r]				1	-100	100	0
R-rxn05559	formate transport in via proton symport	1 cpd00047[t] + 1 cpd00067[t] <=> 1 cpd00047[r] + 1 cpd00067[r]			Transport	1	-100	100	0
R-RXN-13248-BENZOYL-ACETATE	RXN-13248-BENZOYL-ACETATE/PROTON//PHENYL/CARBON-DIOXIDE.46.	1 cpd00067[r] + 1 cpd04386[r] --> 1 cpd00011[r] + 1 cpd04385[r]				0	0	100	0
R-rxn15668	1D-myo-inositol-3-phosphate lyase (isomerizing)	1 cpd19006[r] <=> 1 cpd02484[r]				1	-100	100	0
R-rxn01517	ATP:dUMP phosphotransferase	1 cpd00002[r] + 1 cpd00067[r] + 1 cpd00299[r] <=> 1 cpd00008[r] + 1 cpd00978[r]				1	-100	100	0
R-RXN-22	RXN-22	1 cpd22505[r] <=> 1 cpd00106[r] + 1 cpd00257[r]				1	-100	100	0
R-2.5.1.68-RXN	2.5.1.68-RXN	1 cpd00113[r] + 1 cpd00283[r] <=> 1 cpd00012[r] + 1 cpd17150[r]				1	-100	100	0
R-GUANYLCYC-RXN	GUANYLCYC-RXN	1 cpd00038[r] --> 1 cpd00697[r] + 1 cpd00012[r]				0	0	100	0
R-RXN-19950-MK9	RXN-19950-Reduced-Disulfide-Carrier-Proteins/CPD-9720//Oxidized-Disulfide-Carrier-Proteins/CPD-12126.91.	1 M-Reduced-Disulfide-Carrier-Proteins[r] + 1 cpd25794[r] --> 1 M-Oxidized-Disulfide-Carrier-Proteins[r] + 1 cpd23256[r]				0	0	100	0
R-rxn10235	isopentadecanoyl-phosphatidylserine decarboxylase	2 cpd00067[r] + 1 cpd15692[r] <=> 1 cpd00011[r] + 1 cpd15698[r]				1	-100	100	0
R-RXN-12745	RXN-12745	1 cpd24026[r] <=> 1 cpd00237[r] + 1 cpd00086[r]				1	-100	100	0
R-rxn12366	transport of d-lactate [extraorganism-cytosol](secondary symport)	1 cpd00067[t] + 1 cpd00221[r] <=> 1 cpd00067[r] + 1 cpd00221[r]			Transport	1	-100	100	0
R-TRANS-RXN-194	TRANS-RXN-194	1 cpd00002[r] + 1 cpd00063[r] + 1 cpd00001[r] --> 1 cpd00008[r] + 1 cpd00063[t] + 1 cpd00067[r] + 1 cpd00009[r]			Transport	0	0	100	0
R-rxn08239	Cobalt (Co+2) ABC transporter (periplasm)	1 cpd00001[r] + 1 cpd00002[r] + 1 cpd00149[r] --> 1 cpd00008[r] + 1 cpd00009[r] + 1 cpd00067[r] + 1 cpd00149[t]			Transport	0	0	100	0
R-rxn10223	isopentadecanoyl-phosphatidate cytidylyltransferase	1 cpd00052[r] + 1 cpd15680[r] <=> 1 cpd00012[r] + 1 cpd00067[r] + 1 cpd15686[r]				1	-100	100	0
R-TRANS-RXN0-265-B-ALANINE	TRANS-RXN0-265-B-ALANINE//B-ALANINE.21.	1 cpd00085[t] --> 1 cpd00085[r]			Transport	0	0	100	0
R-rxn02269	(S)-3-methyl-2-oxopentanoate:NAD+ 2-oxidoreductase (CoA-methylbutanoylating)	1 cpd00003[r] + 1 cpd00010[r] + 1 cpd00508[r] --> 1 cpd00004[r] + 1 cpd00011[r] + 1 cpd00760[r]				0	0	100	0
R-rxn01975	beta-D-Glucose-6-phosphate:NADP+ 1-oxoreductase	1 cpd00006[r] + 1 cpd00863[r] <=> 1 cpd00005[r] + 1 cpd00067[r] + 1 cpd00911[r]				1	-100	100	0
R-RXN-19950-q6	RXN-19950-Reduced-Disulfide-Carrier-Proteins/UBIQUINONE-6//Oxidized-Disulfide-Carrier-Proteins/UBIQUINOL-30.98.	1 M-Reduced-Disulfide-Carrier-Proteins[r] + 1 cpd15290[r] --> 1 M-Oxidized-Disulfide-Carrier-Proteins[r] + 1 cpd15291[r]				0	0	100	0
R-TRANS-RXN2EPH-50	TRANS-RXN2EPH-50	1 cpd00001[r] <=> 1 cpd00001[t]			Transport	1	-100	100	0
R-rxn03583	4-(hydroxymethyl)benzenesulfonate:NAD+ oxidoreductase	1 cpd00003[r] + 1 cpd04079[r] <=> 1 cpd00004[r] + 1 cpd00067[r] + 1 cpd04080[r]				1	-100	100	0
R-RXN2EPH-3	RXN2EPH-3	2 cpd00023[r] + 1 cpd00003[r] <=> 1 cpd00024[r] + 1 cpd00053[r] + 1 cpd00004[r] + 1 cpd00067[r]				1	-100	100	0
R-RXN-8899	RXN-8899	1 cpd00001[r] + 1 cpd01495[r] --> 1 cpd00013[r] + 1 cpd00020[r]				0	0	100	0
R-rxn10197	TECA4S	1 cpd00001[r] + 30 cpd00026[r] + 30 cpd00175[r] <=> 30 cpd00014[r] + 30 cpd00067[r] + 30 cpd00091[r] + 1 cpd11459[r]				1	-100	100	0
R-CYSPH-RXN	CYSPH-RXN	1 cpd00084[r] + 1 cpd00809[r] --> 1 cpd19019[r] + 1 cpd00009[r]				0	0	100	0
R-rxn01902	Phenylethylalcohol:NAD+ oxidoreductase	1 cpd00003[r] + 1 cpd03481[r] <=> 1 cpd00004[r] + 1 cpd00067[r] + 1 cpd00464[r]				1	-100	100	0
R-rxn05625	nitrite transport in via proton symport, reversible	1 cpd00067[t] + 1 cpd00075[t] <=> 1 cpd00067[r] + 1 cpd00075[r]			Transport	1	-100	100	0
R-rxn01644	L-Aspartate-4-semialdehyde hydro-lyase (adding pyruvate and cyclizing)	1 cpd00020[r] + 1 cpd00346[r] --> 1 cpd00001[r] + 1 cpd00067[r] + 1 cpd21488[r]				0	0	100	0
R-RXN-22318	RXN-22318	1 cpd04506[r] <=> 1 cpd04506[r] + 2 cpd00067[r]				1	-100	100	0
R-rxn00293	UTP:N-acetyl-alpha-D-glucosamine-1-phosphate uridylyltransferase	1 cpd00062[r] + 1 cpd02611[r] <=> 1 cpd00012[r] + 1 cpd00037[r]				1	-100	100	0
R-RXN-17782	RXN-17782	1 cpd00010[r] + 1 cpd32368[r] --> 1 cpd00022[r] + 1 cpd35448[r]				0	0	100	0
R-RXN-2	RXN-2-VANILLATE/CPD-1301//3-4-DIHYDROXYBENZOATE/CPD-1302.51.	1 cpd04073[r] + 1 cpd23695[r] --> 1 cpd00197[r] + 1 cpd02738[r]				0	0	100	0
R-rxn05560	D-fructose transport via PEP:Pyr PTS	1 cpd00061[r] + 1 cpd00082[t] --> 1 cpd00020[r] + 1 cpd00802[r]			Transport	0	0	100	0
R-SARCOSINE-DEHYDROGENASE-RXN	SARCOSINE-DEHYDROGENASE-RXN	1 cpd00067[r] + 1 cpd00001[r] + 1 cpd00183[r] + 1 cpd27005[r] <=> 1 cpd00055[r] + 1 cpd00033[r] + 1 cpd27006[r]				1	-100	100	0
R-rxn08890	murein D,D-carboxypeptidase (murein5px4p) (periplasm)	1 cpd00001[r] + 1 cpd15514[r] <=> 1 cpd00117[r] + 1 cpd15506[r]				1	-100	100	0
R-rxn15018	AMP phosphoribohydrolase	1 cpd00001[r] + 1 cpd00018[r] --> 1 cpd00128[r] + 1 cpd19028[r]				0	0	100	0
R-rxn03150	R04594	1 cpd00001[r] + 1 cpd02904[r] --> 1 cpd00009[r] + 1 cpd03423[r]				0	0	100	0
R-PRAISOM-RXN	PRAISOM-RXN	1 cpd02642[r] <=> 1 cpd00956[r]				1	-100	100	0
R-rxn08288	cytochrome oxidase bd (ubiquinol-8: 2 protons) (periplasm); ubiquinol oxidase	1 cpd00007[r] + 4 cpd00067[r] + 2 cpd15561[r] --> 2 cpd00001[r] + 4 cpd00067[t] + 2 cpd15560[r]			Transport	0	0	100	0
R-rxn10619	fumarate reductase	1 cpd00106[r] + 1 cpd15994[r] --> 1 cpd00036[r] + 1 cpd15995[r]				0	0	100	0
R-rxn00003	pyruvate:pyruvate acetaldehydetransferase (decarboxylating)	2 cpd00020[r] + 1 cpd00067[r] -> 1 cpd00011[r] + 1 cpd00668[r]				0	0	100	0
R-rxn00674	Propanoate:CoA ligase (AMP-forming)	1 cpd00002[r] + 1 cpd00010[r] + 1 cpd00141[r] --> 1 cpd00012[r] + 1 cpd00018[r] + 1 cpd00067[r] + 1 cpd00086[r]				0	0	100	0
R-XANTHOSINEPHOSPHORY-RXN	XANTHOSINEPHOSPHORY-RXN	1 cpd00009[r] + 1 cpd01217[r] --> 1 cpd00475[r] + 1 cpd00309[r]				0	0	100	0
R-RXN-12590	RXN-12590	1 cpd00013[r] + 1 cpd00102[r] + 1 cpd00101[r] <=> 1 cpd00067[r] + 1 cpd00016[r] + 1 cpd00009[r] + 4 cpd00001[r]				1	-100	100	0
R-RXN-19800	RXN-19800	1 cpd00010[r] + 1 cpd34856[r] --> 1 cpd00022[r] + 1 cpd32282[r]				0	0	100	0
R-PROTEIN-KINASE-RXN	PROTEIN-KINASE-RXN	1 cpd00002[r] + 1 cpd37209[r] --> 1 cpd00008[r] + 1 cpd00067[r] + 1 cpd36118[r]				0	0	100	0
R-RXN-14542	RXN-14542	1 cpd00024[r] + 1 cpd00051[r] + 1 cpd00007[r] --> 1 cpd00011[r] + 1 cpd00036[r] + 1 cpd19737[r]				0	0	100	0
R-RXN-18331	RXN-18331	1 cpd00449[r] + 1 cpd00003[r] <=> 1 cpd00213[r] + 1 cpd00004[r] + 1 cpd00067[r]				1	-100	100	0
R-rxn04234	Aldehyde:NAD+ oxidoreductase	1 cpd00001[r] + 1 cpd00003[r] + 1 cpd01686[r] <=> 1 cpd00004[r] + 2 cpd00067[r] + 1 cpd08721[r]				1	-100	100	0
R-2.3.1.157-RXN	2.3.1.157-RXN	1 cpd00022[r] + 1 cpd03671[r] --> 1 cpd00010[r] + 1 cpd19031[r] + 1 cpd00067[r]				0	0	100	0
R-rxn07879	3-hydroxy-3-(4-methylpent-3-en-1-yl)glutaryl-CoA acetate-lyase (7-methyl-3-oxooct-6-enoyl-CoA-forming)	1 cpd02849[r] <=> 1 cpd00029[r] + 1 cpd15170[r]				1	-100	100	0
R-GART-RXN	GART-RXN	1 cpd02394[r] + 1 cpd27039[r] <=> 1 cpd02678[r] + 1 cpd00067[r] + 1 cpd28218[r]				1	-100	100	0
R-RXN-11075	RXN-11075	1 cpd23199[r] + 1 cpd02338[r] <=> 1 cpd23200[r] + 1 cpd00067[r] + 1 cpd00014[r]				1	-100	100	0
R-rxn13766	ATP synthase (three protons for one ATP)	1 cpd00008[r] + 1 cpd00009[r] + 3 cpd00067[t] <=> 1 cpd00001[r] + 1 cpd00002[r] + 2 cpd00067[r]			Transport	1	-100	100	0
R-2-3-1-168-RXN	2.3.1.168-RXN	1 cpd22418[r] + 1 cpd00481[r] <=> 1 cpd22416[r] + 1 cpd00010[r]				1	-100	100	0
R-RXN-11023	RXN-11023	7 cpd00113[r] + 1 cpd17150[r] <=> 1 cpd19587[r] + 7 cpd00012[r]				1	-100	100	0
R-RXN-17132	RXN-17132	1 cpd27972[r] + 1 cpd00001[r] --> 1 cpd00009[r] + 1 cpd27934[r]				0	0	100	0
R-GMKALT-RXN	GMKALT-RXN	1 cpd00002[r] + 1 cpd00296[r] <=> 1 cpd00008[r] + 1 cpd00295[r]				1	-100	100	0
R-rxn00560	Urea:carbon-dioxide ligase (ADP-forming)	1 cpd00002[r] + 1 cpd00073[r] + 1 cpd00242[r] --> 1 cpd00008[r] + 1 cpd00009[r] + 1 cpd00067[r] + 1 cpd00742[r]				0	0	100	0
R-RXN-17357-q8	RXN-17357-CARBON-MONOXIDE/UBIQUINONE-8/WATER//CARBON-DIOXIDE/CPD-9956.60.	1 cpd00204[r] + 1 cpd15560[r] + 1 cpd00001[r] -> 1 cpd00011[r] + 1 cpd15561[r]				0	0	100	0
R-RXN-15192	RXN-15192	1 cpd01286[r] --> 1 cpd34781[r] + 1 cpd00001[r]				0	0	100	0
R-rxn08276	Cyanide transport via diffusion (extracellular to periplasm)	1 cpd00150[r] <=> 1 cpd00150[t]			Transport	1	-100	100	0
R-rxn10058	NAD kinase (dGTP)	1 cpd00003[r] + 1 cpd00241[r] --> 1 cpd00006[r] + 1 cpd00067[r] + 1 cpd00295[r]				0	0	100	0
R-rxn08976	quinone reductase	1 cpd00004[r] + 1 cpd00067[r] + 1 cpd15352[r] --> 1 cpd00003[r] + 1 cpd15353[r]				0	0	100	0
R-rxn00117	ATP:UDP phosphotransferase	1 cpd00002[r] + 1 cpd00014[r] <=> 1 cpd00008[r] + 1 cpd00062[r]				1	-100	100	0
R-rxn01684	purine-nucleoside:phosphate ribosyltransferase	1 cpd00009[r] + 1 cpd01197[r] <=> 1 cpd00360[r] + 1 cpd00475[r]				1	-100	100	0
R-rxn03137	10-Formyltetrahydrofolate:5'-phosphoribosyl-5-amino-4-imidazolecarboxamide formyltransferase	1 cpd00201[r] + 1 cpd02851[r] <=> 1 cpd00087[r] + 1 cpd02884[r]				1	-100	100	0
R-rxn00547	ATP:D-fructose 6-phosphotransferase	1 cpd00002[r] + 1 cpd00082[r] --> 1 cpd00008[r] + 1 cpd00067[r] + 1 cpd00072[r]				0	0	100	0
R-RXN-14403	RXN-14403	1 cpd02484[r] + 1 cpd35985[r] <=> 1 cpd00046[r] + 1 cpd34057[r] + 1 cpd00067[r]				1	-100	100	0
R-MYO-INOSITOL-2-DEHYDROGENASE-RXN	MYO-INOSITOL-2-DEHYDROGENASE-RXN	1 cpd00121[r] + 1 cpd00003[r] --> 1 cpd00004[r] + 1 cpd00067[r] + 1 cpd00524[r]				0	0	100	0
R-rxn12416	transport of deoxyguanosine [extraorganism-cytosol](secondary symport)	1 cpd00067[t] + 1 cpd00277[r] <=> 1 cpd00067[r] + 1 cpd00277[r]			Transport	1	-100	100	0
R-GLU6PDEHYDROG-RXN-1	GLU6PDEHYDROG-RXN	1 cpd00079[t] + 1 cpd00006[r] <=> 1 cpd00911[r] + 1 cpd00005[r] + 1 cpd00067[r]				1	-100	100	0
R-rxn07880	7-methyl-3-oxo-6-octenoyl-CoA:acetyl-CoA C-acyltransferase	1 cpd00010[r] + 1 cpd15170[r] <=> 1 cpd00022[r] + 1 cpd15174[r]				1	-100	100	0
R-RXN-8315	RXN-8315	1 cpd00067[r] + 1 cpd00081[r] <=> 1 cpd00081[r]				1	-100	100	0
R-rxn03608	2-Hydroxy-5-methyl-cis,cis-muconic semialdehyde formylhydrolase	1 cpd00001[r] + 1 cpd04139[r] --> 1 cpd00047[r] + 1 cpd00067[r] + 1 cpd04140[r]				0	0	100	0
R-rxn06696	hydrogen:N5,N10-methenyltetraydromethanopterin oxidoreductase	1 cpd02655[r] + 1 cpd11640[r] <=> 1 cpd00067[r] + 1 cpd02679[r]				1	-100	100	0
R-rxn10275	anteisoheptadecanoyl-UDP-glucosyltransferase (diglucosyl)	1 cpd00026[r] + 1 cpd15741[r] <=> 1 cpd00014[r] + 1 cpd15732[r]				1	-100	100	0
R-AGMATINE-DEIMINASE-RXN	AGMATINE-DEIMINASE-RXN	1 cpd00152[r] + 1 cpd00001[r] <=> 1 cpd00013[r] + 1 cpd00341[r]				1	-100	100	0
R-SULFITE-OXIDASE-RXN	SULFITE-OXIDASE-RXN	1 cpd00007[r] + 1 cpd00081[r] + 1 cpd00001[r] --> 1 cpd00025[r] + 1 cpd00048[r]				0	0	100	0
R-rxn03174	2-Amino-4-hydroxy-6-(erythro-1,2,3-trihydroxypropyl) dihydropteridine triphosphate hydrolase	1 cpd00001[r] + 1 cpd02978[r] <=> 1 cpd03666[r]				1	-100	100	0
R-HISTIDINE-AMMONIA-LYASE-RXN	HISTIDINE-AMMONIA-LYASE-RXN	1 cpd00119[r] <=> 1 cpd00013[r] + 1 cpd00581[r]				1	-100	100	0
R-rxn01620	L-Fuculose-1-phosphate lactaldehyde-lyase	1 cpd00806[r] <=> 1 cpd00095[r] + 1 cpd00334[r]				1	-100	100	0
R-RXN-12721	RXN-12721	1 cpd00018[r] + 1 cpd00111[t] + 2 cpd00067[r] + 1 cpd03387[r] <=> 1 cpd03388[r] + 2 cpd00042[r]				1	-100	100	0
R-NUCLEOTIDE-PYROPHOSPHATASE-RXN-CTP	NUCLEOTIDE-PYROPHOSPHATASE-RXN-CTP/WATER//CMP/PPI/PROTON.26.	1 cpd00052[r] + 1 cpd00001[r] --> 1 cpd00046[r] + 1 cpd00012[r] + 1 cpd00067[r]				0	0	100	0
R-AMYLOMALT-RXN-1	AMYLOMALT-RXN-MALTOTETRAOSE/ALPHA-GLUCOSE//MALTOTRIOSE/ALPHA-MALTOSE.55.	1 cpd19001[r] + 1 cpd01399[r] <=> 1 cpd00665[r] + 1 cpd01262[r]				1	-100	100	0
R-rxn00830	Isopentenyl-diphosphate delta3-delta2-isomerase	1 cpd00113[r] <=> 1 cpd00202[r]				1	-100	100	0
R-rxn06439	L-Histidine:tRNA(His) ligase (AMP-forming)	1 cpd00002[r] + 1 cpd00119[r] + 1 cpd11914[r] <=> 1 cpd00012[r] + 1 cpd00018[r] + 1 cpd00067[r] + 1 cpd12228[r]				1	-100	100	0
R-RXN-14812	RXN-14812	1 cpd36209[r] <=> 1 cpd19035[r]				1	-100	100	0
R-RXN0-5393	RXN0-5393	1 cpd26003[r] <=> 1 cpd26002[r] + 1 cpd00001[r]				1	-100	100	0
R-rxn07908	5-fluoromuconolactone lactonohydrolase	1 cpd00001[r] + 1 cpd15181[r] <=> 2 cpd00067[r] + 1 cpd00552[r] + 1 cpd01498[r]				1	-100	100	0
R-RXN66-448	RXN66-448	1 cpd00051[r] --> 1 cpd00051[t]			Transport	0	0	100	0
R-rxn03546	6-Hydroxyhexanoate:NADP+ oxidoreductase	1 cpd00006[r] + 1 cpd03641[r] <=> 1 cpd00005[r] + 1 cpd00067[r] + 1 cpd03640[r]				1	-100	100	0
R-GSAAMINOTRANS-RXN	GSAAMINOTRANS-RXN	1 cpd02345[r] <=> 1 cpd00338[r]				1	-100	100	0
R-RXN-9514	RXN-9514	1 cpd11488[r] + 1 cpd00005[r] + 1 cpd00067[r] --> 1 cpd22445[r] + 1 cpd00006[r]				0	0	100	0
R-rxn00395	L-Arginine iminohydrolase	1 cpd00001[r] + 1 cpd00051[r] --> 1 cpd00013[r] + 1 cpd00274[r]				0	0	100	0
R-RXN-7819	RXN-7819	1 cpd00866[r] + 1 cpd00005[r] + 1 cpd00007[r] --> 1 cpd00029[r] + 1 cpd00237[r] + 1 cpd00006[r] + 1 cpd00001[r]				0	0	100	0
R-RXN-17168	RXN-17168	1 cpd00007[r] + 2 cpd00067[r] + 2 cpd28082[r] + 1 cpd27830[r] <=> 1 cpd36971[r] + 2 cpd27757[r] + 2 cpd00001[r]				1	-100	100	0
R-RXN-17823	RXN-17823	1 cpd27814[r] + 1 M-a-DNA-methyl-phosphotriester[r] <=> 1 cpd26896[r] + 1 cpd00067[r] + 1 cpd27955[r]				1	-100	100	0
R-rxn01304	Succinyl-CoA:L-homoserine O-succinyltransferase	1 cpd00078[r] + 1 cpd00227[r] --> 1 cpd00010[r] + 1 cpd00822[r]				0	0	100	0
R-rxn01734	Succinyl-CoA:citramalate CoA-transferase	1 cpd00067[r] + 1 cpd00078[r] + 1 cpd00380[r] <=> 1 cpd00036[r] + 1 cpd00416[r]				1	-100	100	0
R-RXN0-2382	RXN0-2382	1 cpd00359[r] + 1 cpd00054[r] <=> 1 cpd00065[r] + 1 cpd00001[r]				1	-100	100	0
R-PYRROLINECARBREDUCT-RXN-NAD	PYRROLINECARBREDUCT-RXN-PRO/NAD//L-DELTA1-PYRROLINE_5-CARBOXYLATE/NADH/PROTON.54.	1 cpd00003[r] + 1 cpd00129[r] <=> 1 cpd29655[r] + 1 cpd00004[r] + 2 cpd00067[r]				1	-100	100	0
R-rxn16180	methylmercury mercuric-lyase (methane-forming)	1 cpd00067[r] + 1 cpd19935[r] <=> 1 cpd00531[r] + 1 cpd01024[r]				1	-100	100	0
R-rxn06672	biotin-carboxyl-carrier-protein:carbon-dioxide ligase (ADP-forming)	1 cpd00002[r] + 1 cpd00242[r] + 1 cpd12848[r] --> 1 cpd00008[r] + 1 cpd00009[r] + 1 cpd00067[r] + 1 cpd12543[r]				0	0	100	0
R-F16BDEPHOS-RXN	F16BDEPHOS-RXN	1 cpd19036[r] + 1 cpd00001[r] --> 1 cpd19035[r] + 1 cpd00009[r]				0	0	100	0
R-rxn10337	isoheptadecanoyl-cardiolipin synthase	2 cpd15722[r] <=> 1 cpd00100[r] + 1 cpd15794[r]				1	-100	100	0
R-L-LACTATE-DEHYDROGENASE-CYTOCHROME-RXN-c6	L-LACTATE-DEHYDROGENASE-CYTOCHROME-RXN-L-LACTATE/Oxidized-Cytochromes-C6//PYRUVATE/Reduced-Cytochromes-C6/PROTON.74.	1 cpd00159[r] + 2 M-Oxidized-Cytochromes-C6[r] --> 2 cpd00067[r] + 1 cpd00020[r] + 2 M-Reduced-Cytochromes-C6[r]				0	0	100	0
R-ADENODEAMIN-RXN	ADENODEAMIN-RXN	1 cpd00182[r] + 1 cpd00067[r] + 1 cpd00001[r] <=> 1 cpd00013[r] + 1 cpd00246[r]				1	-100	100	0
R-rxn03288	acetyl-CoA C-acyltransferase, putative / 3-ketoacyl-CoA thiolase, putative	1 cpd00086[r] + 1 cpd03242[r] <=> 1 cpd00010[r] + 1 cpd03232[r]				1	-100	100	0
R-RXN-9526	RXN-9526	1 cpd00006[r] + 1 cpd11470[r] <=> 1 cpd11471[r] + 1 cpd00005[r] + 1 cpd00067[r]				1	-100	100	0
R-rxn01873	Glutaryl-CoA:dihydrolipoamide S-succinyltransferase	1 cpd00413[r] + 1 cpd00449[r] <=> 1 cpd00010[r] + 1 cpd00067[r] + 1 cpd03672[r]				1	-100	100	0
R-PTAALT-RXN	PTAALT-RXN	1 cpd00086[r] + 1 cpd00009[r] <=> 1 cpd00010[r] + 1 cpd01844[r]				1	-100	100	0
R-R101-RXN	R101-RXN	1 cpd00024[r] + 1 cpd02095[r] <=> 1 cpd00023[r] + 1 cpd00346[r]				1	-100	100	0
R-SEDOBISALDOL-RXN	SEDOBISALDOL-RXN	1 cpd00349[r] <=> 1 cpd00095[r] + 1 cpd00236[r]				1	-100	100	0
R-2PGADEHYDRAT-RXN	2PGADEHYDRAT-RXN	1 cpd00482[r] <=> 1 cpd00061[r] + 1 cpd00001[r]				1	-100	100	0
R-3.5.2.14-RXN	3.5.2.14-RXN	1 cpd00002[r] + 2 cpd00001[r] + 1 cpd01679[r] <=> 1 cpd00008[r] + 2 cpd00067[r] + 1 cpd00009[r] + 1 cpd00768[r]				1	-100	100	0
R-O-SUCCHOMOSERLYASE-RXN	O-SUCCHOMOSERLYASE-RXN	1 cpd00084[r] + 1 cpd00822[r] <=> 1 cpd19019[r] + 1 cpd00067[r] + 1 cpd00036[r]				1	-100	100	0
R-rxn02895	5-Phospho-D-ribosylamine:glycine ligase (ADP-forming)	1 cpd00002[r] + 1 cpd00033[r] + 1 cpd01982[r] --> 1 cpd00008[r] + 1 cpd00009[r] + 1 cpd00067[r] + 1 cpd02394[r]				0	0	100	0
R-RXN-8340	RXN-8340	1 cpd26978[r] + 1 cpd00038[r] + 1 cpd00017[r] --> 1 cpd22290[r] + 1 cpd36025[r] + 1 cpd00060[r] + 1 cpd00067[r] + 1 cpd03091[r]				0	0	100	0
R-OCTAPRENYL-METHYL-METHOXY-BENZOQ-OH-RXN	OCTAPRENYL-METHYL-METHOXY-BENZOQ-OH-RXN	1 cpd26978[r] + 1 cpd00007[r] + 1 cpd15361[r] --> 1 cpd22290[r] + 1 cpd03449[r] + 1 cpd00001[r]				0	0	100	0
R-rxn08391	enoyl-[acyl-carrier-protein] reductase (NADPH) (n-C14:1)	1 cpd00005[r] + 1 cpd00067[r] + 1 cpd15570[r] <=> 1 cpd00006[r] + 1 cpd15294[r]				1	-100	100	0
R-rxn08661	glycine transport in via sodium symport (periplasm)	1 cpd00033[t] + 1 cpd00971[t] <=> 1 cpd00033[r] + 1 cpd00971[r]			Transport	1	-100	100	0
R-RXN-14261-1	RXN-14261-MALTOHEXAOSE/Glucopyranose//MALTOPENTAOSE/ALPHA-MALTOSE.56.	1 cpd00027[r] + 1 cpd01329[r] <=> 1 cpd00665[r] + 1 cpd15495[r]				1	-100	100	0
R-RXN-19492	RXN-19492	1 cpd00461[r] <=> 1 cpd27712[r]				1	-100	100	0
R-rxn03419	formamidopyrimidine nucleoside triphosphate amidohydrolase	1 cpd00001[r] + 1 cpd03518[r] <=> 1 cpd00047[r] + 1 cpd00067[r] + 1 cpd03519[r]				1	-100	100	0
R-RXN-17388	RXN-17388	1 cpd00001[r] + 1 cpd03247[r] <=> 1 cpd00033[r] + 1 cpd01663[r]				1	-100	100	0
R-MHPELY-RXN	MHPELY-RXN	1 cpd02258[r] <=> 1 cpd00071[r] + 1 cpd00020[r]				1	-100	100	0
R-ARGININE-DEIMINASE-RXN	ARGININE-DEIMINASE-RXN	1 cpd00051[r] + 1 cpd00001[r] <=> 1 cpd00013[r] + 1 cpd00274[r]				1	-100	100	0
R-rxn11381	BHBDCLOS-RXN.c	1 cpd00003[r] + 1 cpd16259[r] <=> 1 cpd00004[r] + 2 cpd00067[r] + 1 cpd00279[r]				1	-100	100	0
R-rxn00686	5,6,7,8-tetrahydrofolate:NADP+ oxidoreductase	1 cpd00006[r] + 1 cpd00087[r] <=> 1 cpd00005[r] + 1 cpd00067[r] + 1 cpd00330[r]				1	-100	100	0
R-RXN-12708	RXN-12708	1 cpd00001[r] + 1 cpd24003[r] --> 1 cpd24004[r]				0	0	100	0
R-RIBONUCLEOSIDE-DIP-REDUCTI-RXN	RIBONUCLEOSIDE-DIP-REDUCTI-RXN-DCDP/Oxidized-ResA-Proteins/WATER//CDP/Reduced-ResA-Proteins.61.	1 cpd00096[r] + 1 M-Reduced-ResA-Proteins[r] --> 1 cpd00533[r] + 1 M-Oxidized-ResA-Proteins[r] + 1 cpd00001[r]				0	0	100	0
R-rxn00256	acetyl-CoA:oxaloacetate C-acetyltransferase (thioester-hydrolysing)	1 cpd00010[r] + 1 cpd00067[r] + 1 cpd00137[r] <=> 1 cpd00001[r] + 1 cpd00022[r] + 1 cpd00032[r]				1	-100	100	0
R-rxn02106	2-Propyn-1-al:NAD+ oxidoreductase	1 cpd00001[r] + 1 cpd00003[r] + 1 cpd03562[r] <=> 1 cpd00004[r] + 2 cpd00067[r] + 1 cpd00598[r]				1	-100	100	0
R-rxn15439	(E)-Glutaconate CoA-transferase	1 cpd00022[r] + 1 cpd00067[r] + 1 cpd02041[r] <=> 1 cpd00029[r] + 1 cpd01957[r]				1	-100	100	0
R-RXN-15910-1	RXN-15910-ALPHA-MALTOSE/WATER//Glucopyranose.35.	1 cpd00665[r] + 1 cpd00001[r] --> 2 cpd00027[r]				0	0	100	0
R-DEPHOSPHOCOAKIN-RXN	DEPHOSPHOCOAKIN-RXN	1 cpd00002[r] + 1 cpd00655[r] <=> 1 cpd00008[r] + 1 cpd00010[r] + 1 cpd00067[r]				1	-100	100	0
R-rxn09974	aldehyde dehydrogenase [NAD(P)+]	1 cpd00001[r] + 1 cpd00003[r] + 1 cpd10089[r] <=> 1 cpd00004[r] + 2 cpd00067[r] + 1 cpd15608[r]				1	-100	100	0
R-rxn01211	5,10-Methenyltetrahydrofolate 5-hydrolase (decyclizing)	1 cpd00001[r] + 1 cpd00347[r] <=> 1 cpd00067[r] + 1 cpd00201[r]				1	-100	100	0
R-RXN1A0-6110	RXN1A0-6110	1 M-RedO-pyrrole-2-carboxylate[r] + 1 M-RedX-L-cysteine[r] --> 1 M-Holo-RedO[r] + 1 M-RedX-pyrrole-2-carboxylate[r]				0	0	100	0
R-rxn06022	[Acyl-carrier-protein] 4'-pantetheine-phosphohydrolase	1 cpd00001[r] + 1 cpd11493[r] --> 1 cpd00067[r] + 1 cpd00834[r] + 1 cpd12370[r]				0	0	100	0
R-rxn00559	D-mannose-6-phosphate aldose-ketose-isomerase	1 cpd00235[r] <=> 1 cpd00072[r]				1	-100	100	0
R-rxn05207	Na+/malate symporter	1 cpd00130[t] + 2 cpd00971[t] <=> 1 cpd00130[r] + 2 cpd00971[r]			Transport	1	-100	100	0
R-rxn00379	ATP:sulfate adenylyltransferase	1 cpd00002[r] + 1 cpd00048[r] <=> 1 cpd00012[r] + 1 cpd00193[r]				1	-100	100	0
R-rxn03702	R05402	2 cpd00042[r] + 1 cpd02174[r] <=> 1 cpd00067[r] + 1 cpd00099[r] + 1 cpd00111[r] + 1 cpd04374[r]				1	-100	100	0
R-rxn00138	deamido-NAD+:ammonia ligase (AMP-forming)	1 cpd00002[r] + 1 cpd00013[r] + 1 cpd00638[r] --> 1 cpd00003[r] + 1 cpd00012[r] + 1 cpd00018[r] + 2 cpd00067[r]				0	0	100	0
R-rxn00436	Thiamin diphosphate phosphohydrolase	1 cpd00001[r] + 1 cpd00056[r] --> 1 cpd00009[r] + 2 cpd00067[r] + 1 cpd00793[r]				0	0	100	0
R-rxn09008	nitric oxide transport via diffusion (extracellular to periplasm)	1 cpd00418[r] <=> 1 cpd00418[t]			Transport	1	-100	100	0
R-RXN2EPH-29	RXN2EPH-29-GLYCEROL-3P/ALPHA-GLUCOSE//GLYCEROL/GLC-6-P.44.	1 cpd19001[r] + 1 cpd00080[r] --> 1 cpd00863[r] + 1 cpd00100[r]				0	0	100	0
R-rxn01647	Nicotinate D-ribonucleoside:orthophosphate ribosyltransferase	1 cpd00009[r] + 1 cpd03471[r] --> 1 cpd00067[r] + 1 cpd00218[r] + 1 cpd00475[r]				0	0	100	0
R-rxn08280	RXN0-3.cp	1 cpd00001[r] + 1 cpd00002[r] + 1 cpd00084[r] --> 1 cpd00008[r] + 1 cpd00009[r] + 1 cpd00067[r] + 1 cpd00084[t]			Transport	0	0	100	0
R-RXN-13826	RXN-13826	1 cpd31609[r] + 1 cpd00017[r] --> 1 cpd00019[r] + 1 cpd03835[r] + 2 cpd00067[r]				0	0	100	0
R-rxn07687	R07897	1 cpd15053[r] <=> 1 cpd00001[r] + 1 cpd15052[r]				1	-100	100	0
R-rxn05024	4-(2-carboxyphenyl)-4-oxobutanoyl-CoA dehydratase (cyclizing)	1 cpd00067[r] + 1 cpd02021[r] --> 1 cpd00001[r] + 1 cpd11217[r]				0	0	100	0
R-rxn03382	O-Acetylhomoserine succinate-lyase (adding cysteine)	1 cpd03389[r] + 1 cpd03399[r] <=> 1 cpd00029[r] + 1 cpd00067[r] + 1 cpd03398[r]				1	-100	100	0
R-VALINE-PYRUVATE-AMINOTRANSFERXN	VALINE-PYRUVATE-AMINOTRANSFER-RXN	1 cpd00020[r] + 1 cpd00156[r] <=> 1 cpd00123[r] + 1 cpd00035[r]				1	-100	100	0
R-PANTOTHENATE-KIN-RXN	PANTOTHENATE-KIN-RXN	1 cpd00002[r] + 1 cpd00644[r] <=> 1 cpd02201[r] + 1 cpd00008[r] + 1 cpd00067[r]				1	-100	100	0
R-DGTPTRIPHYDRO-RXN	DGTPTRIPHYDRO-RXN	1 cpd00241[r] + 1 cpd00001[r] --> 1 cpd00277[r] + 1 cpd00421[r] + 1 cpd00067[r]				0	0	100	0
R-TRANS-RXN-395	TRANS-RXN-395	4 cpd00067[t] --> 4 cpd00067[r]			Transport	0	0	100	0
R-rxn15067	sucrose glucohydrolase	1 cpd00001[r] + 1 cpd00076[r] --> 1 cpd00082[r] + 1 cpd00190[r]				0	0	100	0
R-RXN1G-6	RXN1G-6	2 cpd04105[r] + 1 cpd00025[r] <=> 1 cpd08341[r] + 2 cpd00001[r]				1	-100	100	0
R-LUMAZINESYN-RXN	LUMAZINESYN-RXN	1 cpd02882[r] + 1 cpd11225[r] <=> 1 cpd02656[r] + 1 cpd00067[r] + 1 cpd00009[r] + 2 cpd00001[r]				1	-100	100	0
R-rxn03874	R05595	1 cpd00001[r] + 1 cpd00067[r] + 1 cpd00650[r] <=> 1 cpd03043[r]				1	-100	100	0
R-rxn10238	isoheptadecanoyl-phosphatidic acid phosphatase	1 cpd00001[r] + 1 cpd15677[r] --> 1 cpd00009[r] + 1 cpd00067[r] + 1 cpd15701[r]				0	0	100	0
R-RXN-11072	RXN-11072	1 cpd23198[r] + 1 cpd02338[r] <=> 1 cpd23199[r] + 1 cpd00067[r] + 1 cpd00014[r]				1	-100	100	0
R-CHORISMATE-SYNTHASE-RXN	CHORISMATE-SYNTHASE-RXN	1 cpd00932[r] --> 1 cpd00216[r] + 1 cpd00009[r]				0	0	100	0
R-rxn03955	3-Methylbutanol:NAD(P) oxidoreductase	1 cpd00003[r] + 1 cpd04533[r] <=> 1 cpd00004[r] + 1 cpd00067[r] + 1 cpd04534[r]				1	-100	100	0
R-RXN-2841	RXN-2841	1 cpd00187[r] + 1 cpd00001[r] + 2 cpd27740[r] <=> 1 cpd00013[r] + 1 cpd00055[r] + 2 cpd00067[r] + 2 cpd28064[r]				1	-100	100	0
R-PHENDEHYD-RXN	PHENDEHYD-RXN	1 cpd00003[r] + 1 cpd00464[r] + 1 cpd00001[r] <=> 1 cpd00004[r] + 1 cpd19069[r] + 2 cpd00067[r]				1	-100	100	0
R-rxn07434	R07603	1 cpd00056[r] + 1 cpd00067[r] + 1 cpd00508[r] --> 1 cpd00011[r] + 1 cpd14702[r]				0	0	100	0
R-3-1-3-16-RXN	3.1.3.16-RXN	1 cpd36118[r] + 1 cpd00001[r] --> 1 cpd00009[r] + 1 cpd37209[r]				0	0	100	0
R-rxn10480	CO transporter via diffusion	1 cpd00067[t] + 1 cpd00204[r] <=> 1 cpd00067[r] + 1 cpd00204[t]			Transport	1	-100	100	0
R-D-LACTATE-DEHYDROGENASE-CYTOCHROME-RXN-c4	D-LACTATE-DEHYDROGENASE-CYTOCHROME-RXN-D-LACTATE/Oxidized-cytochromes-C4//PYRUVATE/Reduced-cytochromes-C4/PROTON.74.	1 cpd00221[r] + 2 cpd26784[r] <=> 2 cpd00067[r] + 1 cpd00020[r] + 2 cpd26785[r]				1	-100	100	0
R-RXN-14971-cpd15290	SUCCINATE-DEHYDROGENASE-UBIQUINONE6-RXN	1 cpd00036[r] + 1 cpd15290[r] <=> 1 cpd00106[r] + 1 cpd15291[r]				1	-100	100	0
R-rxn10010	trans-2-hexenoyl-CoA reductase (NAD+)	1 cpd00004[r] + 1 cpd00067[r] + 1 cpd03125[r] --> 1 cpd00003[r] + 1 cpd03124[r]				0	0	100	0
R-URATE-OXIDASE-RXN	URATE-OXIDASE-RXN	1 cpd00007[r] + 1 cpd00300[r] + 1 cpd00001[r] --> 1 cpd08625[r] + 1 cpd00025[r]				0	0	100	0
R-rxn03898	R05622	1 cpd00005[r] + 1 cpd00007[r] + 1 cpd00067[r] + 1 cpd00153[r] --> 1 cpd00006[r] + 1 cpd03762[r]				0	0	100	0
R-RXN-5741	RXN-5741	1 cpd11493[r] + 1 cpd00002[r] + 1 cpd03846[r] --> 1 cpd00018[r] + 1 cpd11470[r] + 1 cpd00012[r]				0	0	100	0
R-rxn01337	3beta-Hydroxyandrost-5-en-17-one:NAD+ 3-oxidoreductase/delta5-delta-4 isomerase	1 cpd00003[r] + 1 cpd00904[r] <=> 1 cpd00004[r] + 1 cpd00067[r] + 1 cpd00237[r]				1	-100	100	0
R-OHBUTYRYL-COA-EPIM-RXN-CPD-12777-CPD0-2244-21-46	OHBUTYRYL-COA-EPIM-RXN-CPD-12777//CPD0-2244.21.	1 cpd23572[r] <=> 1 cpd03118[r]				1	-100	100	0
R-rxn02789	2-Isopropylmalate hydro-lyase	1 cpd01646[r] <=> 1 cpd00001[r] + 1 cpd01710[r]				1	-100	100	0
R-3.6.3.30-RXN	3.6.3.30-RXN	1 cpd00002[r] + 1 cpd00001[r] + 1 cpd10516[t] --> 1 cpd00008[r] + 1 cpd10516[r] + 1 cpd00067[r] + 1 cpd00009[r]			Transport	0	0	100	0
R-RXN-15195	RXN-15195	1 cpd02599[r] <=> 1 cpd35332[r] + 1 cpd00067[r] + 1 cpd00001[r]				1	-100	100	0
R-rxn00802	2-(Nomega-L-arginino)succinate arginine-lyase (fumarate-forming)	1 cpd02152[r] <=> 1 cpd00051[r] + 1 cpd00106[r]				1	-100	100	0
R-rxn01923	2-Methylpropanoyl-CoA:oxygen 2,3-oxidoreductase	1 cpd00007[r] + 2 cpd00481[r] --> 2 cpd00001[r] + 2 cpd02187[r]				0	0	100	0
R-RXN-11543	RXN-11543	1 cpd00001[r] + 1 cpd05041[r] <=> 1 cpd00093[r] + 1 cpd00461[r] + 1 cpd00067[r]				1	-100	100	0
R-GLY3KIN-RXN	GLY3KIN-RXN	1 cpd00002[r] + 1 cpd00223[r] --> 1 cpd00008[r] + 1 cpd00169[r] + 1 cpd00067[r]				0	0	100	0
R-DIHYDROOROTATE-DEHYDROGENASE-RXN-cpd25750	DIHYDROOROTATE-DEHYDROGENASE-RXN-DI-H-OROTATE/CPD-9612//OROTATE/CPD-15301.41.	1 cpd00282[r] + 1 cpd25750[r] <=> 1 cpd31235[r] + 1 cpd00247[r]				1	-100	100	0
R-R601-RXN	R601-RXN-FUM/CPD-12126//SUC/CPD-9720.28.	1 cpd00106[r] + 1 cpd23256[r] <=> 1 cpd00036[r] + 1 cpd25794[r]				1	-100	100	0
R-rxn05289	NADPH:oxidized-thioredoxin oxidoreductase	1 cpd00005[r] + 1 cpd00067[r] + 1 cpd11420[r] --> 1 cpd00006[r] + 1 cpd11421[r]				0	0	100	0
R-RXN-11026-1	RXN-11026-CPD-19144/OXYGEN-MOLECULE//CPD-19170/HYDROGEN-PEROXIDE.55.	1 cpd35781[r] + 1 cpd00007[r] --> 1 cpd35321[r] + 1 cpd00025[r]				0	0	100	0
R-RXN-12876-1	RXN-12876-ASCORBATE/Cytochromes-C554-Ox//L-DEHYDRO-ASCORBATE/Cytochromes-C554-Red/PROTON.79.	1 cpd00059[r] + 2 cpd26784[r] --> 2 cpd26785[r] + 1 cpd00335[r] + 2 cpd00067[r]				0	0	100	0
R-rxn08014	myristate-[acyl-carrier-protein] ligase	1 cpd00002[r] + 1 cpd03847[r] + 1 cpd11493[r] --> 1 cpd00012[r] + 1 cpd00018[r] + 1 cpd00067[r] + 1 cpd11466[r]				0	0	100	0
R-TRANS-RXN-178	TRANS-RXN-178	1 cpd00002[r] + 1 cpd00058[r] + 1 cpd00001[r] --> 1 cpd00008[r] + 1 cpd00058[t] + 1 cpd00067[r] + 1 cpd00009[r]			Transport	0	0	100	0
R-1PFRUCTPHOSN-RXN	1PFRUCTPHOSN-RXN	1 cpd00002[r] + 1 cpd00802[r] <=> 1 cpd00008[r] + 1 cpd19036[r] + 1 cpd00067[r]				1	-100	100	0
R-GDPREDUCT-RXN-GDP	GDPREDUCT-RXN-DGDP/Oxidized-ResA-Proteins/WATER//GDP/Reduced-ResA-Proteins.61.	1 cpd00031[r] + 1 M-Reduced-ResA-Proteins[r] --> 1 cpd00295[r] + 1 M-Oxidized-ResA-Proteins[r] + 1 cpd00001[r]				0	0	100	0
R-rxn00838	IMP:L-aspartate ligase (GDP-forming)	1 cpd00038[r] + 1 cpd00041[r] + 1 cpd00114[r] --> 1 cpd00009[r] + 1 cpd00031[r] + 2 cpd00067[r] + 1 cpd02375[r]				0	0	100	0
R-rxn12707	4-oxalcitromalate aldolase	1 cpd16738[r] <=> 1 cpd00020[r] + 1 cpd00032[r]				1	-100	100	0
R-MALATE-DEHYDROGENASE-ACCEPTORXN-1	MALATE-DEHYDROGENASE-ACCEPTOR-RXN-MAL/CPD-9720//OXALACETIC_ACID/CPD-12126.40.	1 cpd00130[r] + 1 cpd25794[r] <=> 1 cpd00032[r] + 1 cpd23256[r]				1	-100	100	0
R-RXN-12029	RXN-12029	1 cpd00083[r] + 1 cpd21036[r] <=> 1 cpd23697[r] + 1 cpd00031[r] + 1 cpd00067[r]				1	-100	100	0
R-RXN-14325	RXN-14325	1 cpd00013[r] + 1 cpd00002[r] + 1 cpd00062[r] --> 1 cpd00008[r] + 1 cpd00052[r] + 2 cpd00067[r] + 1 cpd00009[r]				0	0	100	0
R-rxn01313	5,6,7,8-tetrahydrobiopterin:NAD+ oxidoreductase	1 cpd00004[r] + 1 cpd00067[r] + 1 cpd00231[r] <=> 1 cpd00003[r] + 1 cpd00233[r]				1	-100	100	0
R-rxn90096	rxn90096	1 cpd00067[t] + 1 cpd00519[r] + 1 cpd00971[r] --> 1 cpd00011[r] + 1 cpd00086[r] + 1 cpd00971[t]			Transport	0	0	100	0
R-rxn05736	acyl-coenzyme A ligase	1 cpd00002[r] + 1 cpd00010[r] + 1 cpd03847[r] --> 1 cpd00012[r] + 1 cpd00018[r] + 1 cpd00067[r] + 1 cpd01695[r]				0	0	100	0
R-rxn00584	(1R,6S)-1,6-dihydroxycyclohexa-2,4-diene-1-carboxylate:NAD+ oxidoreductase (decarboxylating)	1 cpd00003[r] + 1 cpd03762[r] --> 1 cpd00004[r] + 1 cpd00011[r] + 1 cpd00077[r]				0	0	100	0
R-GAPOXNPHOSPHN-RXN	GAPOXNPHOSPHN-RXN	1 cpd00102[r] + 1 cpd00003[r] + 1 cpd00009[r] <=> 1 cpd00203[r] + 1 cpd00004[r] + 1 cpd00067[r]				1	-100	100	0
R-RXN-12705	RXN-12705	1 cpd24000[r] + 1 cpd00003[r] <=> 1 cpd24001[r] + 1 cpd00004[r] + 1 cpd00067[r]				1	-100	100	0
R-rxn05355	Dodecanoyl-[acyl-carrier protein]: malonyl-CoA C-acyltransferase(decarboxylating, oxoacyl- and enoyl-reducing and thioester-hydrolysing)	1 cpd00006[r] + 1 cpd11468[r] <=> 1 cpd00005[r] + 1 cpd00067[r] + 1 cpd11469[r]				1	-100	100	0
R-rxn05114	5-amino-1-(5-phospho-D-ribosyl)imidazole:carbon-dioxide ligase (ADP-forming)	1 cpd00002[r] + 1 cpd00242[r] + 1 cpd02140[r] --> 1 cpd00008[r] + 1 cpd00009[r] + 1 cpd00067[r] + 1 cpd11310[r]				0	0	100	0
R-rxn10202	glycerol-3-phosphate: acyl-coa acyltransferase (16:0)	1 cpd00067[r] + 1 cpd00080[r] + 1 cpd00134[r] <=> 1 cpd00010[r] + 1 cpd15327[r]				1	-100	100	0
R-SUPEROX-DISMUT-RXN	SUPEROX-DISMUT-RXN	2 cpd00067[r] + 2 cpd00532[r] <=> 1 cpd00025[r] + 1 cpd00007[r]				1	-100	100	0
R-RXN-14431	RXN-14431	1 cpd00119[r] + 3 cpd00017[r] --> 3 cpd00019[r] + 1 cpd03305[r] + 3 cpd00067[r]				0	0	100	0
R-rxn00907	5,10-methylenetetrahydrofolate:NADP+ oxidoreductase	1 cpd00006[r] + 1 cpd00125[r] <=> 1 cpd00005[r] + 1 cpd00347[r]				1	-100	100	0
R-rxn15833	2-dehydro-L-idonate:NADP+ 5-oxidoreductase	1 cpd00006[r] + 1 cpd02122[r] <=> 1 cpd00005[r] + 1 cpd00067[r] + 1 cpd01793[r]				1	-100	100	0
R-rxn01188	3-dehydroshikimate hydro-lyase	1 cpd01716[r] --> 1 cpd00001[r] + 1 cpd00197[r]				0	0	100	0
R-rxn06031	4-methyl-2-oxopentanoate:[dihydrolipoyllysine-residue (2-methylpropanoyl)transferase] lipoyllysine 2-oxidoreductase (decarboxylating, acceptor-2-methylpropanoylating)	1 cpd00067[r] + 1 cpd00200[r] + 1 cpd00213[r] --> 1 cpd00011[r] + 1 cpd14699[r]				0	0	100	0
R-RXN-18814	RXN-18814	1 cpd32688[r] + 1 cpd00003[r] --> 1 cpd33221[r] + 1 cpd00004[r] + 1 cpd00067[r]				0	0	100	0
R-rxn00412	UTP:L-glutamine amido-ligase (ADP-forming)	1 cpd00001[r] + 1 cpd00002[r] + 1 cpd00053[r] + 1 cpd00062[r] --> 1 cpd00008[r] + 1 cpd00009[r] + 1 cpd00023[r] + 1 cpd00052[r] + 2 cpd00067[r]				0	0	100	0
R-RXN-10642	RXN-10642	4 cpd00067[r] + 1 cpd03414[r] --> 4 cpd00011[r] + 1 cpd03416[r]				0	0	100	0
R-RXN-17340	RXN-17340	1 cpd34012[r] + 1 cpd00003[r] <=> 1 cpd32693[r] + 1 cpd00004[r] + 1 cpd00067[r]				1	-100	100	0
R-rxn08002	3-oxoacyl-[acyl-carrier-protein] synthase (n-C18:1)	1 cpd00067[r] + 1 cpd11492[r] + 1 cpd15239[r] --> 1 cpd00011[r] + 1 cpd11493[r] + 1 cpd15376[r]				0	0	100	0
R-ENOYL-ACP-REDUCT-NADPH-RXN	ENOYL-ACP-REDUCT-NADPH-RXN-Stearoyl-ACPs/NADP//Octadec-2-enoyl-ACPs/NADPH/PROTON.54.	1 cpd00005[r] + 1 cpd14940[r] + 1 cpd00067[r] --> 1 cpd00006[r] + 1 cpd12458[r]				0	0	100	0
R-5-OXOPROLINASE-ATP-HYDROLYSING-RXN	5-OXOPROLINASE-ATP-HYDROLYSING-RXN	1 cpd00002[r] + 2 cpd00001[r] + 1 cpd01293[r] <=> 1 cpd00008[r] + 1 cpd00023[r] + 1 cpd00067[r] + 1 cpd00009[r]				1	-100	100	0
R-THIAZOLSYN2-RXN	THIAZOLSYN2-RXN	1 cpd14545[r] + 1 cpd08289[r] + 1 cpd29607[r] <=> 1 cpd21479[r] + 1 cpd28253[r] + 2 cpd00001[r]				1	-100	100	0
R-rxn15161	N-acetyl-D-glucosamine 2-epimerase	1 cpd02416[r] <=> 1 cpd00492[r]				1	-100	100	0
R-rxn00690	Formate:tetrahydrofolate ligase (ADP-forming)	1 cpd00002[r] + 1 cpd00047[r] + 1 cpd00087[r] --> 1 cpd00008[r] + 1 cpd00009[r] + 1 cpd00201[r]				0	0	100	0
R-rxn01301	L-Homoserine:NAD+ oxidoreductase	1 cpd00003[r] + 1 cpd00227[r] <=> 1 cpd00004[r] + 1 cpd00067[r] + 1 cpd00346[r]				1	-100	100	0
R-rxn00331	(3S)-3-carboxy-3-hydroxypropanoyl-CoA glyoxylate-lyase (acetyl-CoA-forming)	1 cpd02662[r] <=> 1 cpd00022[r] + 1 cpd00040[r]				1	-100	100	0
R-rxn15226	Maltose alpha-D-glucosylmutase	1 cpd01355[r] <=> 1 cpd00794[r]				1	-100	100	0
R-rxn03345	L-Normetanephrine:oxygen oxidoreductase (deaminating) (copper-containing)	1 cpd00001[r] + 1 cpd00007[r] + 1 cpd03318[r] --> 1 cpd00013[r] + 1 cpd00025[r] + 1 cpd03313[r]				0	0	100	0
R-rxn01418	2-oxoadipate dehydrogenase complex	1 cpd00003[r] + 1 cpd00010[r] + 1 cpd00067[r] + 1 cpd00269[r] --> 1 cpd00004[r] + 1 cpd00011[r] + 1 cpd00413[r]				0	0	100	0
R-RXN-12717	RXN-12717	1 cpd01270[r] + 1 cpd00007[r] + 1 cpd21183[r] --> 1 cpd00050[r] + 1 cpd00067[r] + 1 cpd00001[r] + 1 cpd02912[r]				0	0	100	0
R-RXN-14903-1	RXN-14903-PRO/CPD-9612//L-DELTA1-PYRROLINE_5-CARBOXYLATE/CPD-15301/PROTON.64.	1 cpd00129[r] + 1 cpd25750[r] <=> 1 cpd31235[r] + 1 cpd00067[r] + 1 cpd02431[r]				1	-100	100	0
R-rxn01947	5-Hydroxy-L-tryptophan:2-oxoglutarate aminotransferase	1 cpd00024[r] + 1 cpd00490[r] <=> 1 cpd00023[r] + 1 cpd03357[r]				1	-100	100	0
R-GLUCOKIN-RXN-1	GLUCOKIN-RXN-GLC/ATP//D-glucopyranose-6-phosphate/ADP/PROTON.48.	1 cpd00002[r] + 1 cpd00190[r] <=> 1 cpd00008[r] + 1 cpd00079[t] + 1 cpd00067[r]				1	-100	100	0
R-rxn04274	cis-2-Methyl-5-isopropylhexa-2,5-dienoyl-CoA hydro-lyase	1 cpd00001[r] + 1 cpd08743[r] <=> 1 cpd08744[r]				1	-100	100	0
R-RXN-20673	RXN-20673	1 cpd02857[r] --> 1 M-CPD-22307[r]				0	0	100	0
R-1.10.2.2-RXN-c550-q8	1.10.2.2-RXN-Cytochromes-C550-Ox/CPD-9956//Cytochromes-C550-Red/UBIQUINONE-8/PROTON.71.	1 cpd15561[r] + 2 cpd26786[t] <=> 2 cpd26787[t] + 1 cpd15560[r] + 2 cpd00067[t]			Transport	1	-100	100	0
R-rxn08751	Indole transport via diffusion (extracellular to periplasm)	1 cpd00359[r] <=> 1 cpd00359[t]			Transport	1	-100	100	0
R-rxn08598	GDPPYPHOSKIN-RXN.c	1 cpd00002[r] + 1 cpd00031[r] --> 1 cpd00018[r] + 2 cpd00067[r] + 1 cpd00905[r]				0	0	100	0
R-rxn00126	ATP:L-methionine S-adenosyltransferase	1 cpd00001[r] + 1 cpd00002[r] + 1 cpd00060[r] --> 1 cpd00009[r] + 1 cpd00012[r] + 1 cpd00017[r] + 1 cpd00067[r]				0	0	100	0
R-RXN-16165	RXN-16165	1 cpd00002[r] + 1 cpd22249[r] + 1 cpd00060[r] <=> 1 cpd00018[r] + 1 cpd27378[r] + 1 cpd00012[r]				1	-100	100	0
R-rxn00596	S-Adenosyl-L-methionine:catechol O-methyltransferase	1 cpd00017[r] + 1 cpd00077[r] <=> 1 cpd00019[r] + 1 cpd00067[r] + 1 cpd01063[r]				1	-100	100	0
R-rxn05990	triacylglycerol acylhydrolase	1 cpd00001[r] + 1 cpd11677[r] <=> 1 cpd00049[r] + 1 cpd00067[r] + 1 cpd11423[r]				1	-100	100	0
R-PGLUCISOM-RXN-1	PGLUCISOM-RXN-GLC-6-P//FRUCTOSE-6P.21.	1 cpd00863[r] <=> 1 cpd19035[r]				1	-100	100	0
R-rxn03198	16alpha-Hydroxyandrost-4-ene-3,17-dione delta5-delat4-isomerase	1 cpd00004[r] + 1 cpd00067[r] + 1 cpd03060[r] <=> 1 cpd00003[r] + 1 cpd03059[r]				1	-100	100	0
R-rxn00392	ATP:riboflavin 5'-phosphotransferase	1 cpd00002[r] + 1 cpd00220[r] --> 1 cpd00008[r] + 1 cpd00050[r] + 1 cpd00067[r]				0	0	100	0
R-rxn10857	cytidine transport in via sodium symport	1 cpd00367[t] + 1 cpd00971[t] <=> 1 cpd00367[r] + 1 cpd00971[r]			Transport	1	-100	100	0
R-rxn10310	isoheptadecanoyl-lipoteichoic acid synthesis (n-24), linked, N-acetylglucosamine substituted	24 cpd00037[r] + 1 cpd15749[r] <=> 24 cpd00014[r] + 1 cpd15767[r]				1	-100	100	0
R-PSEUDOURIDINE-KINASE-RXN	PSEUDOURIDINE-KINASE-RXN	1 cpd00002[r] + 1 cpd01405[r] <=> 1 cpd00008[r] + 1 cpd00067[r] + 1 cpd00859[r]				1	-100	100	0
R-rxn00507	Acetaldehyde:NADP+ oxidoreductase	1 cpd00001[r] + 1 cpd00006[r] + 1 cpd00071[r] --> 1 cpd00005[r] + 1 cpd00029[r] + 2 cpd00067[r]				0	0	100	0
R-rxn02929	2,3,4,5-Tetrahydrodipicolinate:NADP+ oxidoreductase	1 cpd00001[r] + 1 cpd00006[r] + 1 cpd02465[r] <=> 1 cpd00005[r] + 1 cpd00067[r] + 1 cpd21488[r]				1	-100	100	0
R-RXN1G-186	RXN1G-186	1 cpd00001[r] + 1 cpd26567[r] <=> 1 cpd20950[r] + 1 cpd26578[r]				1	-100	100	0
R-3-DEHYDROQUINATE-DEHYDRATASE-RXN	3-DEHYDROQUINATE-DEHYDRATASE-RXN	1 cpd00699[r] <=> 1 cpd01716[r] + 1 cpd00001[r]				1	-100	100	0
R-RXN-17556	RXN-17556	1 cpd00007[r] + 1 cpd01822[r] --> 2 cpd00067[r] + 1 cpd02307[r]				0	0	100	0
R-rxn02970	2-Chloro-2,5-dihydro-5-oxofuran-2-acetate lyase (decyclizing)	1 cpd02753[r] <=> 1 cpd00067[r] + 1 cpd02254[r]				1	-100	100	0
R-RXN-22105	RXN-22105	1 cpd00135[r] + 1 cpd27517[r] --> 1 cpd27485[r] + 1 cpd00060[r] + 1 cpd00067[r]				0	0	100	0
R-rxn10309	stearoyl-lipoteichoic acid synthesis (n-24), linked, N-acetylglucosamine substituted	24 cpd00037[r] + 1 cpd15748[r] <=> 24 cpd00014[r] + 1 cpd15766[r]				1	-100	100	0
R-GLUTKIN-RXN	GLUTKIN-RXN	1 cpd00002[r] + 1 cpd00023[r] <=> 1 cpd00008[r] + 1 cpd02097[r]				1	-100	100	0
R-RXN-13698	ALANINE-AMINOTRANSFERASE-RXN	1 cpd00024[r] + 1 cpd00035[r] <=> 1 cpd00023[r] + 1 cpd00020[r]				1	-100	100	0
R-RXN-11026-2	RXN-11026-HEXANOYL-COA/OXYGEN-MOLECULE//CPD0-2121/HYDROGEN-PEROXIDE.58.	1 cpd03124[r] + 1 cpd00007[r] --> 1 cpd03125[r] + 1 cpd00025[r]				0	0	100	0
R-rxn01100	ATP:3-phospho-D-glycerate 1-phosphotransferase	1 cpd00002[r] + 1 cpd00169[r] <=> 1 cpd00008[r] + 1 cpd00203[r]				1	-100	100	0
R-rxn01530	retinol:NAD+ oxidoreductase	1 cpd00003[r] + 1 cpd00365[r] <=> 1 cpd00004[r] + 1 cpd00067[r] + 1 cpd00304[r]				1	-100	100	0
R-rxn11750	5'-deoxy-5-fluorouridine:phosphate deoxy-alpha-D-ribosyltransferase	1 cpd00009[r] + 1 cpd16329[r] <=> 1 cpd04810[r] + 1 cpd16441[r]				1	-100	100	0
R-rxn03087	N-Succinyl-L-2,6-diaminoheptanedioate:2-oxoglutarate amino-transferase	1 cpd00024[r] + 1 cpd02698[r] <=> 1 cpd00023[r] + 1 cpd02724[r]				1	-100	100	0
R-METHIONYL-TRNA-FORMYLTRANSFERASE-RXN	METHIONYL-TRNA-FORMYLTRANSFERASE-RXN	1 cpd27039[r] + 1 cpd27378[r] <=> 1 cpd27614[r] + 1 cpd00067[r] + 1 cpd28218[r]				1	-100	100	0
R-TRANS-RXN2EPH-48-RIBOFLAVIN	TRANS-RXN2EPH-48-RIBOFLAVIN/ATP/WATER//RIBOFLAVIN/ADP/Pi/PROTON.47.	1 cpd00002[r] + 1 cpd00001[r] + 1 cpd00220[t] --> 1 cpd00008[r] + 1 cpd00067[r] + 1 cpd00009[r] + 1 cpd00220[r]			Transport	0	0	100	0
R-rxn13794	4-Aminobutyrate transport via ABC system	1 cpd00001[r] + 1 cpd00002[r] + 1 cpd00281[t] --> 1 cpd00008[r] + 1 cpd00009[r] + 1 cpd00067[r] + 1 cpd00281[r]			Transport	0	0	100	0
R-rxn16143	mesaconyl-CoA C1,C4-CoA-mutase	1 cpd03589[r] <=> 1 cpd00067[r] + 1 cpd19588[r]				1	-100	100	0
R-rxn00085	L-Glutamate:NADP+ oxidoreductase (transaminating)	1 cpd00006[r] + 2 cpd00023[r] <=> 1 cpd00005[r] + 1 cpd00024[r] + 1 cpd00053[r] + 1 cpd00067[r]				1	-100	100	0
R-RXN-11189	RXN-11189	1 cpd23272[r] + 1 cpd27355[r] + 2 cpd00067[r] --> 1 cpd27543[r] + 1 cpd26385[r]				0	0	100	0
R-rxn01296	Mandelonitrile benzaldehyde-lyase (cyanide-forming)	1 cpd00439[r] <=> 1 cpd00150[r] + 1 cpd00225[r]				1	-100	100	0
R-rxn15551	trehalose 6-phosphate:phosphate beta-D-glucosyltransferase	1 cpd00009[r] + 1 cpd00523[r] --> 1 cpd00501[r] + 1 cpd00863[r]				0	0	100	0
R-rxn01353	ATP:dGDP phosphotransferase	1 cpd00002[r] + 1 cpd00295[r] <=> 1 cpd00008[r] + 1 cpd00241[r]				1	-100	100	0
R-6-3-2-10-RXN	6.3.2.10-RXN	1 cpd00002[r] + 1 cpd03490[r] + 1 cpd00731[r] --> 1 cpd00008[r] + 1 cpd02862[r] + 1 cpd00067[r] + 1 cpd00009[r]				0	0	100	0
R-RXN-19755	RXN-19755	1 cpd32319[r] + 1 cpd00025[r] + 1 cpd00067[r] --> 1 cpd00011[r] + 1 cpd34761[r] + 2 cpd00001[r]				0	0	100	0
R-rxn02810	(E)-Glutaconate CoA-transferase	1 cpd00022[r] + 1 cpd00067[r] + 1 cpd01709[r] <=> 1 cpd00029[r] + 1 cpd01957[r]				1	-100	100	0
R-rxn05343	Octanoyl-[acyl-carrier protein]:malonyl-[acyl-carrier-protein] C-acyltransferase (decarboxylating)	1 cpd00067[r] + 1 cpd11470[r] + 1 cpd11492[r] --> 1 cpd00011[r] + 1 cpd11487[r] + 1 cpd11493[r]				0	0	100	0
R-rxn38972	RXN-6903.m.chlamyexp.NAD_NADH	1 cpd00004[r] + 1 cpd00067[r] + 1 cpd00199[r] <=> 1 cpd00003[r] + 1 cpd00728[r]				1	-100	100	0
R-RXN1G-874	RXN1G-874	2 cpd37299[r] <=> 1 cpd02725[r] + 1 cpd00794[r]				1	-100	100	0
R-RXN-17568	RXN-17568	1 cpd31345[r] + 1 cpd00004[r] + 1 cpd00007[r] + 1 cpd00067[r] <=> 1 cpd00003[r] + 1 cpd00001[r] + 1 cpd01269[r]				1	-100	100	0
R-rxn05154	ATP phosphohydrolase (polar-amino-acid-importing)	1 cpd00001[r] + 1 cpd00002[r] + 1 cpd00051[t] --> 1 cpd00008[r] + 1 cpd00009[r] + 1 cpd00051[r] + 1 cpd00067[r]			Transport	0	0	100	0
R-RXN-17246	RXN-17246	1 cpd36332[r] + 2 cpd00519[r] + 3 cpd00070[r] + 5 cpd00005[r] + 10 cpd00067[r] <=> 1 cpd36903[r] + 5 cpd00011[r] + 5 cpd00010[r] + 5 cpd00006[r] + 2 cpd00001[r]				1	-100	100	0
R-RXN-14049	RXN-14049	1 cpd00227[r] --> 1 cpd17424[r] + 1 cpd00067[r] + 1 cpd00001[r]				0	0	100	0
R-DEOXYADENPHOSPHORXN	DEOXYADENPHOSPHOR-RXN	1 cpd00438[r] + 1 cpd00009[r] <=> 1 cpd00128[r] + 1 cpd00509[r]				1	-100	100	0
R-RXN-14278	RXN-14278	1 cpd03124[r] + 1 cpd00067[r] + 1 cpd27005[r] --> 1 cpd03125[r] + 1 cpd27006[r]				0	0	100	0
R-RXN0-5513-1	RXN0-5513-ATP/ACP/PALMITATE//Palmitoyl-ACPs/AMP/PPI.42.	1 cpd11493[r] + 1 cpd00002[r] + 1 cpd00214[r] --> 1 cpd00018[r] + 1 cpd00012[r] + 1 cpd15277[r]				0	0	100	0
R-RXN-12234	RXN-12234	1 cpd00023[r] + 1 cpd23759[r] <=> 1 cpd00024[r] + 1 cpd23760[r]				1	-100	100	0
R-RXN-20456	RXN-20456	1 cpd00005[r] + 1 cpd00001[r] --> 1 cpd24196[r]				0	0	100	0
R-rxn03333	3,4-dihydroxyphenylethyleneglycol:NAD+ oxidoreductase	1 cpd00003[r] + 1 cpd03306[r] <=> 1 cpd00004[r] + 1 cpd00067[r] + 1 cpd03307[r]				1	-100	100	0
R-RXN-17339	RXN-17339	1 cpd35030[r] + 1 cpd00005[r] + 1 cpd00007[r] + 1 cpd00067[r] <=> 1 cpd34012[r] + 1 cpd00006[r]				1	-100	100	0
R-rxn05318	TRANS-RXN-203.ce	1 cpd00067[t] + 1 cpd00182[t] <=> 1 cpd00067[r] + 1 cpd00182[r]			Transport	1	-100	100	0
R-DEOXYADENYLATE-KINASE-RXN	DEOXYADENYLATE-KINASE-RXN	1 cpd00002[r] + 1 cpd00294[r] <=> 1 cpd00008[r] + 1 cpd00177[r]				1	-100	100	0
R-THRESYN-RXN	THRESYN-RXN	1 cpd00809[r] + 1 cpd00001[r] --> 1 cpd00009[r] + 1 cpd00161[r]				0	0	100	0
R-rxn00272	L-Alanine:glyoxylate aminotransferase	1 cpd00035[r] + 1 cpd00040[r] --> 1 cpd00020[r] + 1 cpd00033[r]				0	0	100	0
R-rxn00532	3-oxopropanoate:NADP+ oxidoreductase (CoA-malonylating)	1 cpd00006[r] + 1 cpd00010[r] + 1 cpd00191[r] <=> 1 cpd00005[r] + 1 cpd00067[r] + 1 cpd00070[r]				1	-100	100	0
R-RXN-9996	RXN-9996	1 cpd00054[r] + 1 cpd18042[r] <=> 1 cpd00046[r] + 1 cpd00067[r] + 1 cpd22795[r]				1	-100	100	0
R-RXN-8974	RXN-8974	1 cpd00191[r] + 1 cpd00005[r] + 1 cpd00067[r] --> 1 cpd00745[r] + 1 cpd00006[r]				0	0	100	0
R-GLYOHMETRANS-RXN	GLYOHMETRANS-RXN	1 cpd00054[r] + 1 cpd28218[r] <=> 1 cpd00033[r] + 1 cpd27449[r] + 1 cpd00001[r]				1	-100	100	0
R-rxn01124	2-Dehydro-3-deoxy-D-gluconate:NAD+ 5-oxidoreductase	1 cpd00003[r] + 1 cpd00176[r] <=> 1 cpd00004[r] + 1 cpd00067[r] + 1 cpd02663[r]				1	-100	100	0
R-rxn10214	isoheptadecanoyl-1-acylglycerol-3-phosphate O-acyltransferase	1 cpd11432[r] + 1 cpd15671[r] --> 1 cpd00010[r] + 1 cpd00067[r] + 1 cpd15677[r]				0	0	100	0
R-rxn00097	ATP:AMP phosphotransferase	1 cpd00002[r] + 1 cpd00018[r] + 1 cpd00067[r] <=> 2 cpd00008[r]				1	-100	100	0
R-rxn01018	carbamoyl-phosphate:L-aspartate carbamoyltransferase	1 cpd00041[r] + 1 cpd00146[r] <=> 1 cpd00009[r] + 1 cpd00067[r] + 1 cpd00343[r]				1	-100	100	0
R-rxn03598	Chloroacetaldehyde:NAD+ oxidoreductase	1 cpd00001[r] + 1 cpd00003[r] + 1 cpd04134[r] <=> 1 cpd00004[r] + 2 cpd00067[r] + 1 cpd04135[r]				1	-100	100	0
R-rxn25839	ATP:[ThiS] adenylyltransferase	1 cpd00002[r] + 1 cpd28253[r] --> 1 cpd00012[r] + 1 cpd22312[r]				0	0	100	0
R-RXN-12070	RXN-12070	1 cpd00001[r] + 1 cpd09255[r] <=> 1 cpd32214[r] + 1 cpd00106[r] + 1 cpd00067[r]				1	-100	100	0
R-rxn05166	RXNBWI-115367.ce	1 cpd00001[r] + 1 cpd00002[r] + 1 cpd00149[t] --> 1 cpd00008[r] + 1 cpd00009[r] + 1 cpd00067[r] + 1 cpd00149[r]			Transport	0	0	100	0
R-ACETOOHBUTSYN-RXN	ACETOOHBUTSYN-RXN	1 cpd00094[r] + 1 cpd00067[r] + 1 cpd00020[r] -> 1 cpd00498[r] + 1 cpd00011[r]				0	0	100	0
R-rxn10074	fatty acid oxidation (Butanoyl-CoA )	1 cpd00001[r] + 1 cpd00003[r] + 1 cpd00015[r] + 1 cpd00120[r] --> 1 cpd00004[r] + 1 cpd00279[r] + 1 cpd00982[r]				0	0	100	0
R-rxn03239	(S)-3-Hydroxyhexadecanoyl-CoA:NAD+ oxidoreductase	1 cpd00003[r] + 1 cpd03113[r] <=> 1 cpd00004[r] + 1 cpd00067[r] + 1 cpd03114[r]				1	-100	100	0
R-KETOBUTFORMLY-RXN	KETOBUTFORMLY-RXN	1 cpd00094[r] + 1 cpd00010[r] <=> 1 cpd00047[r] + 1 cpd00086[r]				1	-100	100	0
R-RXN-13163	RXN-13163	1 cpd02693[r] <=> 1 cpd01646[r]				1	-100	100	0
R-rxn02905	21-Hydroxypregnenolone:NAD+ 3-oxidoreductase	1 cpd00003[r] + 1 cpd03266[r] <=> 1 cpd00004[r] + 1 cpd00067[r] + 1 cpd02047[r]				1	-100	100	0
R-rxn08549	glycerol-3-phosphate acyltransferase (C16:0)	1 cpd00067[r] + 1 cpd00080[r] + 1 cpd15277[r] --> 1 cpd11493[r] + 1 cpd15327[r]				0	0	100	0
R-rxn08979	quinone reductase	1 cpd00005[r] + 1 cpd00067[r] + 1 cpd15352[r] --> 1 cpd00006[r] + 1 cpd15353[r]				0	0	100	0
R-RXN-7904	RXN-7904-CPD-20392/ATP/CO-A//CPD-15436/AMP/PPI.38.	1 cpd00002[r] + 1 cpd00010[r] + 1 cpd05237[r] --> 1 cpd00018[r] + 1 cpd35448[r] + 1 cpd00012[r]				0	0	100	0
R-RXN-17210	RXN-17210	1 cpd32564[r] + 1 cpd11493[r] --> 1 cpd37008[r] + 1 cpd00018[r] + 1 cpd00067[r]				0	0	100	0
R-rxn13411	L-tyrosine transport in via proton antiport (vacuolar)	1 cpd00067[t] + 1 cpd00069[r] --> 1 cpd00067[r] + 1 cpd00069[t]			Transport	0	0	100	0
R-RXN-18232	RXN-18232	1 cpd01211[r] <=> 1 cpd32581[r]				1	-100	100	0
R-rxn02834	Phosphoribosyl-ATP pyrophosphohydrolase	1 cpd00001[r] + 1 cpd01775[r] --> 1 cpd00012[r] + 2 cpd00067[r] + 1 cpd01777[r]				0	0	100	0
R-AMYLOMALT-RXN-2	AMYLOMALT-RXN-MALTOTETRAOSE/Glucopyranose//MALTOTRIOSE/ALPHA-MALTOSE.55.	1 cpd00027[r] + 1 cpd01399[r] <=> 1 cpd00665[r] + 1 cpd01262[r]				1	-100	100	0
R-rxn09655	TRANS-RXNAVI-26524.ce.brachyexp.TREHALOSE_TREHALOSE	1 cpd00067[t] + 1 cpd00794[t] <=> 1 cpd00067[r] + 1 cpd00794[r]			Transport	1	-100	100	0
R-rxn00461	Phosphoenolpyruvate:UDP-N-acetyl-D-glucosamine 1-carboxyvinyl-transferase	1 cpd00037[r] + 1 cpd00061[r] --> 1 cpd00009[r] + 1 cpd02820[r]				0	0	100	0
R-DHHB-METHYLTRANSFERXN	DHHB-METHYLTRANSFER-RXN	1 cpd03449[r] + 1 cpd00017[r] --> 1 cpd00019[r] + 1 cpd15561[r] + 1 cpd00067[r]				0	0	100	0
R-RXN-12876-2	RXN-12876-ASCORBATE/Oxidized-cytochromes-C4//L-DEHYDRO-ASCORBATE/Reduced-cytochromes-C4/PROTON.85.	1 cpd00059[r] + 2 cpd26784[r] --> 1 cpd00335[r] + 2 cpd00067[r] + 2 cpd26785[r]				0	0	100	0
R-RXN-14500-1	RXN-14500-CPD-15373//CPD-12601.21.	1 cpd00138[r] <=> 1 cpd01490[r]				1	-100	100	0
R-GLUTRNAREDUCT-RXN	GLUTRNAREDUCT-RXN	1 cpd27101[r] + 1 cpd02345[r] + 1 cpd00006[r] <=> 1 cpd26694[r] + 1 cpd00005[r] + 1 cpd00067[r]				1	-100	100	0
R-rxn10226	isoheptadecanoyl-CDPdiacylglycerol-serine O-phosphatidyltransferase	1 cpd00054[r] + 1 cpd15683[r] --> 1 cpd00046[r] + 2 cpd00067[r] + 1 cpd15689[r]				0	0	100	0
R-rxn15362	UDPglucose:D-glucose-6-phosphate 1-alpha-D-glucosyltransferase	1 cpd00026[r] + 1 cpd19006[r] <=> 1 cpd00014[r] + 1 cpd00523[r]				1	-100	100	0
R-rxn05507	arsenite transp or ter via unip or t	1 cpd04098[r] <=> 1 cpd04098[t]			Transport	1	-100	100	0
R-RXN-14025	RXN-14025	1 cpd00091[r] + 1 cpd00001[r] --> 1 cpd00009[r] + 1 cpd00249[r]				0	0	100	0
R-RXN-21525	RXN-21525	1 M-Hydroxymethylbilane-Synthase-ES4[r] + 1 cpd00001[r] --> 1 cpd00755[r] + 1 M-Holo-Hydroxymethylbilane-Synthase[r]				0	0	100	0
R-RXN-12610	RXN-12610	1 cpd02894[r] + 1 cpd21480[r] + 2 cpd00067[r] <=> 1 cpd00011[r] + 1 cpd00012[r] + 1 cpd00793[r]				1	-100	100	0
R-rxn15991	S-(hydroxymethyl)mycothiol:NAD+ oxidoreductase	1 cpd00003[r] + 1 cpd19501[r] <=> 1 cpd00004[r] + 1 cpd00067[r] + 1 cpd04106[r]				1	-100	100	0
R-CREATINASE-RXN	CREATINASE-RXN	1 cpd00001[r] + 1 cpd00250[r] <=> 1 cpd00073[r] + 1 cpd00183[r]				1	-100	100	0
R-rxn02728	3-Maleylpyruvate cis-trans-isomerase	1 cpd01466[r] <=> 1 cpd01653[r]				1	-100	100	0
R-rxn09478	acyl-CoA oxidase	1 cpd00007[r] + 1 cpd01260[r] --> 1 cpd00025[r] + 1 cpd02060[r]				0	0	100	0
R-RXN0-7165	RXN0-7165	1 cpd00022[r] + 1 cpd00264[r] <=> 1 cpd00010[r] + 1 cpd00067[r] + 1 cpd00758[r]				1	-100	100	0
R-rxn02041	Cysteine hydrogen-sulfide-lyase (adding HCN)	1 cpd00150[r] + 1 cpd00547[r] <=> 1 cpd00067[r] + 1 cpd00239[r] + 1 cpd01651[r]				1	-100	100	0
R-rxn15003	sucrose:sucrose 1'-beta-D-fructosyltransferase	2 cpd00076[r] <=> 1 cpd00190[r] + 1 cpd02298[r]				1	-100	100	0
R-325-BISPHOSPHATE-NUCLEOTIDASE-RXN	325-BISPHOSPHATE-NUCLEOTIDASE-RXN	1 cpd00045[r] + 1 cpd00001[r] --> 1 cpd00018[r] + 1 cpd00009[r]				0	0	100	0
R-CDPREDUCT-RXN-1	CDPREDUCT-RXN-DCDP/Oxidized-ResA-Proteins/WATER//CDP/Reduced-ResA-Proteins.61.	1 cpd00533[r] + 1 M-Oxidized-ResA-Proteins[r] + 1 cpd00001[r] <=> 1 cpd00096[r] + 1 M-Reduced-ResA-Proteins[r]				1	-100	100	0
R-rxn00797	Uridine ribohydrolase	1 cpd00001[r] + 1 cpd00249[r] <=> 1 cpd00092[r] + 1 cpd00105[r]				1	-100	100	0
R-rxn00785	D-Fructose 6-phosphate:D-glyceraldehyde-3-phosphate glycolaldehyde transferase	1 cpd00072[r] + 1 cpd00102[r] <=> 1 cpd00198[r] + 1 cpd00236[r]				1	-100	100	0
R-rxn01377	gamma-Amino-gamma-cyanobutanoate aminohydrolase	2 cpd00001[r] + 1 cpd00067[r] + 1 cpd03409[r] --> 1 cpd00013[r] + 1 cpd00023[r]				0	0	100	0
R-rxn00191	L-Alanine:2-oxoglutarate aminotransferase	1 cpd00024[r] + 1 cpd00035[r] <=> 1 cpd00020[r] + 1 cpd00023[r]				1	-100	100	0
R-RXN-9296	RXN-9296	1 cpd00052[r] + 1 cpd00220[r] <=> 1 cpd00096[r] + 1 cpd00050[r] + 1 cpd00067[r]				1	-100	100	0
R-RXN0-1602	RXN0-1602	1 cpd00977[r] + 1 cpd00001[r] <=> 1 cpd03704[r] + 1 cpd00012[r] + 1 cpd00067[r]				1	-100	100	0
R-AMYLOMALT-RXN-3	AMYLOMALT-RXN-MALTOTETRAOSE/GLC//MALTOTRIOSE/MALTOSE.39.	1 cpd00190[r] + 1 cpd01399[r] <=> 1 cpd00179[r] + 1 cpd01262[r]				1	-100	100	0
R-rxn15108	ATP:D-ribose-5-phosphate diphosphotransferase	1 cpd00002[r] + 1 cpd19028[r] --> 1 cpd00018[r] + 1 cpd00067[r] + 1 cpd00103[r]				0	0	100	0
R-rxn13853	TRANS-RXNAVI-26732.ce.brachyexp.MANNITOL_MANNITOL	1 cpd00001[r] + 1 cpd00002[r] + 1 cpd00314[t] --> 1 cpd00008[r] + 1 cpd00009[r] + 1 cpd00067[r] + 1 cpd00314[r]			Transport	0	0	100	0
R-RXN-14197	RXN-14197	1 cpd00067[r] + 1 cpd00001[r] + 1 cpd01587[r] <=> 1 cpd00013[r] + 1 cpd00151[r]				1	-100	100	0
R-RXN-10737-1	RXN-10737	2 cpd00067[r] + 1 cpd01048[r] + 1 cpd28060[r] --> 1 cpd00001[r] + 1 cpd26385[r] + 1 cpd27735[r]				0	0	100	0
R-RXN-12609	RXN-12609	1 cpd21479[r] --> 1 cpd21480[r]				0	0	100	0
R-RXN-20081	RXN-20081	1 M-4-Phosphooxy-L-aspartyl-tRNAAsn[r] + 1 cpd00013[r] --> 1 cpd26690[r] + 1 cpd00067[r] + 1 cpd00009[r]				0	0	100	0
R-rxn15467	(R)-2,3-Dihydroxy-3-methylbutanoate hydro-lyase	1 cpd19030[r] --> 1 cpd00001[r] + 1 cpd00123[r]				0	0	100	0
R-ARYLFORMAMIDASE-RXN	ARYLFORMAMIDASE-RXN	1 cpd27595[r] + 1 cpd00001[r] <=> 1 cpd00275[r] + 1 cpd00047[r] + 1 cpd00067[r]				1	-100	100	0
R-rxn02994	S-Adenosyl-L-methionine:catechol O-methyltransferase	1 cpd00017[r] + 1 cpd02357[r] <=> 1 cpd00019[r] + 1 cpd00067[r] + 1 cpd03316[r]				1	-100	100	0
R-ACETOACETATE-COA-LIGASE-RXN	ACETOACETATE--COA-LIGASE-RXN	1 cpd00142[r] + 1 cpd00002[r] + 1 cpd00010[r] --> 1 cpd00279[r] + 1 cpd00018[r] + 1 cpd00012[r]				0	0	100	0
R-rxn02302	O-Acetyl-L-homoserine succinate-lyase (adding cysteine)	1 cpd00084[r] + 1 cpd00790[r] <=> 1 cpd00029[r] + 1 cpd00067[r] + 1 cpd00424[r]				1	-100	100	0
R-ACETYLGLUTKIN-RXN	ACETYLGLUTKIN-RXN	1 cpd00477[r] + 1 cpd00002[r] <=> 1 cpd00008[r] + 1 cpd02552[r]				1	-100	100	0
R-RXN0-7386-1	RXN0-7386-CPD-9612/NADH/PROTON//CPD-15301/NAD.36.	1 cpd00004[r] + 1 cpd00067[r] + 1 cpd25750[r] <=> 1 cpd31235[r] + 1 cpd00003[r]				1	-100	100	0
R-rxn08605	1,4-alpha-glucan branching enzyme (glycogen -> bglycogen)	1 cpd00155[r] <=> 1 cpd15413[r]				1	-100	100	0
R-CINNAMYL-ALCOHOL-DEHYDROGENASE-RXN	CINNAMYL-ALCOHOL-DEHYDROGENASE-RXN	1 cpd00006[r] + 1 cpd01595[r] <=> 1 cpd00005[r] + 1 cpd00067[r] + 1 cpd00670[r]				1	-100	100	0
R-RXN-11026-3	RXN-11026-BUTYRYL-COA/OXYGEN-MOLECULE//CROTONYL-COA/HYDROGEN-PEROXIDE.60.	1 cpd00120[r] + 1 cpd00007[r] --> 1 cpd00650[r] + 1 cpd00025[r]				0	0	100	0
R-PREPHENATEDEHYDROG-RXN	PREPHENATEDEHYDROG-RXN	1 cpd00003[r] + 1 cpd00219[r] --> 1 cpd00011[r] + 1 cpd00004[r] + 1 cpd00868[r]				0	0	100	0
R-rxn00006	hydrogen-peroxide:hydrogen-peroxide oxidoreductase	2 cpd00025[r] --> 2 cpd00001[r] + 1 cpd00007[r]				0	0	100	0
R-RXN-9662	RXN-9662	1 cpd00003[r] + 1 cpd27551[r] <=> 1 cpd00004[r] + 1 cpd00067[r] + 1 cpd11467[r]				1	-100	100	0
R-RXN-12243	RXN-12243	1 cpd03211[r] + 1 cpd27797[r] <=> 1 cpd16503[r] + 1 cpd21011[r]				1	-100	100	0
R-GLYCOLATEDEHYDRO-RXN	GLYCOLATEDEHYDRO-RXN	1 cpd22290[r] + 1 cpd00139[r] <=> 1 cpd26978[r] + 1 cpd00040[r]				1	-100	100	0
R-rxn07991	3-oxoacyl-[acyl-carrier-protein] reductase (n-C16:1)	1 cpd00005[r] + 1 cpd00067[r] + 1 cpd15375[r] <=> 1 cpd00006[r] + 1 cpd15369[r]				1	-100	100	0
R-FORMATETHFLIG-RXN	FORMATETHFLIG-RXN	1 cpd00002[r] + 1 cpd00047[r] + 1 cpd28218[r] --> 1 cpd00008[r] + 1 cpd27039[r] + 1 cpd00009[r]				0	0	100	0
R-RNA-3-PHOSPHATE-CYCLASE-RXN	RNA-3-PHOSPHATE-CYCLASE-RXN	1 cpd22056[r] + 1 cpd00002[r] --> 1 cpd00018[r] + 1 cpd26766[r] + 1 cpd00012[r]				0	0	100	0
R-L-LYSINE-AMINOTRANSFERASE-RXN	L-LYSINE-AMINOTRANSFERASE-RXN	1 cpd00024[r] + 1 cpd00039[r] <=> 1 cpd01046[r] + 1 cpd00023[r]				1	-100	100	0
R-ALDXANAU-RXN	ALDXANAU-RXN	1 cpd04134[r] + 1 cpd00003[r] + 1 cpd00001[r] <=> 1 cpd04135[r] + 1 cpd00004[r] + 2 cpd00067[r]				1	-100	100	0
R-rxn08893	murein D,D-carboxypeptidase (murein5p4p) (periplasm)	1 cpd00001[r] + 1 cpd15510[r] <=> 1 cpd00117[r] + 1 cpd15505[r]				1	-100	100	0
R-RXN0-6444	RXN0-6444	1 cpd01270[r] + 1 cpd00004[r] + 1 cpd00007[r] + 1 cpd00092[r] --> 1 cpd00050[r] + 1 cpd00003[r] + 1 cpd00067[r] + 1 cpd00001[r] + 1 cpd21487[r]				0	0	100	0
R-PPENTOMUT-RXN	PPENTOMUT-RXN	1 cpd00475[r] <=> 1 cpd00101[r]				1	-100	100	0
R-rxn12666	Pyridoxal transport	1 cpd00215[t] <=> 1 cpd00215[r]			Transport	1	-100	100	0
R-rxn00808	ATP:D-galactose 1-phosphotransferase	1 cpd00002[r] + 1 cpd00108[r] --> 1 cpd00008[r] + 1 cpd00067[r] + 1 cpd00348[r]				0	0	100	0
R-RXN-15200	RXN-15200	1 cpd00143[r] + 1 cpd00069[r] <=> 1 cpd00868[r] + 1 cpd00066[r]				1	-100	100	0
R-RXN-22286	RXN-22286	1 cpd00239[r] + 1 cpd00067[r] <=> 1 cpd00239[r]				1	-100	100	0
R-3-1-2-21-RXN	3.1.2.21-RXN	1 cpd11468[r] + 1 cpd00001[r] --> 1 cpd11493[r] + 1 cpd01741[r] + 1 cpd00067[r]				0	0	100	0
R-rxn01424	2-Oxoadipate:lipoamde 2-oxidoreductase(decarboxylating and	1 cpd00067[r] + 1 cpd00213[r] + 1 cpd00269[r] --> 1 cpd00011[r] + 1 cpd03672[r]				0	0	100	0
R-rxn03983	AMP,sulfite:glutathione-disulfide oxidoreductase (adenosine-5'-phosphosulfate-forming)	1 cpd00018[r] + 1 cpd00067[r] + 1 cpd00081[r] + 1 cpd00111[r] <=> 2 cpd00042[r] + 1 cpd00193[r]				1	-100	100	0
R-SIROHEME-FERROCHELAT-RXN	SIROHEME-FERROCHELAT-RXN	1 cpd00021[r] + 1 cpd03426[r] <=> 2 cpd00067[r] + 1 cpd00557[r]				1	-100	100	0
R-RXN-10991	RXN-10991	1 cpd11493[r] + 1 cpd02494[r] <=> 1 cpd00018[r] + 1 cpd23154[r] + 1 cpd00067[r]				1	-100	100	0
R-rxn05488	acetate reversible transport via proton symport	1 cpd00029[t] + 1 cpd00067[t] <=> 1 cpd00029[r] + 1 cpd00067[r]			Transport	1	-100	100	0
R-rxn11007	TMDSf	1 cpd00125[r] + 1 cpd00299[r] + 1 cpd01270[r] <=> 1 cpd00050[r] + 1 cpd00067[r] + 1 cpd00087[r] + 1 cpd00298[r]				1	-100	100	0
R-P-PANTOCYSDECARB-RXN	P-PANTOCYSDECARB-RXN	1 cpd00067[r] + 1 cpd02666[r] -> 1 cpd00011[r] + 1 cpd00834[r]				0	0	100	0
R-rxn05683	Butyrate transport via proton symport, reversible	1 cpd00067[t] + 1 cpd00211[t] <=> 1 cpd00067[r] + 1 cpd00211[r]			Transport	1	-100	100	0
R-rxn00213	UTP:alpha-D-glucose-1-phosphate uridylyltransferase	1 cpd00062[r] + 1 cpd00089[r] <=> 1 cpd00012[r] + 1 cpd00026[r]				1	-100	100	0
R-CDPREDUCT-RXN-2	CDPREDUCT-RXN	1 cpd00533[r] + 1 cpd00001[r] + 1 cpd27735[r] <=> 1 cpd00096[r] + 1 cpd28060[r]				1	-100	100	0
R-rxn10839	ATP phosphohydrolase (disaccharide-importing)	1 cpd00001[r] + 1 cpd00002[r] + 1 cpd00794[t] --> 1 cpd00008[r] + 1 cpd00009[r] + 1 cpd00067[r] + 1 cpd00794[r]			Transport	0	0	100	0
R-rxn03537	R05222	1 cpd00038[r] + 1 cpd03919[r] <=> 1 cpd00012[r] + 1 cpd03920[r]				1	-100	100	0
R-THIAMIN-PYROPHOSPHOKINASE-RXN	THIAMIN-PYROPHOSPHOKINASE-RXN	1 cpd00002[r] + 1 cpd00305[r] <=> 1 cpd00018[r] + 1 cpd00067[r] + 1 cpd00056[r]				1	-100	100	0
R-CHENODEOXYCHOLOYLTAURINE-HYDROLASE-RXN	CHENODEOXYCHOLOYLTAURINE-HYDROLASE-RXN	1 cpd00001[r] + 1 cpd03246[r] <=> 1 cpd00210[r] + 1 cpd01663[r]				1	-100	100	0
R-rxn05581	RXN0-1683.ce.maizeexp.GLYCEROL_GLYCEROL	1 cpd00100[r] <=> 1 cpd00100[t]			Transport	1	-100	100	0
R-ADPREDUCT-RXN-1	ADPREDUCT-RXN	1 cpd00008[r] + 1 cpd28060[r] --> 1 cpd00177[r] + 1 cpd00001[r] + 1 cpd27735[r]				0	0	100	0
R-rxn00671	2-Methyl-3-oxopropanoate:NAD+ oxidoreductase (CoA-propanoylating)	1 cpd00003[r] + 1 cpd00010[r] + 1 cpd00287[r] --> 1 cpd00004[r] + 1 cpd00011[r] + 1 cpd00086[r]				0	0	100	0
R-rxn01917	ATP:N-acetyl-L-glutamate 5-phosphotransferase	1 cpd00002[r] + 1 cpd00477[r] <=> 1 cpd00008[r] + 1 cpd02552[r]				1	-100	100	0
R-RXN-19803	RXN-19803	1 cpd31667[r] + 1 cpd00003[r] --> 1 cpd35666[r] + 1 cpd00004[r] + 1 cpd00067[r]				0	0	100	0
R-rxn02772	Perillyl-alcohol:NAD+ oxidoreductase	1 cpd00003[r] + 1 cpd01614[r] <=> 1 cpd00004[r] + 1 cpd00067[r] + 1 cpd01686[r]				1	-100	100	0
R-RXN0-7386-2	RXN0-7386-CPD-6947/NADH/PROTON//CPD-12830/NAD.36.	1 cpd00004[r] + 1 cpd00067[r] + 1 cpd09410[r] <=> 1 cpd00003[r] + 1 cpd23602[r]				1	-100	100	0
R-FPPSYN-RXN	FPPSYN-RXN	1 cpd00113[r] + 1 cpd00283[r] --> 1 cpd00350[r] + 1 cpd00012[r]				0	0	100	0
R-RXN-14901-1	RXN-14901-CPD-9190/WATER//GLYCERATE/ALPHA-GLUCOSE.40.	1 cpd00001[r] + 1 cpd21037[r] --> 1 cpd19001[r] + 1 cpd00223[r]				0	0	100	0
R-LEUCINE-DEHYDROGENASE-RXN	LEUCINE-DEHYDROGENASE-RXN	1 cpd00107[r] + 1 cpd00003[r] + 1 cpd00001[r] --> 1 cpd00200[r] + 1 cpd00013[r] + 1 cpd00004[r] + 1 cpd00067[r]				0	0	100	0
R-rxn08756	isopentenyl-diphosphate:NAD+ oxidoreductase	1 cpd00004[r] + 1 cpd00067[r] + 1 cpd08615[r] --> 1 cpd00001[r] + 1 cpd00003[r] + 1 cpd00113[r]				0	0	100	0
R-RXN-11026-4	RXN-11026-STEAROYL-COA/OXYGEN-MOLECULE//CPD-10262/HYDROGEN-PEROXIDE.58.	1 cpd00007[r] + 1 cpd00327[r] --> 1 cpd14937[r] + 1 cpd00025[r]				0	0	100	0
R-rxn05349	acetyl-CoA:[acyl-carrier-protein] S-acetyltransferase	1 cpd00022[r] + 1 cpd11493[r] <=> 1 cpd00010[r] + 1 cpd11494[r]				1	-100	100	0
R-rxn01127	ATP:dAMP phosphotransferase	1 cpd00002[r] + 1 cpd00067[r] + 1 cpd00294[r] <=> 1 cpd00008[r] + 1 cpd00177[r]				1	-100	100	0
R-RXN-16997	RXN-16997	1 cpd00501[r] + 1 cpd12396[r] <=> 1 cpd00499[r] + 1 cpd27937[r]				1	-100	100	0
R-rxn00237	ATP:GDP phosphotransferase	1 cpd00002[r] + 1 cpd00031[r] <=> 1 cpd00008[r] + 1 cpd00038[r]				1	-100	100	0
R-RXN-14194	RXN-14194	1 cpd03126[r] + 1 cpd00005[r] + 1 cpd00067[r] --> 1 cpd00006[r] + 1 cpd00134[r]				0	0	100	0
R-RXN-17887	RXN-17887	1 cpd00042[r] + 1 cpd36109[r] <=> 1 cpd27814[r] + 1 cpd28136[r]				1	-100	100	0
R-rxn21855	3beta-hydroxysteroid dehydrogenase	1 cpd00004[r] + 1 cpd00067[r] + 1 cpd23431[r] <=> 1 cpd00003[r] + 1 cpd23430[r]				1	-100	100	0
R-RXN-8667	RXN-8667	1 cpd26978[r] + 1 cpd00025[r] <=> 1 cpd22290[r] + 2 cpd00001[r]				1	-100	100	0
R-rxn01207	4-methyl-2-oxopentanoate:NAD+ oxidoreductase (CoA-mehtylpropanoylating)	1 cpd00003[r] + 1 cpd00010[r] + 1 cpd00200[r] --> 1 cpd00004[r] + 1 cpd00011[r] + 1 cpd01882[r]				0	0	100	0
R-rxn01115	6-phospho-D-gluconate:NADP+ 2-oxidoreductase (decarboxylating)	1 cpd00006[r] + 1 cpd00284[r] --> 1 cpd00005[r] + 1 cpd00011[r] + 1 cpd00171[r]				0	0	100	0
R-rxn07978	3-hydroxyacyl-[acyl-carrier-protein] dehydratase (n-C16:1)	1 cpd15369[r] --> 1 cpd00001[r] + 1 cpd15571[r]				0	0	100	0
R-rxn00225	ATP:acetate phosphotransferase	1 cpd00002[r] + 1 cpd00029[r] <=> 1 cpd00008[r] + 1 cpd00196[r]				1	-100	100	0
R-NACGLCTRANS-RXN	NACGLCTRANS-RXN	1 cpd03494[r] + 1 cpd00037[r] <=> 1 cpd22495[r] + 1 cpd00067[r] + 1 cpd00014[r]				1	-100	100	0
R-rxn09519	alpha-Aminopropiononitrile aminohydrolase	2 cpd00001[r] + 1 cpd00067[r] + 1 cpd03408[r] <=> 1 cpd00013[r] + 1 cpd00035[r]				1	-100	100	0
R-rxn15166	L-cystathionine L-homocysteine-lyase (deaminating; pyruvate-forming)	1 cpd00001[r] + 1 cpd19019[r] --> 1 cpd00013[r] + 1 cpd00020[r] + 1 cpd00135[r]				0	0	100	0
R-MALATE-DEHYDROGENASE-ACCEPTORXN-2	MALATE-DEHYDROGENASE-ACCEPTOR-RXN-MAL/UBIQUINONE-6//OXALACETIC_ACID/UBIQUINOL-30.47.	1 cpd00130[r] + 1 cpd15290[r] <=> 1 cpd00032[r] + 1 cpd15291[r]				1	-100	100	0
R-rxn00821	glutathione:dehydroascorbate oxidoreductase	2 cpd00042[r] + 1 cpd00335[r] <=> 1 cpd00059[r] + 1 cpd00111[r]				1	-100	100	0
R-rxn08971	NADH dehydrogenase (menaquinone-8 & 0 protons)	1 cpd00004[r] + 1 cpd00067[r] + 1 cpd15500[r] --> 1 cpd00003[r] + 1 cpd15499[r]				0	0	100	0
R-OROTATE-REDUCTASE-NADH-RXN	OROTATE-REDUCTASE-NADH-RXN	1 cpd00282[r] + 1 cpd00003[r] <=> 1 cpd00004[r] + 1 cpd00247[r] + 1 cpd00067[r]				1	-100	100	0
R-rxn05593	Myo-inositol transporter 1	1 cpd00067[t] + 1 cpd00121[t] <=> 1 cpd00067[r] + 1 cpd00121[r]			Transport	1	-100	100	0
R-rxn13085	Spermidine synthase	1 cpd00017[r] + 1 cpd00118[r] --> 1 cpd00011[r] + 1 cpd00147[r] + 1 cpd00264[r]				0	0	100	0
R-rxn05350	hexanoyl-[acyl-carrier protein]:malonyl-[acyl-carrier-protein] C-acyltransferase (decarboxylating)	1 cpd00067[r] + 1 cpd11472[r] + 1 cpd11492[r] --> 1 cpd00011[r] + 1 cpd11490[r] + 1 cpd11493[r]				0	0	100	0
R-rxn03423	N4-Acetylaminobutanal:NAD+ oxidoreductase	1 cpd00001[r] + 1 cpd00003[r] + 1 cpd03529[r] <=> 1 cpd00004[r] + 2 cpd00067[r] + 1 cpd01889[r]				1	-100	100	0
R-TREHALA-RXN	TREHALA-RXN	1 cpd00794[r] + 1 cpd00001[r] --> 1 cpd19001[r] + 1 cpd00190[r]				0	0	100	0
R-RXN-11283	RXN-11283	1 cpd00863[r] + 1 cpd27742[t] <=> 1 cpd00911[r] + 1 cpd28067[r]				1	-100	100	0
R-rxn01731	Itaconate:CoA ligase (ADP-forming)	1 cpd00002[r] + 1 cpd00010[r] + 1 cpd00067[r] + 1 cpd00380[r] <=> 1 cpd00008[r] + 1 cpd00009[r] + 1 cpd00416[r]				1	-100	100	0
R-RXN-12073	RXN-12073	1 cpd09254[r] + 1 cpd00007[r] --> 1 cpd00067[r] + 1 cpd09255[r]				0	0	100	0
R-rxn05671	D-xylose transport in via proton symport	1 cpd00067[t] + 1 cpd00154[t] <=> 1 cpd00067[r] + 1 cpd00154[r]			Transport	1	-100	100	0
R-rxn11158	rxn11158	1 cpd00013[t] + 1 cpd00067[t] --> 1 cpd00013[r] + 1 cpd00067[r]			Transport	0	0	100	0
R-RXN-9204	RXN-9204	1 cpd02295[r] + 1 cpd00067[r] + 1 cpd02172[r] --> 1 cpd00011[r] + 1 cpd23250[r] + 1 cpd00012[r]				0	0	100	0
R-rxn03236	4a-hydroxytetrahydrobiopterin hydro-lyase	1 cpd03897[r] <=> 1 cpd00001[r] + 1 cpd00231[r]				1	-100	100	0
R-RXN0-7386-11	RXN0-7386-UBIQUINONE-6/NADPH/PROTON//UBIQUINOL-30/NADP.45.	1 cpd00005[r] + 1 cpd00067[r] + 1 cpd15290[r] <=> 1 cpd00006[r] + 1 cpd15291[r]				1	-100	100	0
R-GLUCOKIN-RXN-2	GLUCOKIN-RXN-ALPHA-GLUCOSE/ATP//GLC-6-P/ADP/PROTON.38.	1 cpd19001[r] + 1 cpd00002[r] <=> 1 cpd00008[r] + 1 cpd00863[r] + 1 cpd00067[r]				1	-100	100	0
R-INOPHOSPHORXN	INOPHOSPHOR-RXN	1 cpd00246[r] + 1 cpd00009[r] <=> 1 cpd00226[r] + 1 cpd00475[r]				1	-100	100	0
R-rxn02224	L-2-aminoadipate-6-semialdehyde:NAD(P)+ 6-oxidoreductase	1 cpd00002[r] + 1 cpd00705[r] <=> 1 cpd00012[r] + 1 cpd03297[r]				1	-100	100	0
R-rxn01219	ATP:dCMP phosphotransferase	1 cpd00002[r] + 1 cpd00067[r] + 1 cpd00206[r] <=> 1 cpd00008[r] + 1 cpd00533[r]				1	-100	100	0
R-BUTYRYL-COA-DEHYDROGENASE-RXN	BUTYRYL-COA-DEHYDROGENASE-RXN	1 cpd00120[r] + 1 cpd00067[r] + 1 cpd27005[r] <=> 1 cpd00650[r] + 1 cpd27006[r]				1	-100	100	0
R-rxn00695	ATP:alpha-D-glucose-1-phosphate adenylyltransferase	1 cpd00002[r] + 1 cpd00089[r] <=> 1 cpd00012[r] + 1 cpd00387[r]				1	-100	100	0
R-L-LACTATE-DEHYDROGENASE-RXN	L-LACTATE-DEHYDROGENASE-RXN	1 cpd00159[r] + 1 cpd00003[r] <=> 1 cpd00004[r] + 1 cpd00067[r] + 1 cpd00020[r]				1	-100	100	0
R-rxn03550	p-cumic aldehyde:NAD+ oxidoreductase	1 cpd00001[r] + 1 cpd00003[r] + 1 cpd03984[r] <=> 1 cpd00004[r] + 2 cpd00067[r] + 1 cpd03985[r]				1	-100	100	0
R-2-OXOBUTYRATE-SYNTHASE-RXN	2-OXOBUTYRATE-SYNTHASE-RXN	1 cpd00094[r] + 1 cpd00010[r] + 2 cpd27757[r] -> 1 cpd00011[r] + 1 cpd00086[r] + 1 cpd00067[r] + 2 cpd28082[r]				0	0	100	0
R-rxn02898	O-Succinylbenzoyl-CoA 1,4-dihydroxy-2-naphthoate-lyase	1 cpd02021[r] --> 1 cpd00010[r] + 1 cpd02295[r]				0	0	100	0
R-RXN-15910-2	RXN-15910-ALPHA-MALTOSE/WATER//GLC.25.	1 cpd00665[r] + 1 cpd00001[r] --> 2 cpd00190[r]				0	0	100	0
R-rxn00556	UTP:D-fructose-6-phosphate 1-phosphotransferase	1 cpd00062[r] + 1 cpd00072[r] --> 1 cpd00014[r] + 1 cpd00067[r] + 1 cpd00290[r]				0	0	100	0
R-OCTOPAMINE-DEHYDRATASE-RXN	OCTOPAMINE-DEHYDRATASE-RXN	1 cpd02599[r] <=> 1 cpd00013[r] + 1 cpd02361[r]				1	-100	100	0
R-rxn01870	D-Fructose 1-phosphate D-glyceraldehyde-3-phosphate-lyase	1 cpd00802[r] <=> 1 cpd00095[r] + 1 cpd00448[r]				1	-100	100	0
R-rxn00199	oxalosuccinate carboxy-lyase (2-oxoglutarate-forming)	1 cpd00067[r] + 1 cpd03187[r] --> 1 cpd00011[r] + 1 cpd00024[r]				0	0	100	0
R-rxn02406	3-Hydroxy-2-methylpropanoyl-CoA hydrolase	1 cpd00001[r] + 1 cpd02503[r] --> 1 cpd00010[r] + 2 cpd00067[r] + 1 cpd00876[r]				0	0	100	0
R-METHYLACETOACETYLCOATHIOL-RXN	METHYLACETOACETYLCOATHIOL-RXN	1 cpd02124[r] + 1 cpd00010[r] <=> 1 cpd00022[r] + 1 cpd00086[r]				1	-100	100	0
R-rxn04736	(2-naphthyl)methanol:NAD+ oxidoreductase	1 cpd00003[r] + 1 cpd01859[r] <=> 1 cpd00004[r] + 1 cpd00067[r] + 1 cpd09802[r]				1	-100	100	0
R-RXN-12612	RXN-12612	1 cpd00001[r] + 1 cpd21112[r] <=> 1 cpd00047[r] + 1 cpd21497[r]				1	-100	100	0
R-DTMPKI-RXN	DTMPKI-RXN	1 cpd00002[r] + 1 cpd00298[r] <=> 1 cpd00008[r] + 1 cpd00297[r]				1	-100	100	0
R-rxn02176	Dephospho-CoA nucleotidohydrolase	1 cpd00001[r] + 1 cpd00655[r] --> 1 cpd00018[r] + 2 cpd00067[r] + 1 cpd00834[r]				0	0	100	0
R-rxn12778	adenine phosphoribosyltransferase	1 cpd00012[r] + 1 cpd00067[r] + 1 cpd02851[r] <=> 1 cpd00103[r] + 1 cpd16736[r]				1	-100	100	0
R-RXN-13519	RXN-13519	4 cpd00067[r] --> 4 cpd00067[t]			Transport	0	0	100	0
R-rxn15511	(S)-2-Acetolactate methylmutase	1 cpd19047[r] <=> 1 cpd02569[r]				1	-100	100	0
R-TRANS-RXN-27	TRANS-RXN-27	1 cpd00067[t] + 1 cpd00383[t] <=> 1 cpd00067[r] + 1 cpd00383[r]			Transport	1	-100	100	0
R-rxn06090	Phsophatidyl-L-serine carboxy-lyase	1 cpd00067[r] + 1 cpd11455[r] --> 1 cpd00011[r] + 1 cpd11456[r]				0	0	100	0
R-ATPPHOSPHORIBOSYLTRANS-RXN	ATPPHOSPHORIBOSYLTRANS-RXN	1 cpd01775[r] + 1 cpd00012[r] <=> 1 cpd00002[r] + 1 cpd00103[r]				1	-100	100	0
R-RXN-7593	RXN-7593	1 cpd02311[r] + 1 cpd26978[r] + 1 cpd00007[r] + 1 cpd00001[r] --> 1 cpd00013[r] + 1 cpd22290[r] + 1 cpd00047[r] + 1 cpd03303[r]				0	0	100	0
R-rxn90023-95	rxn90023	1 cpd01618[r] <=> 1 cpd01618[t]			Transport	1	-100	100	0
R-DISULFOXRED-RXN	DISULFOXRED-RXN-Oxidized-Disulfide-Carrier-Proteins/Reduced-Disulfide-Carrier-Proteins//Reduced-Disulfide-Carrier-Proteins/Oxidized-Disulfide-Carrier-Proteins.143.	1 Oxidized-Disulfide-Carrier-Proteins[r] + 1 cpd27953[r] --> 1 Reduced-Disulfide-Carrier-Proteins[r] + 1 cpd27950[r]				0	0	100	0
R-rxn00187	L-Glutamate:ammonia ligase (ADP-forming)	1 cpd00002[r] + 1 cpd00013[r] + 1 cpd00023[r] --> 1 cpd00008[r] + 1 cpd00009[r] + 1 cpd00053[r] + 1 cpd00067[r]				0	0	100	0
R-rxn02288	Uroporphyrinogen-III carboxy-lyase	4 cpd00067[r] + 1 cpd00774[r] --> 4 cpd00011[r] + 1 cpd02083[r]				0	0	100	0
R-rxn01358	inosine:phosphate alpha-D-ribosyltransferase	1 cpd00009[r] + 1 cpd00246[r] <=> 1 cpd00226[r] + 1 cpd00475[r]				1	-100	100	0
R-rxn03694	R05393	1 cpd02436[r] <=> 1 cpd00099[r] + 1 cpd02880[r]				1	-100	100	0
R-1.10.2.2-RXN-c4	1.10.2.2-RXN-Oxidized-cytochromes-C4/UBIQUINOL-30//Reduced-cytochromes-C4/UBIQUINONE-6/PROTON.81.	2 cpd26784[t] + 1 cpd15291[r] <=> 2 cpd26785[t] + 2 cpd00067[t] + 1 cpd15290[r]			Transport	1	-100	100	0
R-RXN-15122	RXN-15122	1 cpd00161[r] --> 1 cpd17424[r] + 1 cpd00067[r] + 1 cpd00001[r]				0	0	100	0
R-DAHPSYN-RXN	DAHPSYN-RXN	1 cpd00236[r] + 1 cpd00061[r] + 1 cpd00001[r] <=> 1 cpd02857[r] + 1 cpd00009[r]				1	-100	100	0
R-DXS-RXN	DXS-RXN	1 cpd00102[r] + 1 cpd00067[r] + 1 cpd00020[r] -> 1 cpd00011[r] + 1 cpd08289[r]				0	0	100	0
R-L-IDITOL-2-DEHYDROGENASE-RXN	L-IDITOL-2-DEHYDROGENASE-RXN	1 cpd01066[r] + 1 cpd00003[r] <=> 1 cpd35301[r] + 1 cpd00004[r] + 1 cpd00067[r]				1	-100	100	0
R-rxn01512	ATP:dTDP phosphotransferase	1 cpd00002[r] + 1 cpd00297[r] <=> 1 cpd00008[r] + 1 cpd00357[r]				1	-100	100	0
R-1-1-1-8-RXN	1.1.1.8-RXN	1 cpd00095[r] + 1 cpd00004[r] + 1 cpd00067[r] --> 1 cpd00080[r] + 1 cpd00003[r]				0	0	100	0
R-rxn03934	R05663	1 cpd00001[r] + 1 cpd00006[r] + 1 cpd04452[r] <=> 1 cpd00005[r] + 2 cpd00067[r] + 1 cpd04453[r]				1	-100	100	0
R-RXN-15007	RXN-15007	1 cpd00024[r] + 1 cpd37020[r] <=> 1 cpd00023[r] + 1 cpd36277[r]				1	-100	100	0
R-rxn08333	1,4-dihydroxy-2-naphthoate octaprenyltransferase	1 cpd02295[r] + 1 cpd02557[r] --> 1 cpd00011[r] + 1 cpd00012[r] + 1 cpd15353[r]				0	0	100	0
R-RXN0-7386-12	RXN0-7386-CPD-6947/NADPH/PROTON//CPD-12830/NADP.38.	1 cpd00005[r] + 1 cpd00067[r] + 1 cpd09410[r] <=> 1 cpd00006[r] + 1 cpd23602[r]				1	-100	100	0
R-rxn15064	L-glutamine:D-fructose-6-phosphate isomerase (deaminating)	1 cpd00053[r] + 1 cpd19035[r] <=> 1 cpd00023[r] + 1 cpd00288[r]				1	-100	100	0
R-rxn00610	sn-glycerol-3-phosphate phosphohydrolase	1 cpd00001[r] + 1 cpd00080[r] --> 1 cpd00009[r] + 1 cpd00100[r]				0	0	100	0
R-rxn00897	N-acetyl-D-glucosamine 2-epimerase	1 cpd00122[r] <=> 1 cpd00492[r]				1	-100	100	0
R-rxn00175	Acetate:CoA ligase (AMP-forming)	1 cpd00002[r] + 1 cpd00010[r] + 1 cpd00029[r] --> 1 cpd00012[r] + 1 cpd00018[r] + 1 cpd00022[r] + 1 cpd00067[r]				0	0	100	0
R-rxn00736	methyloxaloacetate carboxy-lyase (2-oxobutanoate-forming)	1 cpd00011[r] + 1 cpd00094[r] <=> 1 cpd00067[r] + 1 cpd03591[r]				1	-100	100	0
R-rxn05160	monosaccharide-transporting ATPase	1 cpd00001[r] + 1 cpd00002[r] + 1 cpd00105[t] --> 1 cpd00008[r] + 1 cpd00009[r] + 1 cpd00067[r] + 1 cpd00105[r]			Transport	0	0	100	0
R-rxn02747	4-Carboxymethylenebut-2-en-4-olide lactonohydrolase	1 cpd00001[r] + 1 cpd02705[r] --> 1 cpd00067[r] + 1 cpd01498[r]				0	0	100	0
R-rxn07431	R07600	1 cpd00213[r] + 1 cpd14700[r] <=> 1 cpd00056[r] + 1 cpd02700[r]				1	-100	100	0
R-rxn12498	NarA	1 cpd00209[r] + 1 cpd15561[r] --> 1 cpd00001[r] + 1 cpd00075[r] + 1 cpd15560[r]				0	0	100	0
R-2KETO-4METHYL-PENTANOATE-DEHYDROG-RXN	2KETO-4METHYL-PENTANOATE-DEHYDROG-RXN	1 cpd00200[r] + 1 cpd00010[r] + 1 cpd00003[r] --> 1 cpd00011[r] + 1 cpd01882[r] + 1 cpd00004[r]				0	0	100	0
R-GLUC1PURIDYLTRANS-RXN	GLUC1PURIDYLTRANS-RXN	1 cpd00501[r] + 1 cpd00067[r] + 1 cpd00062[r] <=> 1 cpd00026[r] + 1 cpd00012[r]				1	-100	100	0
R-TRANS-RXN-21-1	TRANS-RXN-21-ALPHA-D-GALACTOSE/PROTON//D-galactopyranose/PROTON.51.	1 cpd00724[t] + 1 cpd00067[t] <=> 1 cpd00108[r] + 1 cpd00067[r]			Transport	1	-100	100	0
R-rxn05301	TRANS-RXNBWI-115637.ce.maizeexp.TYR_TYR	1 cpd00067[t] + 1 cpd00069[t] <=> 1 cpd00067[r] + 1 cpd00069[r]			Transport	1	-100	100	0
R-rxn09658	TRANS-RXNAVI-26524.ce.brachyexp.SUCROSE_SUCROSE	1 cpd00067[t] + 1 cpd00076[t] <=> 1 cpd00067[r] + 1 cpd00076[r]			Transport	1	-100	100	0
R-RXN-13616	RXN-13616	1 cpd03129[r] + 1 cpd00001[r] --> 1 cpd03118[r]				0	0	100	0
R-GLUTAMINESYN-RXN	GLUTAMINESYN-RXN	1 cpd00013[r] + 1 cpd00002[r] + 1 cpd00023[r] --> 1 cpd00008[r] + 1 cpd00053[r] + 1 cpd00067[r] + 1 cpd00009[r]				0	0	100	0
R-rxn05159	choline transport via ABC system	1 cpd00001[r] + 1 cpd00002[r] + 1 cpd00098[t] --> 1 cpd00008[r] + 1 cpd00009[r] + 1 cpd00067[r] + 1 cpd00098[r]			Transport	0	0	100	0
R-TRANS-RXN0-265-ILE	TRANS-RXN0-265-ILE	1 cpd00322[t] --> 1 cpd00322[r]			Transport	0	0	100	0
R-rxn08345	2-dehydro-L-idonate:NADP+ 5-oxidoreductase	1 cpd00005[r] + 1 cpd00067[r] + 1 cpd01793[r] <=> 1 cpd00006[r] + 1 cpd15351[r]				1	-100	100	0
R-RXN-21405	glycerol-3-phosphate dehydrogenase	1 cpd00080[r] + 1 cpd25794[r] <=> 1 cpd00095[r] + 1 cpd23256[r]				1	-100	100	0
R-RXN-17775	RXN-17775	1 cpd00067[r] + 1 cpd00399[r] + 1 cpd27005[r] --> 1 cpd31963[r] + 1 cpd27006[r]				0	0	100	0
R-rxn02212	2-Dehydro-3-deoxy-D-arabino-heptonate 7-phosphate phosphate-lyase (cyclyzing)	1 cpd02857[r] --> 1 cpd00009[r] + 1 cpd00699[r]				0	0	100	0
R-RXN-17928	RXN-17928	1 cpd36638[r] --> 1 cpd00018[r] + 1 cpd26766[r] + 1 cpd00067[r]				0	0	100	0
R-rxn00337	ATP:L-aspartate 4-phosphotransferase	1 cpd00002[r] + 1 cpd00041[r] <=> 1 cpd00008[r] + 1 cpd01977[r]				1	-100	100	0
R-rxn05618	manganese transport in via proton symport	1 cpd00030[t] + 2 cpd00067[r] <=> 1 cpd00030[r] + 2 cpd00067[t]			Transport	1	-100	100	0
R-rxn06139	ATP:1,2-diacylglycerol 3-phosphotransferase	1 cpd00002[r] + 1 cpd11423[r] <=> 1 cpd00008[r] + 1 cpd11422[r]				1	-100	100	0
R-rxn01548	guanosine:phosphate alpha-D-ribosyltransferase	1 cpd00009[r] + 1 cpd00311[r] <=> 1 cpd00207[r] + 1 cpd00475[r]				1	-100	100	0
R-RXN-14260-1	RXN-14260-MALTOPENTAOSE/ALPHA-GLUCOSE//MALTOTETRAOSE/ALPHA-MALTOSE.57.	1 cpd19001[r] + 1 cpd15495[r] <=> 1 cpd00665[r] + 1 cpd01399[r]				1	-100	100	0
R-rxn03910	2-Phospho-4-(cytidine 5'-diphospho)-2-C-methyl-D-erythritol CMP-lyase (cyclizing)	1 cpd08288[r] --> 1 cpd00046[r] + 1 cpd08301[r]				0	0	100	0
R-rxn01256	Chorismate pyruvatemutase	1 cpd00216[r] --> 1 cpd00219[r]				0	0	100	0
R-RXN0-6254	RXN0-6254	1 cpd19503[r] + 1 cpd00052[r] + 1 cpd00067[r] <=> 1 cpd21288[r] + 1 cpd00012[r]				1	-100	100	0
R-RXN-22388	RXN-22388	1 cpd00009[r] <=> 1 cpd00067[r] + 1 cpd00009[r]				1	-100	100	0
R-rxn00873	Butanoate:CoA ligase (AMP-forming)	1 cpd00002[r] + 1 cpd00010[r] + 1 cpd00211[r] --> 1 cpd00012[r] + 1 cpd00018[r] + 1 cpd00067[r] + 1 cpd00120[r]				0	0	100	0
R-rxn04943	L-iditol:NAD+ 2-oxidoreductase	1 cpd00003[r] + 1 cpd01066[r] <=> 1 cpd00004[r] + 1 cpd00067[r] + 1 cpd00212[r]				1	-100	100	0
R-rxn09345	Undecaprenyl diphosphate synthase	8 cpd00113[r] + 1 cpd00350[r] --> 8 cpd00012[r] + 8 cpd00067[r] + 1 cpd02229[r]				0	0	100	0
R-rxn02200	2-amino-4-hydroxy-6-hydroxymethyl-7,8-dihydropteridine:4-aminobenzoate 2-amino-4-hydroxydihydropteridine-6-methenyltransferase	1 cpd00443[r] + 1 cpd00954[r] --> 1 cpd00001[r] + 1 cpd00683[r]				0	0	100	0
R-rxn03617	3-hydroxypimeloyl-CoA:NAD+ oxidoreductase	1 cpd00003[r] + 1 cpd04103[r] <=> 1 cpd00004[r] + 1 cpd00067[r] + 1 cpd04104[r]				1	-100	100	0
R-RXN0-6554	DIHYDROOROTATE-DEHYDROGENASE-RXN	1 cpd00282[r] + 1 cpd25794[r] <=> 1 cpd00247[r] + 1 cpd23256[r]				1	-100	100	0
R-rxn00289	(2S,3R)-3-hydroxybutane-1,2,3-tricarboxylate pyruvate-lyase (succinate-forming)	1 cpd02799[r] <=> 1 cpd00020[r] + 1 cpd00036[r]				1	-100	100	0
R-TRANS-RXN2EPH-1-MG	TRANS-RXN2EPH-1-MG+2/PROTON//MG+2/PROTON.25.	1 cpd00254[t] + 1 cpd00067[t] --> 1 cpd00254[r] + 1 cpd00067[r]			Transport	0	0	100	0
R-rxn10220	isoheptadecanoyl-phosphatidate cytidylyltransferase	1 cpd00052[r] + 1 cpd15677[r] <=> 1 cpd00012[r] + 1 cpd00067[r] + 1 cpd15683[r]				1	-100	100	0
R-RXN-12754	RXN-12754	1 cpd00004[r] + 1 cpd00001[r] --> 1 cpd26514[r]				0	0	100	0
R-RXN-14207	RXN-14207	1 cpd00295[r] + 1 cpd00061[r] + 1 cpd00067[r] --> 1 cpd00241[r] + 1 cpd00020[r]				0	0	100	0
R-rxn01244	3-methyl-2-oxobutanoate:[dihydrolipoyllysine-residue (2-methylpropanoyl)transferase] lipoyllysine 2-oxidoreductase (decarboxylating, acceptor-2-methylpropanoylating)	1 cpd00067[r] + 1 cpd00123[r] + 1 cpd00213[r] --> 1 cpd00011[r] + 1 cpd02700[r]				0	0	100	0
R-rxn05337	(3R)-3-Hydroxyhexanoyl-[acyl-carrier-protein]:NADP+ oxidoreductase	1 cpd00006[r] + 1 cpd11479[r] <=> 1 cpd00005[r] + 1 cpd00067[r] + 1 cpd11486[r]				1	-100	100	0
R-RXN0-6359	RXN0-6359	1 cpd00150[r] + 1 cpd28207[r] --> 1 cpd00067[r] + 1 cpd01211[r] + 1 cpd28307[r]				0	0	100	0
R-GLUTATHIONE-PEROXIDASE-RXN	GLUTATHIONE-PEROXIDASE-RXN	2 cpd00042[r] + 1 cpd00025[r] <=> 1 cpd00111[t] + 2 cpd00001[r]				1	-100	100	0
R-RXN-14409-1	RXN-14409-CPD-15590//GALACTOSE.21.	1 cpd00108[r] <=> 1 cpd00108[r]				1	-100	100	0
R-UROCANATE-HYDRATASE-RXN	UROCANATE-HYDRATASE-RXN	1 cpd02311[r] <=> 1 cpd00581[r] + 1 cpd00001[r]				1	-100	100	0
R-rxn10232	isoheptadecanoyl-phosphatidylserine decarboxylase	2 cpd00067[r] + 1 cpd15689[r] <=> 1 cpd00011[r] + 1 cpd15695[r]				1	-100	100	0
R-rxn01013	D-Glycerate:NADP+ 2-oxidoreductase	1 cpd00006[r] + 1 cpd00223[r] <=> 1 cpd00005[r] + 1 cpd00067[r] + 1 cpd00145[r]				1	-100	100	0
R-rxn10194	Teichoic acid (unsubstituted) export	1 cpd15661[r] + 1 cpd15666[r] <=> 1 cpd00067[r] + 1 cpd00286[r] + 1 cpd15667[r]				1	-100	100	0
R-ADENPRIBOSYLTRAN-RXN	ADENPRIBOSYLTRAN-RXN	1 cpd00128[r] + 1 cpd00103[r] --> 1 cpd00018[r] + 1 cpd00012[r]				0	0	100	0
R-rxn01476	6-Phospho-D-glucono-1,5-lactone lactonohydrolase	1 cpd00001[r] + 1 cpd00911[r] --> 1 cpd00067[r] + 1 cpd00284[r]				0	0	100	0
R-rxn01966	alpha,alpha-Trehalose:orthophosphate beta-D-glucosyltransferase	1 cpd00009[r] + 1 cpd00794[r] --> 1 cpd00027[r] + 1 cpd00501[r]				0	0	100	0
R-rxn00290	succinyl-CoA:acetoacetate CoA-transferase	1 cpd00078[r] + 1 cpd00142[r] <=> 1 cpd00036[r] + 1 cpd00279[r]				1	-100	100	0
R-PGLUCONDEHYDRAT-RXN	PGLUCONDEHYDRAT-RXN	1 cpd00284[r] --> 1 cpd00001[r] + 1 cpd02711[r]				0	0	100	0
R-rxn01805	(3S)-citramalyl-CoA hydro-lyase (itaconyl-CoA-forming)	1 cpd00743[r] <=> 1 cpd00001[r] + 1 cpd00416[r]				1	-100	100	0
R-SUCCINATE-DEHYDROGENASE-UBIQUINONE-RXN-q6	SUCCINATE-DEHYDROGENASE-UBIQUINONE-RXN-SUC/UBIQUINONE-6//FUM/UBIQUINOL-30.35.	1 cpd00036[r] + 1 cpd15290[r] --> 1 cpd00106[r] + 1 cpd15291[r]				0	0	100	0
R-rxn01675	dTTP:alpha-D-glucose-1-phosphate thymidylyltransferase	1 cpd00089[r] + 1 cpd00357[r] <=> 1 cpd00012[r] + 1 cpd00626[r]				1	-100	100	0
R-rxn15495	3alpha,7alpha,12alpha,24-tetrahydroxy-5beta-cholestanoyl-CoA:NAD+ oxidoreductase	1 cpd00003[r] + 1 cpd11263[r] <=> 1 cpd00004[r] + 1 cpd00067[r] + 1 cpd03248[r]				1	-100	100	0
R-ALKYLMERCURY-LYASE-RXN	ALKYLMERCURY-LYASE-RXN	1 cpd00067[r] + 1 cpd28036[r] <=> 1 cpd00531[r] + 1 cpd22334[r]				1	-100	100	0
R-RXNQT-4191	RXNQT-4191	1 cpd00793[r] + 1 cpd00001[r] --> 1 cpd00009[r] + 1 cpd00305[r]				0	0	100	0
R-rxn05172	ATP phosphohydrolase (taurine-importing)	1 cpd00001[r] + 1 cpd00002[r] + 1 cpd00210[t] --> 1 cpd00008[r] + 1 cpd00009[r] + 1 cpd00067[r] + 1 cpd00210[r]			Transport	0	0	100	0
R-CYTIDEAM2-RXN	CYTIDEAM2-RXN	1 cpd00367[r] + 1 cpd00067[r] + 1 cpd00001[r] <=> 1 cpd00013[r] + 1 cpd00249[r]				1	-100	100	0
R-RXN-19040	RXN-19040	1 cpd17456[r] + 1 cpd00067[r] + 1 cpd00081[r] <=> 1 cpd00042[r] + 1 cpd00268[r]				1	-100	100	0
R-rxn03909	1-Deoxy-D-xylulose-5-phosphate pyruvate-lyase (carboxylating)	1 cpd00020[r] + 1 cpd00067[r] + 1 cpd00102[r] --> 1 cpd00011[r] + 1 cpd08289[r]				0	0	100	0
R-rxn05325	Octanoyl-[acyl-carrier protein]:malonyl-CoA C-acyltransferase(decarboxylating, oxoacyl- and enoyl-reducing)	1 cpd00003[r] + 1 cpd11470[r] <=> 1 cpd00004[r] + 1 cpd00067[r] + 1 cpd11471[r]				1	-100	100	0
R-URA-PHOSPH-RXN	URA-PHOSPH-RXN	1 cpd00412[r] + 1 cpd00009[r] <=> 1 cpd00509[r] + 1 cpd00092[r]				1	-100	100	0
R-TRANS-RXN2EPH-58	TRANS-RXN2EPH-58	1 cpd02123[t] <=> 1 cpd02123[r]			Transport	1	-100	100	0
R-ASNSYNA-RXN	ASNSYNA-RXN	1 cpd00013[r] + 1 cpd00002[r] + 1 cpd00041[r] --> 1 cpd00018[r] + 1 cpd00132[r] + 1 cpd00012[r] + 1 cpd00067[r]				0	0	100	0
R-RXN-17519	RXN-17519	1 cpd32319[r] + 2 cpd00025[r] + 2 cpd00067[r] --> 2 cpd00011[r] + 1 cpd00028[r] + 4 cpd00001[r]				0	0	100	0
R-RXN-10137	RXN-10137	1 cpd00007[r] + 1 cpd01822[r] --> 1 M-CPD-294[r] + 2 cpd00067[r]				0	0	100	0
R-rxn03513	S-adenosyl-L-methionine:precorrin-3B C17-methyltransferase	1 cpd00017[r] + 1 cpd03833[r] <=> 1 cpd00019[r] + 2 cpd00067[r] + 1 cpd03834[r]				1	-100	100	0
R-rxn00058	Ferrocytochrome-c:oxygen oxidoreductase	1 cpd00007[r] + 4 cpd00067[r] + 4 cpd00110[r] --> 2 cpd00001[r] + 4 cpd00109[r]				0	0	100	0
R-rxn05528	Copper-transporting ATPase	1 cpd00001[r] + 1 cpd00002[r] + 1 cpd00058[r] --> 1 cpd00008[r] + 1 cpd00009[r] + 1 cpd00058[t] + 1 cpd00067[r]			Transport	0	0	100	0
R-rxn05322	Butyryl-[acyl-carrier protein]:malonyl-CoA C-acyltransferase(decarboxylating, oxoacyl- and enoyl-reducing)	1 cpd00003[r] + 1 cpd11464[r] <=> 1 cpd00004[r] + 1 cpd00067[r] + 1 cpd11465[r]				1	-100	100	0
R-rxn00975	ATP:D-mannose 6-phosphotransferase	1 cpd00002[r] + 1 cpd00138[r] --> 1 cpd00008[r] + 1 cpd00067[r] + 1 cpd00235[r]				0	0	100	0
R-RXN-7658	RXN-7658	1 cpd00006[r] + 1 cpd17569[r] <=> 1 cpd00005[r] + 1 cpd00067[r] + 1 cpd00289[r]				1	-100	100	0
R-rxn02297	6-Carboxyhexanoyl-CoA:L-alanine C-carboxyhexanoyltransferase (decarboxylating)	1 cpd00035[r] + 1 cpd00067[r] + 1 cpd00782[r] --> 1 cpd00010[r] + 1 cpd00011[r] + 1 cpd00800[r]				0	0	100	0
R-GALACTOACETYLTRAN-RXN	GALACTOACETYLTRAN-RXN	1 cpd00022[r] + 1 cpd02274[r] <=> 1 cpd22182[r] + 1 cpd00010[r]				1	-100	100	0
R-RXN-10056	RXN-10056	1 cpd00001[r] + 1 cpd11231[r] <=> 1 cpd00957[t] + 1 cpd00047[r] + 1 cpd00067[r]				1	-100	100	0
R-rxn00196	2,5-dioxopentanoate:NADP+ 5-oxidoreductase	1 cpd00001[r] + 1 cpd00006[r] + 1 cpd00340[r] <=> 1 cpd00005[r] + 1 cpd00024[r] + 2 cpd00067[r]				1	-100	100	0
R-RXN-14957	RXN-14957	2 cpd00017[r] + 1 cpd36857[r] + 2 cpd28063[r] + 2 cpd28207[r] <=> 2 cpd00060[r] + 1 cpd28013[r] + 2 cpd03091[r] + 2 cpd27739[r] + 2 cpd28307[r]				1	-100	100	0
R-RXN0-7124-1	RXN0-7124-NITRATE/CPD-9956/PROTON//NITRITE/UBIQUINONE-8/PROTON/WATER.59.	1 cpd15561[r] + 2 cpd00067[r] + 1 cpd00209[r] --> 1 cpd15560[r] + 1 cpd00001[r] + 2 cpd00067[t] + 1 cpd00075[r]			Transport	0	0	100	0
R-rxn00070	glutathione:NAD+ oxidoreductase	1 cpd00003[r] + 2 cpd00042[r] <=> 1 cpd00004[r] + 1 cpd00067[r] + 1 cpd00111[r]				1	-100	100	0
R-rxn02926	L-3-amino-isobutanoate:2-oxoglutarate aminotransferase	1 cpd00024[r] + 1 cpd02096[r] <=> 1 cpd00023[r] + 1 cpd00287[r]				1	-100	100	0
R-1-1-1-274-RXN	1.1.1.274-RXN	1 cpd00480[r] + 1 cpd00006[r] <=> 1 cpd01793[r] + 1 cpd00005[r] + 1 cpd00067[r]				1	-100	100	0
R-THIOESTE-RXN-1	THIOESTER-RXN-CPD-196/WATER//CPD-195/CO-A/PROTON.35.	1 cpd01335[r] + 1 cpd00001[r] --> 1 cpd00010[r] + 1 cpd03846[r] + 1 cpd00067[r]				0	0	100	0
R-PYRIMSYN3-RXN	PYRIMSYN3-RXN	1 cpd02775[r] + 1 cpd00002[r] <=> 1 cpd00008[r] + 1 cpd02894[r]				1	-100	100	0
R-rxn00504	(S)-1-pyrroline-5-carboxylate:NADP+ oxidoreductase	2 cpd00001[r] + 1 cpd00006[r] + 1 cpd02431[r] --> 1 cpd00005[r] + 1 cpd00023[r] + 1 cpd00067[r]				0	0	100	0
R-rxn01293	Aromatic alcohol:NAD+ oxidoreductase	1 cpd00003[r] + 1 cpd00435[r] <=> 1 cpd00004[r] + 1 cpd00067[r] + 1 cpd00225[r]				1	-100	100	0
R-rxn01452	(S)-3-Hydroxybutanoyl-CoA:NADP+ oxidoreductase	1 cpd00006[r] + 1 cpd00842[r] <=> 1 cpd00005[r] + 1 cpd00067[r] + 1 cpd00279[r]				1	-100	100	0
R-rxn10559	ydroxyphenylacetate transport in via proton symporter	1 cpd00067[t] + 1 cpd00489[t] <=> 1 cpd00067[r] + 1 cpd00489[r]			Transport	1	-100	100	0
R-ALCOHOL-DEHYDROG-RXN	ALCOHOL-DEHYDROG-RXN	1 cpd00363[r] + 1 cpd00003[r] <=> 1 cpd00071[r] + 1 cpd00004[r] + 1 cpd00067[r]				1	-100	100	0
R-rxn09317	Trimethylamine N-oxide transport via diffusion (extracellular to periplasm)	1 cpd00811[r] <=> 1 cpd00811[t]			Transport	1	-100	100	0
R-rxn14097	S-adenosyl-L-methionine:L-histidine Nalpha-methyltransferase	3 cpd00017[r] + 1 cpd00119[r] <=> 3 cpd00019[r] + 3 cpd00067[r] + 1 cpd03305[r]				1	-100	100	0
R-RXN0-7363	RXN0-7363	4 cpd00058[r] + 4 cpd00004[r] + 1 cpd00007[r] <=> 4 cpd00003[r] + 2 cpd00001[r] + 4 cpd30760[r]				1	-100	100	0
R-rxn03106	3alpha,7alpha-Dihydroxy-5beta-cholestan-26-al:NAD+ oxidoreductase	1 cpd00001[r] + 1 cpd00003[r] + 1 cpd03228[r] <=> 1 cpd00004[r] + 2 cpd00067[r] + 1 cpd02773[r]				1	-100	100	0
R-rxn01739	ATP:shikimate 3-phosphotransferase	1 cpd00002[r] + 1 cpd00383[r] --> 1 cpd00008[r] + 1 cpd00067[r] + 1 cpd02030[r]				0	0	100	0
R-RXN0-5183-1	RXN0-5183-MALTOTRIOSE/WATER//MALTOSE/GLC.31.	1 cpd01262[r] + 1 cpd00001[r] --> 1 cpd00190[r] + 1 cpd00179[r]				0	0	100	0
R-rxn15641	2,5-Dihydro-5-oxofuran-2-acetate lyase (decyclizing)	1 cpd00067[r] + 1 cpd01630[r] <=> 1 cpd19162[r]				1	-100	100	0
R-rxn15410	alpha-Aminopropiononitrile aminohydrolase	2 cpd00001[r] + 1 cpd00067[r] + 1 cpd03408[r] <=> 1 cpd00013[r] + 1 cpd00117[r]				1	-100	100	0
R-ACETOLACTREDUCTOISOM-RXN	ACETOLACTREDUCTOISOM-RXN	1 cpd19030[r] + 1 cpd00006[r] <=> 1 cpd19047[r] + 1 cpd00005[r] + 1 cpd00067[r]				1	-100	100	0
R-rxn04788	Ectoine hydro-lyase	1 cpd03862[r] <=> 1 cpd00001[r] + 1 cpd03727[r]				1	-100	100	0
R-rxn05516	Cadmium-translocating P-type ATPase	1 cpd00001[r] + 1 cpd00002[r] + 1 cpd01012[r] --> 1 cpd00008[r] + 1 cpd00009[r] + 1 cpd00067[r] + 1 cpd01012[t]			Transport	0	0	100	0
R-rxn10284	anteisoheptadecanoyl-UDP-glucosyltransferase (monoglucosyl)	1 cpd00026[r] + 1 cpd15702[r] <=> 1 cpd00014[r] + 1 cpd15741[r]				1	-100	100	0
R-RXN-5821	RXN-5821	1 cpd00007[r] + 1 cpd00374[r] + 1 cpd00001[r] --> 1 cpd00013[r] + 1 cpd00025[r] + 1 cpd02361[r]				0	0	100	0
R-rxn01268	Prephenate:NAD+ oxidoreductase(decarboxylating)	1 cpd00003[r] + 1 cpd00219[r] --> 1 cpd00004[r] + 1 cpd00011[r] + 1 cpd00868[r]				0	0	100	0
R-RXN0-5055	RXN0-5055	1 cpd00022[r] + 1 cpd36978[r] --> 1 cpd00070[r] + 1 cpd37036[r]				0	0	100	0
R-rxn05151	ATP phosphohydrolase (polar-amino-acid-importing)	1 cpd00001[r] + 1 cpd00002[r] + 1 cpd00039[t] --> 1 cpd00008[r] + 1 cpd00009[r] + 1 cpd00039[r] + 1 cpd00067[r]			Transport	0	0	100	0
R-rxn05963	Phosphatidylcholine phosphatidohydrolase	1 cpd00001[r] + 1 cpd11624[r] <=> 1 cpd00098[r] + 1 cpd11422[r]				1	-100	100	0
R-rxn05346	butyryl-[acyl-carrier protein]:malonyl-[acyl-carrier-protein] C-acyltransferase (decarboxylating)	1 cpd00067[r] + 1 cpd11464[r] + 1 cpd11492[r] --> 1 cpd00011[r] + 1 cpd11486[r] + 1 cpd11493[r]				0	0	100	0
R-rxn01362	Orotidine-5'-phosphate:diphosphate phospho-alpha-D-ribosyl-transferase	1 cpd00012[r] + 1 cpd00067[r] + 1 cpd00810[r] <=> 1 cpd00103[r] + 1 cpd00247[r]				1	-100	100	0
R-RXN-11486	RXN-11486	5 cpd00113[r] + 1 cpd00289[r] --> 5 cpd00012[r] + 1 cpd02172[r]				0	0	100	0
R-rxn00241	GTP phosphohydrolase	1 cpd00001[r] + 1 cpd00038[r] --> 1 cpd00009[r] + 1 cpd00031[r] + 1 cpd00067[r]				0	0	100	0
R-rxn02744	2-Aminomuconate semialdehyde:NAD+ 6-oxidoreductase	1 cpd00001[r] + 1 cpd00003[r] + 1 cpd02385[r] <=> 1 cpd00004[r] + 3 cpd00067[r] + 1 cpd01496[r]				1	-100	100	0
R-RXN0-7008-q8	RXN0-7008-PRO/UBIQUINONE-8//L-DELTA1-PYRROLINE_5-CARBOXYLATE/CPD-9956/PROTON.67.	1 cpd15560[r] + 1 cpd00129[r] --> 1 cpd15561[r] + 1 cpd00067[r] + 1 cpd02431[r]				0	0	100	0
R-rxn02914	3-Phosphoserine:2-oxoglutarate aminotransferase	1 cpd00024[r] + 1 cpd00738[r] <=> 1 cpd00023[r] + 1 cpd02069[r]				1	-100	100	0
R-rxn02285	UDP-N-acetylmuramate:NADP+ oxidoreductase	1 cpd00006[r] + 1 cpd00773[r] <=> 1 cpd00005[r] + 1 cpd00067[r] + 1 cpd02820[r]				1	-100	100	0
R-rxn00184	L-Glutamate:NADP+ oxidoreductase (deaminating)	1 cpd00001[r] + 1 cpd00006[r] + 1 cpd00023[r] <=> 1 cpd00005[r] + 1 cpd00013[r] + 1 cpd00024[r] + 1 cpd00067[r]				1	-100	100	0
R-rxn02342	R03270	1 cpd00213[r] + 1 cpd03049[r] <=> 1 cpd00056[r] + 1 cpd00836[r]				1	-100	100	0
R-rxn01521	2'-Deoxyuridine 5'-monophosphate phosphohydrolase	1 cpd00001[r] + 1 cpd00299[r] --> 1 cpd00009[r] + 1 cpd00412[r]				0	0	100	0
R-SUCCDIAMINOPIMDESUCC-RXN	SUCCDIAMINOPIMDESUCC-RXN	1 cpd02698[r] + 1 cpd00001[r] <=> 1 cpd00504[r] + 1 cpd00036[r]				1	-100	100	0
R-rxn06443	L-Methionine:tRNAMet ligase (AMP-forming)	1 cpd00002[r] + 1 cpd00060[r] + 1 cpd11918[r] <=> 1 cpd00012[r] + 1 cpd00018[r] + 1 cpd00067[r] + 1 cpd12105[r]				1	-100	100	0
R-DHBAMPLIG-RXN	DHBAMPLIG-RXN	1 cpd00002[r] + 1 cpd00067[r] + 1 cpd00168[r] --> 1 cpd00012[r] + 1 cpd02494[r]				0	0	100	0
R-rxn05175	spermidine transport via ABC system	1 cpd00001[r] + 1 cpd00002[r] + 1 cpd00264[t] --> 1 cpd00008[r] + 1 cpd00009[r] + 1 cpd00067[r] + 1 cpd00264[r]			Transport	0	0	100	0
R-rxn00606	alpha,alpha-Trehalose-6-phosphate phosphoglucohydrolase	1 cpd00001[r] + 1 cpd00523[r] --> 1 cpd00027[r] + 1 cpd00079[r]				0	0	100	0
R-rxn08691	hydrogen transport via diffusion (extracellular to periplasm)	1 cpd11640[r] <=> 1 cpd11640[t]			Transport	1	-100	100	0
R-rxn00346	L-aspartate 1-carboxy-lyase (beta-alanine-forming)	1 cpd00041[r] + 1 cpd00067[r] --> 1 cpd00011[r] + 1 cpd00085[r]				0	0	100	0
R-rxn00022	maltose glucohydrolase	1 cpd00001[r] + 1 cpd00179[r] --> 2 cpd00027[r]				0	0	100	0
R-TYROSINE-AMINOTRANSFERASE-RXN	TYROSINE-AMINOTRANSFERASE-RXN	1 cpd00024[r] + 1 cpd00069[r] <=> 1 cpd00023[r] + 1 cpd00868[r]				1	-100	100	0
R-rxn00172	Acetate:CoA ligase (ADP-forming)	1 cpd00002[r] + 1 cpd00010[r] + 1 cpd00029[r] <=> 1 cpd00008[r] + 1 cpd00009[r] + 1 cpd00022[r]				1	-100	100	0
R-rxn03094	Glycodeoxycholate amidohydrolase	1 cpd00001[r] + 1 cpd03245[r] <=> 1 cpd00033[r] + 1 cpd02733[r]				1	-100	100	0
R-rxn05163	putrescine transport via ABC system	1 cpd00001[r] + 1 cpd00002[r] + 1 cpd00118[t] --> 1 cpd00008[r] + 1 cpd00009[r] + 1 cpd00067[r] + 1 cpd00118[r]			Transport	0	0	100	0
R-rxn16498	9,15,9'-tricis-zeta-carotene cis-trans-isomerase	1 cpd21010[r] <=> 1 cpd14588[r]				1	-100	100	0
R-RXN-11348	RXN-11348	2 cpd23342[r] <=> 1 cpd23343[r] + 1 cpd00067[r] + 1 cpd02229[r]				1	-100	100	0
R-RXN-17572	RXN-17572	1 cpd00001[r] + 1 cpd17655[r] <=> 1 cpd00029[r] + 1 cpd00067[r] + 1 cpd00116[r]				1	-100	100	0
R-rxn00870	butanal:NADP+ oxidoreductase (CoA-acylating)	1 cpd00006[r] + 1 cpd00010[r] + 1 cpd01011[r] <=> 1 cpd00005[r] + 1 cpd00067[r] + 1 cpd00120[r]				1	-100	100	0
R-rxn05241	L-isoleucine transport in via sodium symport	1 cpd00322[t] + 1 cpd00971[t] <=> 1 cpd00322[r] + 1 cpd00971[r]			Transport	1	-100	100	0
R-RXN-9634	RXN-9634	1 cpd28030[r] <=> 1 cpd14940[r] + 1 cpd00001[r]				1	-100	100	0
R-RXN-11361	RXN-11361	1 cpd00002[r] + 1 cpd00067[r] + 1 cpd27484[r] <=> 1 cpd26672[r] + 1 cpd00012[r]				1	-100	100	0
R-rxn06086	Phosphatidylethanolamine phosphatidohydrolase	1 cpd00001[r] + 1 cpd00067[r] + 1 cpd11456[r] --> 1 cpd00162[r] + 1 cpd11422[r]				0	0	100	0
R-PSERTRANSAMPYRXN	PSERTRANSAMPYR-RXN	1 cpd00024[r] + 1 cpd22119[r] <=> 1 cpd03606[r] + 1 cpd00023[r]				1	-100	100	0
R-RXN-21298	RXN-21298	1 cpd00387[r] + 1 cpd00169[r] --> 1 cpd00008[r] + 1 cpd00067[r] + 1 cpd21036[r]				0	0	100	0
R-rxn00358	UDP-D-galactopyranose furanomutase	1 cpd00043[r] <=> 1 cpd02338[r]				1	-100	100	0
R-RXN-14260-2	RXN-14260-MALTOPENTAOSE/GLC//MALTOTETRAOSE/MALTOSE.41.	1 cpd00190[r] + 1 cpd15495[r] <=> 1 cpd00179[r] + 1 cpd01399[r]				1	-100	100	0
R-rxn00010	glyoxylate carboxy-lyase (dimerizing; tartronate-semialdehyde-forming)	2 cpd00040[r] + 1 cpd00067[r] --> 1 cpd00011[r] + 1 cpd00843[r]				0	0	100	0
R-rxn11758	5-fluorodeoxyuridine:phosphate deoxy-alpha-D-ribosyltransferase	1 cpd00509[r] + 1 cpd04810[r] <=> 1 cpd00009[r] + 1 cpd08545[r]				1	-100	100	0
R-RXN-7931	RXN-7931	1 cpd01887[r] <=> 1 cpd02060[r]				1	-100	100	0
R-RXN-10994	RXN-10994	1 cpd00010[r] + 1 cpd28330[r] <=> 1 cpd00045[r] + 1 cpd00067[r] + 1 cpd11493[r]				1	-100	100	0
R-RXN-12751	RXN-12751	1 cpd00010[r] + 1 cpd24031[r] --> 1 cpd00022[r] + 1 cpd33593[r]				0	0	100	0
R-rxn05334	(3R)-3-Hydroxybutanoyl-[acyl-carrier-protein] hydro-lyase	1 cpd11483[r] --> 1 cpd00001[r] + 1 cpd11471[r]				0	0	100	0
R-rxn10053	phosphoribosylaminoimidazole carboxylase (ATP-dependent)	1 cpd00001[r] + 1 cpd00002[r] + 1 cpd00011[r] + 1 cpd02140[r] --> 1 cpd00008[r] + 1 cpd00009[r] + 2 cpd00067[r] + 1 cpd02893[r]				0	0	100	0
R-D-PPENTOMUT-RXN	D-PPENTOMUT-RXN	1 cpd00509[r] <=> 1 cpd26846[r]				1	-100	100	0
R-rxn03841	4-amino-4-deoxychorismate pyruvate-lyase	1 cpd08210[r] --> 1 cpd00020[r] + 1 cpd00067[r] + 1 cpd00443[r]				0	0	100	0
R-RXN-19798	RXN-19798	1 cpd33026[r] + 1 cpd00001[r] --> 1 cpd35737[r] + 1 cpd00067[r]				0	0	100	0
R-rxn08394	enoyl-[acyl-carrier-protein] reductase (NADH) (n-C16:1)	1 cpd00004[r] + 1 cpd00067[r] + 1 cpd15571[r] <=> 1 cpd00003[r] + 1 cpd15239[r]				1	-100	100	0
R-rxn03654	2-hydroxy-5-methyl-cis,cis-muconic semialdehyde:NAD+ 6-oxidoreductase	1 cpd00001[r] + 1 cpd00003[r] + 1 cpd04139[r] <=> 1 cpd00004[r] + 2 cpd00067[r] + 1 cpd04651[r]				1	-100	100	0
R-rxn02720	Lauroyl-CoA:(acceptor) 2,3-oxidoreductase	1 cpd00015[r] + 1 cpd00067[r] + 1 cpd01260[r] <=> 1 cpd00982[r] + 1 cpd02060[r]				1	-100	100	0
R-INORGPYROPHOSPHAT-RXN	INORGPYROPHOSPHAT-RXN	1 cpd00012[r] + 1 cpd00001[r] --> 1 cpd00067[r] + 2 cpd00009[r]				0	0	100	0
R-RXN-11921	RXN-11921	1 cpd00010[r] + 1 cpd15175[r] <=> 1 cpd01966[r] + 1 cpd00022[r]				1	-100	100	0
R-RXN-14260-3	RXN-14260	1 cpd00027[r] + 1 cpd15495[r] <=> 1 cpd00179[r] + 1 cpd01399[r]				1	-100	100	0
R-PROTOCATECHUATE-34-DIOXYGENASE-RXN	PROTOCATECHUATE-34-DIOXYGENASE-RXN	1 cpd00197[r] + 1 cpd00007[r] --> 1 cpd00856[r] + 2 cpd00067[r]				0	0	100	0
R-rxn10471	Methane Transport	1 cpd01024[t] <=> 1 cpd01024[r]			Transport	1	-100	100	0
R-RXN-6501	RXN-6501	1 cpd02484[r] + 1 cpd00037[r] <=> 1 cpd00067[r] + 1 cpd00014[r] + 1 cpd21007[r]				1	-100	100	0
R-rxn01346	CTP:Sedoheptulose 7-phosphate 1-phosphotransferase	1 cpd00052[r] + 1 cpd00238[r] --> 1 cpd00067[r] + 1 cpd00096[r] + 1 cpd00349[r]				0	0	100	0
R-rxn00565	Sulfur:oxygen oxidoreductase	1 cpd00001[r] + 1 cpd00007[r] + 1 cpd00074[r] --> 1 cpd00067[r] + 1 cpd00081[r]				0	0	100	0
R-RXN0-6562	RXN0-6562	1 cpd00145[r] + 1 cpd00001[r] <=> 1 cpd00145[r] + 1 cpd00009[r]				1	-100	100	0
R-ADENOSINE-NUCLEOSIDASE-RXN	ADENOSINE-NUCLEOSIDASE-RXN	1 cpd00182[r] + 1 cpd00001[r] --> 1 cpd00128[r] + 1 cpd00105[r]				0	0	100	0
R-RXN-11081	RXN-11081	1 cpd15942[r] + 1 cpd00003[r] <=> 1 cpd23207[r] + 1 cpd00004[r] + 1 cpd00067[r]				1	-100	100	0
R-rxn05204	TRANS-RXNBWI-115572.ce.maizeexp.GUANOSINE_GUANOSINE	1 cpd00067[t] + 1 cpd00311[t] <=> 1 cpd00067[r] + 1 cpd00311[r]			Transport	1	-100	100	0
R-RXN-14393	RXN-14393	1 cpd26003[r] + 1 cpd00003[r] --> 1 cpd35881[r] + 1 cpd00004[r] + 1 cpd00067[r]				0	0	100	0
R-rxn05634	propionate transp or t in via proton symp or t	1 cpd00067[t] + 1 cpd00141[t] <=> 1 cpd00067[r] + 1 cpd00141[r]			Transport	1	-100	100	0
R-rxn00634	D-Glucitol:NAD+ 2-oxidoreductase	1 cpd00003[r] + 1 cpd00588[r] <=> 1 cpd00004[r] + 1 cpd00067[r] + 1 cpd00082[r]				1	-100	100	0
R-rxn00204	oxalate:oxygen oxidoreductase	1 cpd00007[r] + 2 cpd00067[r] + 1 cpd00180[r] --> 2 cpd00011[r] + 1 cpd00025[r]				0	0	100	0
R-RXN-14129	RXN-14129	1 cpd35683[r] + 1 cpd00067[r] + 1 cpd00001[r] <=> 1 cpd00013[r] + 1 cpd04810[r]				1	-100	100	0
R-rxn05199	Uridine permease	1 cpd00067[t] + 1 cpd00249[t] <=> 1 cpd00067[r] + 1 cpd00249[r]			Transport	1	-100	100	0
R-rxn10191	D-alanine-poly(phosphoribitol) ligase	45 cpd00002[r] + 45 cpd00117[r] + 1 cpd15661[r] --> 45 cpd00012[r] + 45 cpd00018[r] + 90 cpd00067[r] + 1 cpd15663[r]				0	0	100	0
R-RXN-11026-5	RXN-11026-PALMITYL-COA/OXYGEN-MOLECULE//CPD0-2117/HYDROGEN-PEROXIDE.58.	1 cpd00007[r] + 1 cpd00134[r] --> 1 cpd03126[r] + 1 cpd00025[r]				0	0	100	0
R-THIAMINASE-RXN	THIAMINASE-RXN	1 cpd00305[r] + 1 cpd00001[r] --> 1 cpd00067[r] + 1 cpd00939[r] + 1 cpd02636[r]				0	0	100	0
R-rxn08528	fumarate reductase	1 cpd00106[r] + 1 cpd15353[r] --> 1 cpd00036[r] + 1 cpd15352[r]				0	0	100	0
R-rxn10259	isoheptadecanoyl-CDPdiacylglycerol:sn-glycerol-3-phosphate 3-phosphatidyltransferase	1 cpd00080[r] + 1 cpd15683[r] <=> 1 cpd00046[r] + 1 cpd15716[r]				1	-100	100	0
R-RXN-9951	RXN-9951	1 cpd00006[r] + 1 cpd00353[r] <=> 1 cpd00005[r] + 1 cpd03187[r] + 1 cpd00067[r]				1	-100	100	0
R-RXN-9521	RXN-9521	1 cpd11472[r] + 1 cpd00006[r] <=> 1 cpd11473[r] + 1 cpd00005[r] + 1 cpd00067[r]				1	-100	100	0
R-ERYTHRON4PDEHYDROG-RXN	ERYTHRON4PDEHYDROG-RXN	1 cpd02147[r] + 1 cpd00003[r] <=> 1 cpd03606[r] + 1 cpd00004[r] + 1 cpd00067[r]				1	-100	100	0
R-HYDROXYHEPTA-DIENEDIOATE-HYDROXY-RXN	HYDROXYHEPTA-DIENEDIOATE-HYDROXY-RXN	1 cpd01960[r] + 1 cpd00001[r] <=> 1 cpd03327[r]				1	-100	100	0
R-RXN-9310	RXN-9310	1 cpd16335[r] <=> 1 cpd03451[r] + 1 cpd00020[r]				1	-100	100	0
R-rxn08735	Hydrogenase (menaquinone8: 2 protons) (periplasm)	2 cpd00067[r] + 1 cpd11640[r] + 1 cpd15500[r] --> 2 cpd00067[t] + 1 cpd15499[r]			Transport	0	0	100	0
R-rxn03435	(R)-2,3-Dihydroxy-3-methylpentanoate:NADP+ oxidoreductase (isomerizing)	1 cpd00006[r] + 1 cpd02535[r] <=> 1 cpd00005[r] + 1 cpd00067[r] + 1 cpd10162[r]				1	-100	100	0
R-rxn03378	Se-Adenosylselenohomocysteine hydrolase	1 cpd00001[r] + 1 cpd03393[r] <=> 1 cpd00182[r] + 1 cpd03397[r]				1	-100	100	0
R-rxn00159	(S)-malate:NAD+ oxidoreductase (decarboxylating)	1 cpd00003[r] + 1 cpd00130[r] --> 1 cpd00004[r] + 1 cpd00011[r] + 1 cpd00020[r]				0	0	100	0
R-rxn00646	L-glutamate:L-cysteine gamma-ligase (ADP-forming)	1 cpd00002[r] + 1 cpd00023[r] + 1 cpd00084[r] --> 1 cpd00008[r] + 1 cpd00009[r] + 1 cpd00067[r] + 1 cpd00506[r]				0	0	100	0
R-rxn00216	ATP:D-glucose 6-phosphotransferase	1 cpd00002[r] + 1 cpd00027[r] --> 1 cpd00008[r] + 1 cpd00067[r] + 1 cpd00079[r]				0	0	100	0
R-RXN0-7124-2	RXN0-7124-NITRATE/UBIQUINOL-30/PROTON//NITRITE/UBIQUINONE-6/PROTON/WATER.63.	2 cpd00067[r] + 1 cpd00209[r] + 1 cpd15291[r] --> 1 cpd00001[r] + 2 cpd00067[t] + 1 cpd00075[r] + 1 cpd15290[r]			Transport	0	0	100	0
R-RXN-11832	RXN-11832	1 cpd00002[r] + 1 cpd00046[r] <=> 1 cpd00008[r] + 1 cpd00096[r]				1	-100	100	0
R-rxn03958	1-Deoxy-D-xylulose-5-phosphate isomeroreductase	1 cpd00006[r] + 1 cpd08286[r] <=> 1 cpd00005[r] + 1 cpd00067[r] + 1 cpd08289[r]				1	-100	100	0
R-THIOESTE-RXN-2	THIOESTER-RXN-STEAROYL-COA/WATER//STEARIC_ACID/CO-A/PROTON.45.	1 cpd00327[r] + 1 cpd00001[r] --> 1 cpd00010[r] + 1 cpd00067[r] + 1 cpd01080[r]				0	0	100	0
R-3-CH3-2-OXOBUTANOATE-OH-CH3-XFERXN	3-CH3-2-OXOBUTANOATE-OH-CH3-XFER-RXN	1 cpd00123[r] + 1 cpd27449[r] + 1 cpd00001[r] <=> 1 cpd00712[r] + 1 cpd28218[r]				1	-100	100	0
R-rxn01914	3-Oxo-delta5-steroid delta5-delat4-isomerase	1 cpd00761[r] <=> 1 cpd00474[r]				1	-100	100	0
R-rxn06037	(3S)-3-Hydroxyacyl-CoA:NAD+ oxidoreductase	1 cpd00003[r] + 1 cpd11718[r] <=> 1 cpd00004[r] + 1 cpd00067[r] + 1 cpd11637[r]				1	-100	100	0
R-RXN-14903-2	RXN-14903-PRO/UBIQUINONE-6//L-DELTA1-PYRROLINE_5-CARBOXYLATE/UBIQUINOL-30/PROTON.71.	1 cpd00129[r] + 1 cpd15290[r] <=> 1 cpd00067[r] + 1 cpd02431[r] + 1 cpd15291[r]				1	-100	100	0
R-SUCCINATE-DEHYDROGENASE-UBIQUINONE-RXN-q8	SUCCINATE-DEHYDROGENASE-UBIQUINONE-RXN-SUC/UBIQUINONE-8//FUM/CPD-9956.31.	1 cpd15560[r] + 1 cpd00036[r] --> 1 cpd15561[r] + 1 cpd00106[r]				0	0	100	0
R-rxn00147	ATP:pyruvate,water phosphotransferase	1 cpd00001[r] + 1 cpd00002[r] + 1 cpd00020[r] --> 1 cpd00009[r] + 1 cpd00018[r] + 1 cpd00061[r] + 3 cpd00067[r]				0	0	100	0
R-MUCONATE-CYCLOISOMERASE-RXN	MUCONATE-CYCLOISOMERASE-RXN	1 cpd19162[r] <=> 1 cpd01630[r] + 1 cpd00067[r]				1	-100	100	0
R-rxn05938	pyruvate ferredoxin oxidoreductase	1 cpd00010[r] + 1 cpd00020[r] + 2 cpd11621[r] -> 1 cpd00011[r] + 1 cpd00022[r] + 1 cpd00067[r] + 2 cpd11620[r]				0	0	100	0
R-rxn00869	butanal:NAD+ oxidoreductase (CoA-acylating)	1 cpd00003[r] + 1 cpd00010[r] + 1 cpd01011[r] <=> 1 cpd00004[r] + 1 cpd00067[r] + 1 cpd00120[r]				1	-100	100	0
R-rxn05646	L-rhamnose transport via proton symport	1 cpd00067[t] + 1 cpd00396[t] <=> 1 cpd00067[r] + 1 cpd00396[r]			Transport	1	-100	100	0
R-RXN-9533	RXN-9533	1 cpd11480[r] <=> 1 cpd11469[r] + 1 cpd00001[r]				1	-100	100	0
R-rxn05216	Na+ Glutamine symporter	1 cpd00053[t] + 1 cpd00971[t] <=> 1 cpd00053[r] + 1 cpd00971[r]			Transport	1	-100	100	0
R-RXN0-7386-3	RXN0-7386-2-METHYL-3-PHYTYL-14-NAPHTHOQUINONE/NADPH/PROTON//CPD-12831/NADP.65.	1 cpd00005[r] + 1 cpd00067[r] + 1 cpd01401[r] <=> 1 cpd00006[r] + 1 cpd12844[r]				1	-100	100	0
R-rxn00926	Adenine aminohydrolase	1 cpd00001[r] + 1 cpd00067[r] + 1 cpd00128[r] --> 1 cpd00013[r] + 1 cpd00226[r]				0	0	100	0
R-SPONTPRO-RXN	SPONTPRO-RXN	1 cpd29655[r] + 1 cpd00067[r] + 1 cpd00001[r] <=> 1 cpd00858[r]				1	-100	100	0
R-rxn02155	ATP:nicotinamide-nucleotide adenylyltransferase	1 cpd00002[r] + 1 cpd00873[r] <=> 1 cpd00012[r] + 1 cpd00638[r]				1	-100	100	0
R-RXN-15198	RXN-15198	1 cpd22290[r] + 1 cpd00374[r] + 1 cpd00001[r] <=> 1 cpd00013[r] + 1 cpd26978[r] + 1 cpd02361[r]				1	-100	100	0
R-RXN-14117	RXN-14117	1 cpd00031[r] + 1 cpd00061[r] + 1 cpd00067[r] --> 1 cpd00038[r] + 1 cpd00020[r]				0	0	100	0
R-FUMHYDRXN	FUMHYDR-RXN	1 cpd00130[r] <=> 1 cpd00106[r] + 1 cpd00001[r]				1	-100	100	0
R-RXN-7719	RXN-7719	1 cpd22418[r] + 1 cpd00003[r] <=> 1 cpd22419[r] + 1 cpd00004[r] + 1 cpd00067[r]				1	-100	100	0
R-GLYC3PDEHYDROG-RXN	GLYC3PDEHYDROG-RXN	1 cpd00080[r] + 1 cpd15560[r] --> 1 cpd15561[r] + 1 cpd00095[r]				0	0	100	0
R-rxn03248	Hexanoyl-CoA:acetyl-CoA C-acyltransferase	1 cpd00022[r] + 1 cpd03124[r] <=> 1 cpd00010[r] + 1 cpd03121[r]				1	-100	100	0
R-RXN-14142	RXN-14142	1 cpd00296[r] + 1 cpd00001[r] --> 1 cpd00277[r] + 1 cpd00009[r]				0	0	100	0
R-rxn09958	aldehyde dehydrogenase [NAD(P)+]	1 cpd00001[r] + 1 cpd00003[r] + 1 cpd01535[r] <=> 1 cpd00004[r] + 2 cpd00067[r] + 1 cpd01741[r]				1	-100	100	0
R-rxn05902	sulphite reductase	3 cpd00001[r] + 1 cpd00239[r] + 6 cpd11621[r] <=> 6 cpd00067[r] + 1 cpd00081[r] + 6 cpd11620[r]				1	-100	100	0
R-RXN-17778	RXN-17778	1 cpd00010[r] + 1 cpd32253[r] --> 1 cpd00022[r] + 1 cpd35781[r]				0	0	100	0
R-rxn10584	nucleoside triphosphate phosphohydrolase	1 cpd00001[r] + 1 cpd00356[r] --> 1 cpd00009[r] + 1 cpd00067[r] + 1 cpd00533[r]				0	0	100	0
R-RXN-16945	RXN-16945	1 cpd00007[r] + 1 cpd22912[r] <=> 1 cpd35630[r] + 1 cpd00067[r]				1	-100	100	0
R-rxn02261	R03158	1 cpd00010[r] + 2 cpd00067[r] + 1 cpd00745[r] <=> 1 cpd00001[r] + 1 cpd03375[r]				1	-100	100	0
R-rxn33160	3-Butyn-1-al:NAD+ oxidoreductase	1 cpd00001[r] + 1 cpd00003[r] + 1 cpd03664[r] <=> 1 cpd00004[r] + 2 cpd00067[r] + 1 cpd03663[r]				1	-100	100	0
R-FARNESYLTRANSTRANSFERASE-RXN	FARNESYLTRANSTRANSFERASE-RXN	1 cpd00113[r] + 1 cpd00350[r] <=> 1 cpd00012[r] + 1 cpd00289[r]				1	-100	100	0
R-rxn02273	4-Guanidinobutanal:NAD+ 1-oxidoreductase	1 cpd00001[r] + 1 cpd00003[r] + 1 cpd01723[r] <=> 1 cpd00004[r] + 2 cpd00067[r] + 1 cpd00762[r]				1	-100	100	0
R-rxn01597	cyclohexanol:NAD+ oxidoreductase	1 cpd00004[r] + 1 cpd00067[r] + 1 cpd00329[r] <=> 1 cpd00003[r] + 1 cpd00636[r]				1	-100	100	0
R-GLUTDECARBOX-RXN	GLUTDECARBOX-RXN	1 cpd00023[r] + 1 cpd00067[r] -> 1 cpd00281[r] + 1 cpd00011[r]				0	0	100	0
R-rxn00938	Nicotinamide amidohydrolase	1 cpd00001[r] + 1 cpd00133[r] --> 1 cpd00013[r] + 1 cpd00218[r]				0	0	100	0
R-rxn05739	glycerol-3-phosphate dehydrogenase (menaquinone 7)	1 cpd00080[r] + 1 cpd11606[r] --> 1 cpd00095[r] + 1 cpd11451[r]				0	0	100	0
R-rxn05293	2C-methyl-D-erythritol 2,4 cyclodiphosphate dehydratase	1 cpd00004[r] + 1 cpd00067[r] + 1 cpd08301[r] --> 1 cpd00001[r] + 1 cpd00003[r] + 1 cpd08615[r]				0	0	100	0
R-RXN-12702	RXN-12702	1 cpd00002[r] + 1 cpd00010[r] + 1 cpd23997[r] --> 1 cpd00018[r] + 1 cpd23998[r] + 1 cpd00012[r]				0	0	100	0
R-1-2-1-66-RXN	1.2.1.66-RXN	1 cpd00003[r] + 1 cpd19501[r] <=> 1 cpd04106[r] + 1 cpd00004[r] + 1 cpd00067[r]				1	-100	100	0
R-NICONUCADENYLYLTRAN-RXN	NICONUCADENYLYLTRAN-RXN	1 cpd00002[r] + 1 cpd00873[r] + 1 cpd00067[r] --> 1 cpd00638[r] + 1 cpd00012[r]				0	0	100	0
R-rxn03796	R05506	1 cpd00010[r] + 1 cpd04390[r] <=> 1 cpd00022[r] + 1 cpd00067[r] + 1 cpd00401[r]				1	-100	100	0
R-RXN-20676	RXN-20676	1 cpd03116[r] + 1 cpd00003[r] --> 1 cpd03117[r] + 1 cpd00004[r] + 1 cpd00067[r]				0	0	100	0
R-PHOSPHO-DETHIO-RXN	PHOSPHO-DETHIO-RXN	1 cpd00001[r] + 1 cpd04011[r] <=> 1 cpd00239[r] + 1 cpd04012[r]				1	-100	100	0
R-rxn02889	3-Methylcrotonoyl-CoA:carbon-dioxide ligase (ADP-forming)	1 cpd00002[r] + 1 cpd00242[r] + 1 cpd01966[r] --> 1 cpd00008[r] + 1 cpd00009[r] + 1 cpd00067[r] + 1 cpd02068[r]				0	0	100	0
R-RXN-9658	RXN-9658	1 cpd11473[r] + 1 cpd00004[r] + 1 cpd00067[r] --> 1 cpd11472[r] + 1 cpd00003[r]				0	0	100	0
R-rxn09516	nucleoside triphosphate phosphohydrolase	1 cpd00001[r] + 1 cpd00241[r] --> 1 cpd00009[r] + 1 cpd00067[r] + 1 cpd00295[r]				0	0	100	0
R-PRTRANS-RXN	PRTRANS-RXN	1 cpd02642[r] + 1 cpd00012[r] <=> 1 cpd00093[r] + 1 cpd00103[r]				1	-100	100	0
R-rxn08131	4-amino-2-methyl-5-phosphomethylpyrimidine synthetase	1 cpd00001[r] + 1 cpd00003[r] + 1 cpd02140[r] --> 1 cpd00004[r] + 2 cpd00047[r] + 4 cpd00067[r] + 1 cpd02775[r]				0	0	100	0
R-rxn02167	(S)-3-Hydroxybutanoyl-CoA hydro-lyase	1 cpd00842[r] <=> 1 cpd00001[r] + 1 cpd00650[r]				1	-100	100	0
R-rxn03691	R05390	1 cpd00067[r] + 1 cpd02254[r] <=> 1 cpd00011[r] + 1 cpd00099[r] + 1 cpd04365[r]				1	-100	100	0
R-rxn05622	Na(+)-transporting ATPase	1 cpd00001[r] + 1 cpd00002[r] + 1 cpd00971[r] --> 1 cpd00008[r] + 1 cpd00009[r] + 1 cpd00067[r] + 1 cpd00971[t]			Transport	0	0	100	0
R-RXN-22315	RXN-22315	1 cpd26385[r] <=> 1 cpd04098[r] + 1 cpd00067[r]				1	-100	100	0
R-UDPGLUCEPIM-RXN	UDPGLUCEPIM-RXN	1 cpd00026[r] <=> 1 cpd30770[r]				1	-100	100	0
R-RXN-9857	RXN-9857	1 cpd00001[r] + 1 cpd02864[r] --> 1 cpd00067[r] + 1 cpd03770[r]				0	0	100	0
R-KDPGALDOL-RXN	KDPGALDOL-RXN	1 cpd02711[r] --> 1 cpd00102[r] + 1 cpd00020[r]				0	0	100	0
R-NADH-DEHYDROG-A-RXN-q6	NADH-DEHYDROG-A-RXN-NADH/UBIQUINONE-6/PROTON//NAD/UBIQUINOL-30/PROTON.50.	1 cpd00004[r] + 5 cpd00067[r] + 1 cpd15290[r] <=> 1 cpd00003[r] + 4 cpd00067[t] + 1 cpd15291[r]			Transport	1	-100	100	0
R-rxn01602	dihydrofolate:NADP+ oxidoreductase	1 cpd00006[r] + 1 cpd00330[r] <=> 1 cpd00005[r] + 1 cpd00067[r] + 1 cpd00393[r]				1	-100	100	0
R-RXN-12714	RXN-12714	1 cpd00237[r] + 1 cpd22290[r] --> 1 cpd26978[r] + 1 cpd21377[r]				0	0	100	0
R-rxn01740	Shikimate:NADP+ 3-oxidoreductase	1 cpd00006[r] + 1 cpd00383[r] <=> 1 cpd00005[r] + 1 cpd00067[r] + 1 cpd01716[r]				1	-100	100	0
R-rxn03354	5-Hydroxyindoleacetaldehyde:NAD+ oxidoreductase	1 cpd00001[r] + 1 cpd00003[r] + 1 cpd03345[r] <=> 1 cpd00004[r] + 2 cpd00067[r] + 1 cpd03346[r]				1	-100	100	0
R-rxn12446	transport of malate [extraorganism-cytosol](secondary symport) TDT family	1 cpd00067[t] + 1 cpd00130[r] <=> 1 cpd00067[r] + 1 cpd00130[r]			Transport	1	-100	100	0
R-RXN1A0-6104	RXN1A0-6104	1 cpd00002[r] + 1 M-Holo-RedO[r] + 1 cpd00129[r] --> 1 cpd00018[r] + 1 cpd00012[r] + 1 cpd00067[r] + 1 M-RedO-L-proline[r]				0	0	100	0
R-RXN-17884	RXN-17884	1 cpd00004[r] + 1 cpd00067[r] + 1 cpd28136[r] --> 1 cpd31409[r] + 1 cpd00003[r]				0	0	100	0
R-rxn10260	anteisoheptadecanoyl-CDPdiacylglycerol:sn-glycerol-3-phosphate 3-phosphatidyltransferase	1 cpd00080[r] + 1 cpd15684[r] <=> 1 cpd00046[r] + 1 cpd15717[r]				1	-100	100	0
R-rxn03167	2-Amino-4-hydroxy-6-(erythro-1,2,3-trihydroxypropyl) dihydropteridine triphosphate phosphohydrolase (alkaline optimum)	3 cpd00001[r] + 1 cpd02978[r] --> 3 cpd00009[r] + 2 cpd00067[r] + 1 cpd02961[r]				0	0	100	0
R-rxn08094	2-Oxoglutarate dehydrogenase complex	1 cpd00003[r] + 1 cpd00010[r] + 1 cpd00024[r] --> 1 cpd00004[r] + 1 cpd00011[r] + 1 cpd00078[r]				0	0	100	0
R-rxn07902	3-fluorocatechol:oxygen 1,2-oxidoreductase	1 cpd00007[r] + 1 cpd15176[r] --> 2 cpd00067[r] + 1 cpd15179[r]				0	0	100	0
R-RXN-12572	RXN-12572	1 cpd23929[r] + 1 cpd00067[r] + 1 cpd27005[r] <=> 1 cpd23930[r] + 1 cpd27006[r]				1	-100	100	0
R-RXN-9524	RXN-9524	1 cpd11490[r] + 1 cpd00005[r] + 1 cpd00067[r] --> 1 cpd22021[r] + 1 cpd00006[r]				0	0	100	0
R-TRANS-RXN2EPH-13	TRANS-RXN2EPH-13-ARG/L-ORNITHINE//ARG/L-ORNITHINE.33.	1 cpd00051[t] + 1 cpd00064[r] --> 1 cpd00051[r] + 1 cpd00064[t]			Transport	0	0	100	0
R-rxn05316	TRANS-RXNBWI-115572.ce.maizeexp.INOSINE_INOSINE	1 cpd00067[t] + 1 cpd00246[t] <=> 1 cpd00067[r] + 1 cpd00246[r]			Transport	1	-100	100	0
R-rxn03536	R05221	1 cpd00002[r] + 1 cpd03918[r] --> 1 cpd00008[r] + 1 cpd00067[r] + 1 cpd03919[r]				0	0	100	0
R-RXN-14883	RXN-14883	1 cpd05267[r] <=> 1 cpd36715[r]				1	-100	100	0
R-rxn00786	D-fructose-1,6-bisphosphate D-glyceraldehyde-3-phosphate-lyase (glycerone-phosphate-forming)	1 cpd00290[r] <=> 1 cpd00095[r] + 1 cpd00102[r]				1	-100	100	0
R-rxn00545	ATP:D-fructose-6-phosphate 1-phosphotransferase	1 cpd00002[r] + 1 cpd00072[r] --> 1 cpd00008[r] + 1 cpd00067[r] + 1 cpd00290[r]				0	0	100	0
R-GLYC3PDEHYDROGBIOSYN-RXN	GLYC3PDEHYDROGBIOSYN-RXN-GLYCEROL-3P/NADP//DIHYDROXY-ACETONE-PHOSPHATE/NADPH/PROTON.59.	1 cpd00095[r] + 1 cpd00005[r] + 1 cpd00067[r] --> 1 cpd00080[r] + 1 cpd00006[r]				0	0	100	0
R-RXN-14409-CPD-15590-ALPHA-D-GALACTOSE-29-46	RXN-14409-CPD-15590//ALPHA-D-GALACTOSE.29.	1 cpd00108[r] <=> 1 cpd00724[r]				1	-100	100	0
R-RXN-17919	RXN-17919	1 cpd22020[r] + 1 cpd36107[r] --> 1 cpd00018[r] + 1 cpd26896[r] + 1 cpd00067[r]				0	0	100	0
R-RXN-12747	RXN-12747	1 cpd24028[r] + 1 cpd00006[r] <=> 1 cpd00005[r] + 1 cpd00067[r] + 1 cpd24027[r]				1	-100	100	0
R-RXN-10841	RXN-10841	1 cpd00365[r] + 1 cpd00006[r] <=> 1 cpd00005[r] + 1 cpd00067[r] + 1 cpd00304[r]				1	-100	100	0
R-RXN-19671-NADPH	RXN-19671-NADPH/2-METHYL-3-PHYTYL-14-NAPHTHOQUINONE/PROTON//NADP/CPD-12831.65.	1 cpd00005[r] + 1 cpd00067[r] + 1 cpd01401[r] --> 1 cpd00006[r] + 1 cpd12844[r]				0	0	100	0
R-H2NEOPTERINALDOL-RXN	H2NEOPTERINALDOL-RXN	1 cpd02961[r] --> 1 cpd00954[r] + 1 cpd00229[r]				0	0	100	0
R-RXN-12621	RXN-12621	1 cpd22312[r] + 1 cpd26978[r] + 1 cpd14548[r] <=> 1 cpd00018[r] + 1 cpd22290[r] + 1 cpd27355[r] + 2 cpd00067[r] + 1 cpd29607[r]				1	-100	100	0
R-RXN-16949	RXN-16949	1 cpd34884[r] + 1 cpd00004[r] + 1 cpd00007[r] + 1 cpd00067[r] <=> 1 cpd33397[r] + 1 cpd00003[r] + 1 cpd00001[r]				1	-100	100	0
R-RXN-11811	RXN-11811	1 cpd00013[r] + 1 cpd00067[r] <=> 1 cpd00013[r]				1	-100	100	0
R-rxn10221	anteisoheptadecanoyl-phosphatidate cytidylyltransferase	1 cpd00052[r] + 1 cpd15678[r] <=> 1 cpd00012[r] + 1 cpd00067[r] + 1 cpd15684[r]				1	-100	100	0
R-TRANS-RXN2EPH-59	TRANS-RXN2EPH-59	1 cpd01641[t] <=> 1 cpd01641[r]			Transport	1	-100	100	0
R-RXN-17518	RXN-17518	1 cpd00021[r] + 1 cpd03418[r] --> 1 cpd32319[r] + 2 cpd00067[r]				0	0	100	0
R-rxn90029-95	rxn90029	1 cpd00004[r] + 1 cpd00663[r] --> 1 cpd00003[r] + 1 cpd00086[r]				0	0	100	0
R-RXN-14260-4	RXN-14260-MALTOPENTAOSE/ALPHA-GLUCOSE//MALTOTETRAOSE/MALTOSE.51.	1 cpd19001[r] + 1 cpd15495[r] <=> 1 cpd00179[r] + 1 cpd01399[r]				1	-100	100	0
R-3-5-1-88-RXN	3.5.1.88-RXN	1 cpd37291[r] + 1 cpd00001[r] <=> 1 cpd00047[r] + 1 cpd37290[r]				1	-100	100	0
R-RXN-2961	RXN-2961	1 cpd00055[r] + 1 cpd00042[r] --> 1 cpd09879[r]				0	0	100	0
R-rxn08262	L-carnitine outward transport (H+ antiport)	1 cpd00067[t] + 1 cpd00266[t] <=> 1 cpd00067[r] + 1 cpd00266[r]			Transport	1	-100	100	0
R-CITLY-RXN	CITLY-RXN	1 cpd00137[r] --> 1 cpd00029[r] + 1 cpd00032[r]				0	0	100	0
R-rxn02038	Cortisol delta5-delat4-isomerase	1 cpd00004[r] + 1 cpd00067[r] + 1 cpd00546[r] <=> 1 cpd00003[r] + 1 cpd03269[r]				1	-100	100	0
R-rxn01629	(S)-4-Amino-5-oxopentanoate 4,5-aminomutase	1 cpd00338[r] <=> 1 cpd02345[r]				1	-100	100	0
R-RXN0-7386-4	RXN0-7386-2-METHYL-3-PHYTYL-14-NAPHTHOQUINONE/NADH/PROTON//CPD-12831/NAD.63.	1 cpd00004[r] + 1 cpd00067[r] + 1 cpd01401[r] <=> 1 cpd00003[r] + 1 cpd12844[r]				1	-100	100	0
R-rxn12769	(3R)-3-Hydroxyacyl-CoA:NADP+ oxidoreductase	1 cpd00005[r] + 1 cpd00067[r] + 1 cpd12689[r] <=> 1 cpd00006[r] + 1 cpd16758[r]				1	-100	100	0
R-rxn01802	Glutaryl-CoA:(acceptor) 2,3-oxidoreductase (decarboxylating)	1 cpd00015[r] + 1 cpd00067[r] + 1 cpd00413[r] --> 1 cpd00011[r] + 1 cpd00650[r] + 1 cpd00982[r]				0	0	100	0
R-rxn00557	ITP:D-fructose-6-phosphate 1-phosphotransferase	1 cpd00068[r] + 1 cpd00072[r] --> 1 cpd00067[r] + 1 cpd00090[r] + 1 cpd00290[r]				0	0	100	0
R-RXN-8668	RXN-8668	1 cpd00001[r] + 1 cpd27735[r] + 1 cpd27941[r] <=> 1 cpd36409[r] + 1 cpd28060[r]				1	-100	100	0
R-RIB5PISOM-RXN-1	RIB5PISOM-RXN-CPD-15895//RIBULOSE-5P.23.	1 cpd00101[r] <=> 1 cpd00171[r]				1	-100	100	0
R-RXN-13202	RXN-13202	1 cpd00013[r] + 2 cpd00002[r] + 1 cpd00242[r] --> 2 cpd00008[r] + 1 cpd00146[r] + 2 cpd00067[r] + 1 cpd00009[r]				0	0	100	0
R-rxn08376	TRANS-RXN-108F.cp	1 cpd00067[t] + 1 cpd00412[t] <=> 1 cpd00067[r] + 1 cpd00412[r]			Transport	1	-100	100	0
R-rxn10977	NO3t3	1 cpd00067[t] + 1 cpd00209[r] --> 1 cpd00067[r] + 1 cpd00209[t]			Transport	0	0	100	0
R-RXN0-1603	RXN0-1603	1 cpd00001[r] + 1 cpd00530[r] <=> 1 cpd00012[r] + 1 cpd00067[r] + 1 cpd00497[r]				1	-100	100	0
R-RXN-9536	RXN-9536	1 cpd11491[r] + 1 cpd00005[r] + 1 cpd00067[r] --> 1 cpd00006[r] + 1 cpd11484[r]				0	0	100	0
R-rxn01642	4-imidazolone-5-propanoate amidohydrolase	1 cpd00001[r] + 1 cpd00067[r] + 1 cpd02311[r] --> 1 cpd00344[r]				0	0	100	0
R-RXN-7605	RXN-7605	1 cpd26936[r] + 1 cpd00017[r] <=> 1 cpd00019[r] + 1 cpd27518[r] + 1 cpd00067[r]				1	-100	100	0
R-rxn00533	Acetyl-CoA:carbon-dioxide ligase (ADP-forming)	1 cpd00002[r] + 1 cpd00022[r] + 1 cpd00242[r] --> 1 cpd00008[r] + 1 cpd00009[r] + 1 cpd00067[r] + 1 cpd00070[r]				0	0	100	0
R-rxn05202	TRANS-RXN-206.ce	1 cpd00067[t] + 1 cpd00309[t] <=> 1 cpd00067[r] + 1 cpd00309[r]			Transport	1	-100	100	0
R-ORNDECARBOX-RXN	ORNDECARBOX-RXN	1 cpd00064[r] + 1 cpd00067[r] -> 1 cpd00011[r] + 1 cpd00118[r]				0	0	100	0
R-rxn01000	prephenate hydro-lyase (decarboxylating; phenylpyruvate-forming)	1 cpd00067[r] + 1 cpd00219[r] --> 1 cpd00001[r] + 1 cpd00011[r] + 1 cpd00143[r]				0	0	100	0
R-rxn05615	L-methionine transport out via proton antiport	1 cpd00060[r] + 1 cpd00067[t] --> 1 cpd00060[t] + 1 cpd00067[r]			Transport	0	0	100	0
R-rxn03512	Precorrin 8X 11,12-methylmutase	3 cpd00067[r] + 1 cpd03835[r] <=> 1 cpd03832[r]				1	-100	100	0
R-rxn02141	3-oxoadipate:NAD+ oxidoreductase	1 cpd00003[r] + 1 cpd00630[r] <=> 1 cpd00004[r] + 1 cpd00067[r] + 1 cpd01498[r]				1	-100	100	0
R-RXN-12735	RXN-12735	1 cpd04141[r] <=> 1 cpd00371[r] + 1 cpd00020[r]				1	-100	100	0
R-rxn00283	alanine racemase	1 cpd00035[r] <=> 1 cpd00117[r]				1	-100	100	0
R-DTDPGLUCDEHYDRAT-RXN	DTDPGLUCDEHYDRAT-RXN	1 cpd00626[r] <=> 1 cpd00521[r] + 1 cpd00001[r]				1	-100	100	0
R-rxn00569	Nitrite reductase (NAD(P)H)	2 cpd00001[r] + 3 cpd00006[r] + 1 cpd00013[r] <=> 3 cpd00005[r] + 5 cpd00067[r] + 1 cpd00075[r]				1	-100	100	0
R-rxn03319	11-Deoxycortisol delta5-delat4-isomerase	1 cpd00005[r] + 1 cpd00067[r] + 1 cpd03268[r] <=> 1 cpd00006[r] + 1 cpd03267[r]				1	-100	100	0
R-rxn10233	anteisoheptadecanoyl-phosphatidylserine decarboxylase	2 cpd00067[r] + 1 cpd15690[r] <=> 1 cpd00011[r] + 1 cpd15696[r]				1	-100	100	0
R-RXN-17920	RXN-17920	1 cpd22422[r] + 1 cpd00003[r] --> 1 cpd37258[r] + 1 cpd00355[r] + 2 cpd00067[r]				0	0	100	0
R-rxn01617	Propane-1,2-diol:NADP+ oxidoreductase	1 cpd00006[r] + 1 cpd00453[r] <=> 1 cpd00005[r] + 1 cpd00067[r] + 1 cpd00334[r]				1	-100	100	0
R-GDPPYPHOSKIN-RXN	GDPPYPHOSKIN-RXN	1 cpd00002[r] + 1 cpd00031[r] <=> 1 cpd00018[r] + 1 cpd00905[r] + 1 cpd00067[r]				1	-100	100	0
R-THIOREDOXIN-REDUCT-NADPH-RXN-1	THIOREDOXIN-REDUCT-NADPH-RXN-Reduced-ResA-Proteins/NADP//Oxidized-ResA-Proteins/NADPH/PROTON.64.	1 cpd00005[r] + 1 M-Oxidized-ResA-Proteins[r] + 1 cpd00067[r] --> 1 cpd00006[r] + 1 M-Reduced-ResA-Proteins[r]				0	0	100	0
R-rxn12770	(3R)-3-Hydroxyacyl-CoA:NADP+ oxidoreductase	1 cpd00005[r] + 1 cpd00067[r] + 1 cpd03123[r] <=> 1 cpd00006[r] + 1 cpd16757[r]				1	-100	100	0
R-RXN-19916	RXN-19916	1 cpd03722[r] <=> 1 cpd00095[r] + 1 cpd01239[r]				1	-100	100	0
R-L-LACTATE-DEHYDROGENASE-CYTOCHROME-RXN-CL	L-LACTATE-DEHYDROGENASE-CYTOCHROME-RXN-L-LACTATE/Cytochromes-CL-Ox//PYRUVATE/Cytochromes-CL-Red/PROTON.64.	2 cpd26790[r] + 1 cpd00159[r] --> 2 cpd26791[r] + 2 cpd00067[r] + 1 cpd00020[r]				0	0	100	0
R-rxn13395	sirohydrochlorin dehydrogenase	1 cpd00006[r] + 1 cpd01620[r] <=> 1 cpd00005[r] + 2 cpd00067[r] + 1 cpd03426[r]				1	-100	100	0
R-rxn02897	Nicotinate-nucleotide:dimethylbenzimidazole phospho-D-ribosyltransferase	1 cpd00873[r] + 1 cpd01997[r] <=> 1 cpd00067[r] + 1 cpd00218[r] + 1 cpd02904[r]				1	-100	100	0
R-rxn00991	(S)-3-hydroxy-3-methylglutaryl-CoA acetoacetate-lyase (acetyl-CoA-forming)	1 cpd00292[r] --> 1 cpd00022[r] + 1 cpd00142[r]				0	0	100	0
R-RXN-14277	RXN-14277	1 cpd00010[r] + 1 cpd03121[r] --> 1 cpd00022[r] + 1 cpd03124[r]				0	0	100	0
R-rxn01666	NTP phosphohydrolase	1 cpd00001[r] + 1 cpd00173[r] --> 1 cpd00009[r] + 1 cpd00067[r] + 1 cpd00354[r]				0	0	100	0
R-rxn06216	(3S)-3-Hydroxyacyl-CoA hydro-lyase	1 cpd11718[r] <=> 1 cpd00001[r] + 1 cpd11722[r]				1	-100	100	0
R-rxn06698	(3R)-3-Hydroxypalmitoyl-[acyl-carrier protein] hydro-lyase	1 cpd11481[r] <=> 1 cpd00001[r] + 1 cpd12529[r]				1	-100	100	0
R-RXN-20679	RXN-20679	1 cpd03120[r] + 1 cpd00003[r] --> 1 cpd03121[r] + 1 cpd00004[r] + 1 cpd00067[r]				0	0	100	0
R-rxn00120	UTP phosphohydrolase	1 cpd00001[r] + 1 cpd00062[r] --> 1 cpd00009[r] + 1 cpd00014[r] + 1 cpd00067[r]				0	0	100	0
R-rxn00684	5,6,7,8-tetrahydrofolate:NAD+ oxidoreductase	1 cpd00003[r] + 1 cpd00087[r] <=> 1 cpd00004[r] + 1 cpd00067[r] + 1 cpd00330[r]				1	-100	100	0
R-rxn08111	aldehyde dehydrogenase [NAD(P)+]	1 cpd00001[r] + 1 cpd00003[r] + 1 cpd01011[r] --> 1 cpd00004[r] + 2 cpd00067[r] + 1 cpd00211[r]				0	0	100	0
R-rxn01138	Adenosine:phosphate alpha-D-ribosyltransferase	1 cpd00009[r] + 1 cpd00182[r] <=> 1 cpd00128[r] + 1 cpd00475[r]				1	-100	100	0
R-rxn01297	hypoxanthine:NAD+ oxidoreductase	1 cpd00001[r] + 1 cpd00003[r] + 1 cpd00226[r] <=> 1 cpd00004[r] + 1 cpd00067[r] + 1 cpd00309[r]				1	-100	100	0
R-L-LACTATE-DEHYDROGENASE-CYTOCHROME-RXN	L-LACTATE-DEHYDROGENASE-CYTOCHROME-RXN-L-LACTATE/Oxidized-CycA1-cytochromes//PYRUVATE/Reduced-CycA1-cytochromes/PROTON.80.	1 cpd00159[r] + 2 cpd26784[r] --> 2 cpd00067[r] + 1 cpd00020[r] + 2 cpd26785[r]				0	0	100	0
R-TRYPSYN-RXN	TRYPSYN-RXN	1 cpd02210[r] + 1 cpd00054[r] --> 1 cpd00102[r] + 1 cpd00065[r] + 1 cpd00001[r]				0	0	100	0
R-rxn16079	chloromuconate cycloisomerase	1 cpd19574[r] <=> 1 cpd00067[r] + 1 cpd00099[r] + 1 cpd19575[r]				1	-100	100	0
R-RXN-19311	RXN-19311	1 cpd21851[r] + 1 cpd00001[r] --> 1 cpd00067[r] + 1 cpd00908[r] + 1 cpd22296[r]				0	0	100	0
R-rxn04047	R05809	1 cpd00017[r] + 1 cpd08369[r] <=> 1 cpd00019[r] + 1 cpd08370[r]				1	-100	100	0
R-GLUTAMATE-DEHYDROGENASE-RXN	GLUTAMATE-DEHYDROGENASE-RXN	1 cpd00023[r] + 1 cpd00003[r] + 1 cpd00001[r] <=> 1 cpd00024[r] + 1 cpd00013[r] + 1 cpd00004[r] + 1 cpd00067[r]				1	-100	100	0
R-RXN-12448	RXN-12448	1 cpd00003[r] + 1 cpd28169[r] <=> 1 cpd00004[r] + 1 cpd00067[r] + 1 cpd27387[r]				1	-100	100	0
R-rxn05467	CO2 transporter via diffusion	1 cpd00011[t] <=> 1 cpd00011[r]			Transport	1	-100	100	0
R-3-OXOADIPATE-ENOL-LACTONASE-RXN	3-OXOADIPATE-ENOL-LACTONASE-RXN	1 cpd02255[r] + 1 cpd00001[r] --> 1 cpd00630[r] + 1 cpd00067[r]				0	0	100	0
R-PYRUVATEORTHOPHOSPHATE-DIKINASE-RXN	PYRUVATEORTHOPHOSPHATE-DIKINASE-RXN	1 cpd00002[r] + 1 cpd00020[r] + 1 cpd00009[r] <=> 1 cpd00018[r] + 1 cpd00061[r] + 1 cpd00012[r] + 1 cpd00067[r]				1	-100	100	0
R-RXN-7700	RXN-7700	1 cpd03481[r] + 1 cpd00003[r] --> 1 cpd00004[r] + 1 cpd00464[r] + 1 cpd00067[r]				0	0	100	0
R-rxn01678	ATP:dUDP phosphotransferase	1 cpd00002[r] + 1 cpd00978[r] <=> 1 cpd00008[r] + 1 cpd00358[r]				1	-100	100	0
R-RXN-10828	RXN-10828	1 cpd00067[r] + 1 cpd17932[r] -> 1 cpd03804[r] + 1 cpd00011[r]				0	0	100	0
R-rxn03974	FMNH2:NAD+ oxidoreductase	1 cpd00003[r] + 1 cpd01270[r] <=> 1 cpd00004[r] + 1 cpd00050[r] + 2 cpd00067[r]				1	-100	100	0
R-RXN-12849	RXN-12849	1 cpd24076[r] + 1 cpd00007[r] + 1 cpd00067[r] + 2 cpd28082[r] --> 1 cpd23997[r] + 2 cpd27757[r] + 1 cpd00001[r]				0	0	100	0
R-rxn00902	acetyl-CoA:3-methyl-2-oxobutanoate C-acetyltransferase (thioester-hydrolysing, carboxymethyl-forming)	1 cpd00010[r] + 1 cpd00067[r] + 1 cpd01646[r] <=> 1 cpd00001[r] + 1 cpd00022[r] + 1 cpd00123[r]				1	-100	100	0
R-rxn05328	Hexadecanoyl-[acyl-carrier protein]:malonyl-CoA C-acyltransferase(decarboxylating, oxoacyl- and enoyl-reducing)	1 cpd00003[r] + 1 cpd11476[r] <=> 1 cpd00004[r] + 1 cpd00067[r] + 1 cpd11477[r]				1	-100	100	0
R-PHOSMANMUT-RXN	PHOSMANMUT-RXN	1 cpd00485[r] <=> 1 cpd00235[r]				1	-100	100	0
R-rxn03422	N-succinyl-L-glutamate 5-semialdehyde:NAD+ oxidoreductase	1 cpd00001[r] + 1 cpd00003[r] + 1 cpd03526[r] <=> 1 cpd00004[r] + 2 cpd00067[r] + 1 cpd03525[r]				1	-100	100	0
R-RXN0-1132	RXN0-1132	1 cpd00003[r] + 1 cpd28012[r] --> 1 cpd00004[r] + 1 cpd00067[r] + 1 cpd28013[r]				0	0	100	0
R-rxn00672	(S)-methylmalonyl-CoA carboxy-lyase (propanoyl-CoA-forming)	1 cpd00067[r] + 1 cpd00519[r] --> 1 cpd00011[r] + 1 cpd00086[r]				0	0	100	0
R-rxn04599	3-(cis-5,6-dihydroxycyclohexa-1,3-dien-1-yl)propanoate:NAD+ oxidoreductase	1 cpd00003[r] + 1 cpd08405[r] <=> 1 cpd00004[r] + 1 cpd00067[r] + 1 cpd02501[r]				1	-100	100	0
R-RXN-12850	RXN-12850	1 cpd24075[r] + 1 cpd00007[r] + 2 cpd00067[r] + 2 cpd28082[r] --> 1 cpd24076[r] + 2 cpd27757[r] + 2 cpd00001[r]				0	0	100	0
R-ARGSUCCINSYN-RXN	ARGSUCCINSYN-RXN	1 cpd00002[r] + 1 cpd00041[r] + 1 cpd00274[r] --> 1 cpd00018[r] + 1 cpd02152[r] + 1 cpd00012[r] + 1 cpd00067[r]				0	0	100	0
R-RXN-19802	RXN-19802	1 cpd33896[r] + 1 cpd00001[r] --> 1 cpd31667[r]				0	0	100	0
R-rxn00336	isocitrate glyoxylate-lyase (succinate-forming)	1 cpd00260[r] <=> 1 cpd00036[r] + 1 cpd00040[r]				1	-100	100	0
R-rxn00611	sn-Glycerol-3-phosphate:NAD+ 2-oxidoreductase	1 cpd00003[r] + 1 cpd00080[r] <=> 1 cpd00004[r] + 1 cpd00067[r] + 1 cpd00095[r]				1	-100	100	0
R-ALLYSINE-DEHYDROG-RXN	ALLYSINE-DEHYDROG-RXN	1 cpd01046[r] + 1 cpd00003[r] + 1 cpd00001[r] <=> 1 cpd00705[r] + 1 cpd00004[r] + 2 cpd00067[r]				1	-100	100	0
R-rxn10311	anteisoheptadecanoyl-lipoteichoic acid synthesis (n-24), linked, N-acetylglucosamine substituted	24 cpd00037[r] + 1 cpd15750[r] <=> 24 cpd00014[r] + 1 cpd15768[r]				1	-100	100	0
R-RXN-12244	RXN-12244	1 cpd21011[r] + 1 cpd27797[r] <=> 1 cpd16503[r] + 1 cpd21010[r]				1	-100	100	0
R-THIOESTE-RXN-3	THIOESTER-RXN-CPD-15436/WATER//CPD-20392/CO-A/PROTON.39.	1 cpd35448[r] + 1 cpd00001[r] --> 1 cpd00010[r] + 1 cpd05237[r] + 1 cpd00067[r]				0	0	100	0
R-4-HYDROXYBENZOATE-3-MONOOXYGENASE-RXN	4-HYDROXYBENZOATE-3-MONOOXYGENASE-RXN	1 cpd00136[r] + 1 cpd00005[r] + 1 cpd00007[r] + 1 cpd00067[r] --> 1 cpd00197[r] + 1 cpd00006[r] + 1 cpd00001[r]				0	0	100	0
R-MALATE-DEH-RXN	MALATE-DEH-RXN	1 cpd00130[r] + 1 cpd00003[r] <=> 1 cpd00004[r] + 1 cpd00032[r] + 1 cpd00067[r]				1	-100	100	0
R-rxn01539	thiamin monophosphate phosphohydrolase	1 cpd00009[r] + 1 cpd00305[r] <=> 1 cpd00001[r] + 1 cpd00793[r]				1	-100	100	0
R-RXN-17567	RXN-17567	1 cpd00178[r] + 1 cpd00005[r] + 1 cpd00007[r] + 1 cpd00067[r] <=> 1 cpd00006[r] + 1 cpd00001[r] + 1 cpd17655[r]				1	-100	100	0
R-rxn00132	Adenosine 5'-monophosphate phosphohydrolase	1 cpd00001[r] + 1 cpd00018[r] --> 1 cpd00009[r] + 1 cpd00182[r]				0	0	100	0
R-RXN-17264	RXN-17264	1 cpd31507[r] + 1 cpd00067[r] <=> 1 cpd00011[r] + 1 cpd34237[r]				1	-100	100	0
R-rxn08196	TRANS-RXN0-244.cp	1 cpd00067[t] + 1 cpd01012[r] <=> 1 cpd00067[r] + 1 cpd01012[t]			Transport	1	-100	100	0
R-RXN-14056	RXN-14056	1 cpd16270[r] <=> 1 cpd19044[r]				1	-100	100	0
R-MERCURY-II-REDUCTASE-RXN	MERCURY-II-REDUCTASE-RXN	1 cpd00965[r] + 1 cpd00006[r] + 1 cpd00067[r] <=> 1 cpd00531[r] + 1 cpd00005[r]				1	-100	100	0
R-RXN-15121	RXN-15121	1 cpd17424[r] --> 1 cpd33054[r]				0	0	100	0
R-rxn00463	Uridine triphosphate pyrophosphohydrolase	1 cpd00001[r] + 1 cpd00062[r] --> 1 cpd00012[r] + 2 cpd00067[r] + 1 cpd00091[r]				0	0	100	0
R-METHYLVALERATE-RXN	METHYLVALERATE-RXN	1 cpd00508[r] + 1 cpd22419[r] + 1 cpd00067[r] <=> 1 cpd22415[r] + 1 cpd00011[r]				1	-100	100	0
R-rxn03901	undecaprenyl-diphosphate phosphohydrolase	1 cpd00001[r] + 1 cpd02229[r] --> 1 cpd00009[r] + 2 cpd00067[r] + 1 cpd00286[r]				0	0	100	0
R-rxn41554	rxn41554	1 cpd32012[r] + 1 cpd00003[r] <=> 1 cpd00004[r] + 1 cpd00067[r] + 1 cpd11235[r]				1	-100	100	0
R-rxn09453	RXN-13614.c	1 cpd00002[r] + 1 cpd00010[r] + 1 cpd01107[r] --> 1 cpd00012[r] + 1 cpd00018[r] + 1 cpd00067[r] + 1 cpd03128[r]				0	0	100	0
R-rxn08001	3-oxoacyl-[acyl-carrier-protein] synthase (n-C18:0)	1 cpd00067[r] + 1 cpd11492[r] + 1 cpd15277[r] --> 1 cpd00011[r] + 1 cpd11493[r] + 1 cpd15377[r]				0	0	100	0
R-rxn00840	dATP:pyruvate 2-O-phosphotransferase	1 cpd00020[r] + 1 cpd00115[r] <=> 1 cpd00061[r] + 1 cpd00067[r] + 1 cpd00177[r]				1	-100	100	0
R-URKI-RXN	URKI-RXN	1 cpd00038[r] + 1 cpd00249[r] --> 1 cpd00031[r] + 1 cpd00067[r] + 1 cpd00091[r]				0	0	100	0
R-rxn00594	Anthranilate,NADH:oxygen oxidoreductase (1,2-hydroxylating, deaminating, decarboxylating)	1 cpd00004[r] + 1 cpd00007[r] + 3 cpd00067[r] + 1 cpd00093[r] --> 1 cpd00003[r] + 1 cpd00011[r] + 1 cpd00013[r] + 1 cpd00077[r]				0	0	100	0
R-HOMOSERINE-O-ACETYLTRANSFERASE-RXN	HOMOSERINE-O-ACETYLTRANSFERASE-RXN	1 cpd00022[r] + 1 cpd00227[r] <=> 1 cpd00010[r] + 1 cpd00790[r]				1	-100	100	0
R-rxn00852	Putrescine:oxygen oxidoreductase (deaminating)	1 cpd00001[r] + 1 cpd00007[r] + 1 cpd00118[r] --> 1 cpd00013[r] + 1 cpd00025[r] + 1 cpd00434[r]				0	0	100	0
R-TETHYDPICSUCC-RXN	TETHYDPICSUCC-RXN	1 cpd02465[r] + 1 cpd00078[r] + 1 cpd00001[r] <=> 1 cpd00010[r] + 1 cpd02724[r]				1	-100	100	0
R-rxn05909	L-serine hydro-lyase (adding hydrogen sulfide, L-cysteine-forming)	1 cpd00054[r] + 1 cpd00067[r] + 1 cpd00239[r] <=> 1 cpd00001[r] + 1 cpd00084[r]				1	-100	100	0
R-SYNEPHRINE-DEHYDRATASE-RXN	SYNEPHRINE-DEHYDRATASE-RXN	1 cpd01286[r] <=> 1 cpd02361[r] + 1 cpd00187[r]				1	-100	100	0
R-rxn01977	alpha-D-Glucose 6-phosphate ketol-isomerase	1 cpd00079[r] <=> 1 cpd00863[r]				1	-100	100	0
R-rxn03860	(3S)-3-Hydroxyacyl-CoA:NAD+ oxidoreductase	1 cpd00003[r] + 1 cpd06711[r] <=> 1 cpd00004[r] + 1 cpd00067[r] + 1 cpd06712[r]				1	-100	100	0
R-RXN-9733	RXN-9733	1 cpd00001[r] + 1 cpd04077[r] --> 1 M-CPD-294[r] + 2 cpd00067[r] + 1 cpd00081[r]				0	0	100	0
R-rxn01851	4-aminobutanal:NAD+ 1-oxidoreductase	1 cpd00001[r] + 1 cpd00003[r] + 1 cpd00434[r] --> 1 cpd00004[r] + 2 cpd00067[r] + 1 cpd00281[r]				0	0	100	0
R-rxn00737	L-threonine ammonia-lyase (2-oxobutanoate-forming)	1 cpd00161[r] --> 1 cpd00013[r] + 1 cpd00094[r]				0	0	100	0
R-rxn06106	Ubiquinol:ferricytochrome-c oxidoreductase	2 cpd00109[r] + 1 cpd11665[r] --> 2 cpd00067[r] + 2 cpd00110[r] + 1 cpd11669[r]				0	0	100	0
R-rxn04653	4-carboxymethylenebut-2-en-4-olide lactonohydrolase	1 cpd00001[r] + 1 cpd09317[r] --> 1 cpd00067[r] + 1 cpd01498[r]				0	0	100	0
R-rxn00209	Pyridoxine 5-phosphate:oxygen oxidoreductase	1 cpd00007[r] + 1 cpd00478[r] --> 1 cpd00016[r] + 1 cpd00025[r]				0	0	100	0
R-rxn12451	transport of l-proline [extraorganism-cytosol](secondary symport)	1 cpd00067[t] + 1 cpd00129[r] <=> 1 cpd00067[r] + 1 cpd00129[r]			Transport	1	-100	100	0
R-rxn05893	Ammonia:ferredoxin oxidoreductase	2 cpd00001[r] + 1 cpd00013[r] + 6 cpd11621[r] <=> 8 cpd00067[r] + 1 cpd00075[r] + 6 cpd11620[r]				1	-100	100	0
R-PYRIDOXKIN-RXN	PYRIDOXKIN-RXN	1 cpd00002[r] + 1 cpd00215[r] <=> 1 cpd00008[r] + 1 cpd00067[r] + 1 cpd00016[r]				1	-100	100	0
R-rxn05148	Heme transport via ABC system	1 cpd00001[r] + 1 cpd00002[r] + 1 cpd00028[t] --> 1 cpd00008[r] + 1 cpd00009[r] + 1 cpd00028[r] + 1 cpd00067[r]			Transport	0	0	100	0
R-RXN-15910-3	RXN-15910-MALTOSE/WATER//ALPHA-GLUCOSE.29.	1 cpd00179[r] + 1 cpd00001[r] --> 2 cpd19001[r]				0	0	100	0
R-rxn15494	beta-D-Fructose 1,6-bisphosphate 1-phosphohydrolase	1 cpd00001[r] + 1 cpd19036[r] --> 1 cpd00009[r] + 1 cpd19035[r]				0	0	100	0
R-RXN-15043	RXN-15043	1 cpd00517[r] + 1 cpd00399[r] <=> 1 cpd00010[r] + 1 cpd25125[r]				1	-100	100	0
R-1-2-1-25-RXN	1.2.1.25-RXN	1 cpd00123[r] + 1 cpd00010[r] + 1 cpd00003[r] <=> 1 cpd00011[r] + 1 cpd00481[r] + 1 cpd00004[r]				1	-100	100	0
R-rxn07685	R07895	1 cpd00022[r] + 1 cpd15051[r] <=> 1 cpd00010[r] + 1 cpd15050[r]				1	-100	100	0
R-rxn05513	TRANS-RXN-194.ce	1 cpd00001[r] + 1 cpd00002[r] + 1 cpd00063[r] --> 1 cpd00008[r] + 1 cpd00009[r] + 1 cpd00063[t] + 1 cpd00067[r]			Transport	0	0	100	0
R-RXN-14260-5	RXN-14260-MALTOPENTAOSE/GLC//MALTOTETRAOSE/ALPHA-MALTOSE.47.	1 cpd00190[r] + 1 cpd15495[r] <=> 1 cpd00665[r] + 1 cpd01399[r]				1	-100	100	0
R-rxn07169	2-chloro-2,5-dihydro-5-oxofuran-2-acetate lyase (decyclizing)	1 cpd02243[r] <=> 1 cpd00099[r] + 1 cpd09317[r]				1	-100	100	0
R-rxn07987	3-oxoacyl-[acyl-carrier-protein] reductase (n-C12:1)	1 cpd00005[r] + 1 cpd00067[r] + 1 cpd15373[r] <=> 1 cpd00006[r] + 1 cpd15366[r]				1	-100	100	0
R-rxn03242	(S)-3-hydroxydodecanoyl-CoA:NAD+ oxidoreductase	1 cpd00003[r] + 1 cpd03116[r] <=> 1 cpd00004[r] + 1 cpd00067[r] + 1 cpd03117[r]				1	-100	100	0
R-RXN-8992	RXN-8992	5 cpd00113[r] + 1 cpd00350[r] <=> 1 cpd02557[r] + 5 cpd00012[r]				1	-100	100	0
R-TRANS-RXN0-277	TRANS-RXN0-277	1 cpd00003[r] + 1 cpd00005[r] + 1 cpd00067[r] <=> 1 cpd00004[r] + 1 cpd00006[r] + 1 cpd00067[t]			Transport	1	-100	100	0
R-rxn01838	S-Adenosyl-L-methionine:catechol O-methyltransferase	1 cpd00017[r] + 1 cpd00429[r] <=> 1 cpd00019[r] + 1 cpd00067[r] + 1 cpd03318[r]				1	-100	100	0
R-rxn15500	O-phosphorylhomoserine:selenocysteine Se-(3-amino-3-carboxypropyl)transferase	1 cpd00809[r] + 1 cpd03389[r] --> 1 cpd00009[r] + 1 cpd03398[r]				0	0	100	0
R-RIBOPHOSPHAT-RXN	RIBOPHOSPHAT-RXN	1 cpd02720[r] + 1 cpd00001[r] <=> 1 cpd02882[r] + 1 cpd00009[r]				1	-100	100	0
R-AGMATIN-RXN	AGMATIN-RXN	1 cpd00152[r] + 1 cpd00001[r] --> 1 cpd00118[r] + 1 cpd00073[r]				0	0	100	0
R-rxn12708	4-oxalmesaconate hydratase	1 cpd00001[r] + 1 cpd02717[r] <=> 1 cpd16738[r]				1	-100	100	0
R-rxn05275	b-ketoacyl synthetase (Iso-C17:0)	12 cpd00005[r] + 17 cpd00067[r] + 6 cpd00070[r] + 1 cpd01882[r] --> 5 cpd00001[r] + 12 cpd00006[r] + 7 cpd00010[r] + 6 cpd00011[r] + 1 cpd11431[r]				0	0	100	0
R-TRANS-RXN2EPH-3-NA	TRANS-RXN2EPH-3-NA+/ATP/WATER//NA+/ADP/Pi/PROTON.33.	1 cpd00002[r] + 1 cpd00971[t] + 1 cpd00001[r] --> 1 cpd00008[r] + 1 cpd00971[r] + 1 cpd00067[r] + 1 cpd00009[r]			Transport	0	0	100	0
R-RXN1G-4	RXN1G-4	1 cpd00022[r] + 1 cpd20951[r] <=> 1 cpd00010[r] + 1 cpd04105[r] + 1 cpd00067[r]				1	-100	100	0
R-rxn09882	RXN-5581.c.metaexp.NADP_NADPH	1 cpd00001[r] + 1 cpd00006[r] + 1 cpd00486[r] <=> 1 cpd00005[r] + 2 cpd00067[r] + 1 cpd00703[r]				1	-100	100	0
R-5-DEHYDRO-2-DEOXYGLUCONOKINASE-RXN	5-DEHYDRO-2-DEOXYGLUCONOKINASE-RXN	1 cpd00002[r] + 1 cpd02446[r] --> 1 cpd00008[r] + 1 cpd00067[r] + 1 cpd02721[r]				0	0	100	0
R-rxn05652	spermidine transport in via proton antiport	1 cpd00067[t] + 1 cpd00264[r] --> 1 cpd00067[r] + 1 cpd00264[t]			Transport	0	0	100	0
R-RXN-11797	RXN-11797	1 cpd11482[r] + 1 cpd00010[r] <=> 1 cpd11493[r] + 1 cpd23572[r]				1	-100	100	0
R-rxn00411	CTP:pyruvate 2-O-phosphotransferase	1 cpd00020[r] + 1 cpd00052[r] <=> 1 cpd00061[r] + 1 cpd00067[r] + 1 cpd00096[r]				1	-100	100	0
R-rxn01351	2'-Deoxyguanosine 5'-triphosphate diphosphohydrolase	1 cpd00001[r] + 1 cpd00241[r] --> 1 cpd00012[r] + 2 cpd00067[r] + 1 cpd00296[r]				0	0	100	0
R-MANNPISOM-RXN	MANNPISOM-RXN	1 cpd00235[r] <=> 1 cpd19035[r]				1	-100	100	0
R-ORNCARBAMTRANSFERXN	ORNCARBAMTRANSFER-RXN	1 cpd00146[r] + 1 cpd00064[r] <=> 1 cpd00274[r] + 1 cpd00067[r] + 1 cpd00009[r]				1	-100	100	0
R-rxn05910	L-cysteine,glutathione:NADP+ oxidoreductase (disulfide-forming)	1 cpd00006[r] + 1 cpd00042[r] + 1 cpd00084[r] <=> 1 cpd00005[r] + 1 cpd12732[r]				1	-100	100	0
R-rxn00119	ATP:UMP phosphotransferase	1 cpd00002[r] + 1 cpd00067[r] + 1 cpd00091[r] <=> 1 cpd00008[r] + 1 cpd00014[r]				1	-100	100	0
R-RXN-14405	RXN-14405	1 cpd35985[r] + 1 cpd00054[r] <=> 1 cpd00046[r] + 1 cpd34826[r] + 1 cpd00067[r]				1	-100	100	0
R-ALLOPHANATE-HYDROLASE-RXN	ALLOPHANATE-HYDROLASE-RXN	1 cpd00742[r] + 3 cpd00067[r] + 1 cpd00001[r] --> 2 cpd00013[r] + 2 cpd00011[r]				0	0	100	0
R-RXN-14281-GLC	RXN-14281-MALTOPENTAOSE/WATER//MALTOTETRAOSE/GLC.39.	1 cpd15495[r] + 1 cpd00001[r] --> 1 cpd00190[r] + 1 cpd01399[r]				0	0	100	0
R-RXN0-2421	RXN0-2421	1 cpd00021[t] + 1 cpd00067[t] --> 1 cpd00021[r] + 1 cpd00067[r]			Transport	0	0	100	0
R-rxn05627	nitrate transport in via proton symport	1 cpd00067[t] + 1 cpd00209[t] <=> 1 cpd00067[r] + 1 cpd00209[r]			Transport	1	-100	100	0
R-rxn15997	2,3,5-trichlorodienelactone lyase (decyclizing)	1 cpd19507[r] <=> 1 cpd00099[r] + 1 cpd19508[r]				1	-100	100	0
R-OHBUTYRYL-COA-EPIM-RXN	OHBUTYRYL-COA-EPIM-RXN-CPD-650//S-3-HYDROXYBUTANOYL-COA.33.	1 cpd02234[r] <=> 1 cpd00842[r]				1	-100	100	0
R-rxn00701	UDP-glucose:alpha-D-galactose-1-phosphate uridylyltransferase	1 cpd00026[r] + 1 cpd00348[r] <=> 1 cpd00043[r] + 1 cpd00089[r]				1	-100	100	0
R-rxn15114	D-ribose-5-phosphate aldose-ketose-isomerase	1 cpd19028[r] <=> 1 cpd00171[r]				1	-100	100	0
R-HISTALDEHYD-RXN	HISTALDEHYD-RXN	1 cpd01324[r] + 1 cpd00003[r] + 1 cpd00001[r] --> 1 cpd00119[r] + 1 cpd00004[r] + 2 cpd00067[r]				0	0	100	0
R-rxn03254	cis,cis-3,6-Dodecadienoyl-CoA delta3-cis-delta2-trans-isomerase	1 cpd03132[r] <=> 1 cpd03131[r]				1	-100	100	0
R-rxn02267	2-methyl-branched-chain-acyl-CoA:NAD+ 2-oxidoreductase	1 cpd00003[r] + 1 cpd00760[r] <=> 1 cpd00004[r] + 1 cpd00067[r] + 1 cpd02125[r]				1	-100	100	0
R-RXN-15510	RXN-15510	1 cpd00482[r] + 1 cpd29533[r] <=> 1 cpd00853[r] + 1 cpd27934[r]				1	-100	100	0
R-DEOXYGLUCONOKIN-RXN	DEOXYGLUCONOKIN-RXN	1 cpd00176[r] + 1 cpd00002[r] <=> 1 cpd00008[r] + 1 cpd00067[r] + 1 cpd02711[r]				1	-100	100	0
R-RXN-6423	RXN-6423	1 cpd00434[r] <=> 1 cpd11311[r] + 1 cpd00001[r]				1	-100	100	0
R-rxn10195	Teichoic acid (glucose substituted) export	1 cpd15662[r] + 1 cpd15666[r] <=> 1 cpd00067[r] + 1 cpd00286[r] + 1 cpd15669[r]				1	-100	100	0
R-rxn00222	cellobiose glucohydrolase	1 cpd00001[r] + 1 cpd00158[r] --> 2 cpd00027[r]				0	0	100	0
R-RXN-17354	RXN-17354	1 cpd00061[r] + 1 cpd27934[r] --> 1 cpd29533[r] + 1 cpd00020[r]				0	0	100	0
R-FADSYN-RXN	FADSYN-RXN	1 cpd00002[r] + 1 cpd00050[r] + 1 cpd00067[r] <=> 1 cpd00015[r] + 1 cpd00012[r]				1	-100	100	0
R-RXN-13615	RXN-13615	1 cpd03128[r] + 1 cpd00067[r] + 1 cpd27005[r] --> 1 cpd03129[r] + 1 cpd27006[r]				0	0	100	0
R-SULFITE-REDUCTASE-FERREDOXIN-RXN	SULFITE-REDUCTASE-FERREDOXIN-RXN	8 cpd00067[r] + 6 cpd28082[r] + 1 cpd00081[r] --> 1 cpd00239[r] + 6 cpd27757[r] + 3 cpd00001[r]				0	0	100	0
R-GLUTAMATE-N-ACETYLTRANSFERASE-RXN	GLUTAMATE-N-ACETYLTRANSFERASE-RXN	1 cpd00023[r] + 1 cpd00342[r] <=> 1 cpd00477[r] + 1 cpd00064[r]				1	-100	100	0
R-rxn08892	murein D,D-carboxypeptidase (murein5p5p) (periplasm)	1 cpd00001[r] + 1 cpd15511[r] <=> 1 cpd00117[r] + 1 cpd15510[r]				1	-100	100	0
R-PYRAMKIN-RXN	PYRAMKIN-RXN	1 cpd00002[r] + 1 cpd00419[r] <=> 1 cpd00008[r] + 1 cpd00067[r] + 1 cpd00493[r]				1	-100	100	0
R-GLUTAMATE-SYNTHASE-FERREDOXIN-RXN	GLUTAMATE-SYNTHASE-FERREDOXIN-RXN	1 cpd00024[r] + 1 cpd00053[r] + 2 cpd00067[r] + 2 cpd28082[r] --> 2 cpd00023[r] + 2 cpd27757[r]				0	0	100	0
R-rxn03618	formaldehyde:NAD+ oxidoreductase (mycothiol-formylating)	1 cpd00003[r] + 1 cpd00055[r] + 1 cpd04105[r] <=> 1 cpd00004[r] + 1 cpd00067[r] + 1 cpd04106[r]				1	-100	100	0
R-rxn00107	ATP:2'-deoxy-5-hydroxymethylcytidine-5'-diphosphate phosphotransferase	1 cpd00002[r] + 1 cpd07923[r] <=> 1 cpd00008[r] + 1 cpd07924[r]				1	-100	100	0
R-rxn08556	sn-glycerol 3-phosphate:ubiquinone-8 oxidoreductase	1 cpd00080[r] + 1 cpd15560[r] --> 1 cpd00095[r] + 1 cpd15561[r]				0	0	100	0
R-GUANYL-KIN-RXN	GUANYL-KIN-RXN	1 cpd00002[r] + 1 cpd00126[r] <=> 1 cpd00008[r] + 1 cpd00031[r]				1	-100	100	0
R-DEOXYRIBOSE-P-ALD-RXN	DEOXYRIBOSE-P-ALD-RXN	1 cpd26846[r] <=> 1 cpd00071[r] + 1 cpd00102[r]				1	-100	100	0
R-rxn06044	CDP-diacylglycerol:L-serine 3-phosphatidyltransferase	1 cpd00054[r] + 1 cpd11427[r] --> 1 cpd00046[r] + 2 cpd00067[r] + 1 cpd11455[r]				0	0	100	0
R-RXN-8141	RXN-8141	1 cpd27340[r] + 1 cpd22517[r] <=> 1 cpd00046[r] + 1 cpd00067[r] + 1 cpd22513[r]				1	-100	100	0
R-rxn08160	L-asparagine transport via ABC system (periplasm)	1 cpd00001[r] + 1 cpd00002[r] + 1 cpd00132[t] --> 1 cpd00008[r] + 1 cpd00009[r] + 1 cpd00067[r] + 1 cpd00132[r]			Transport	0	0	100	0
R-rxn01503	succinyl-CoA:3-hydroxy-3-methylglutarate CoA-transferase	1 cpd00078[r] + 1 cpd02358[r] <=> 1 cpd00036[r] + 1 cpd00292[r]				1	-100	100	0
R-rxn00839	ATP:dADP phosphotransferase	1 cpd00002[r] + 1 cpd00177[r] <=> 1 cpd00008[r] + 1 cpd00115[r]				1	-100	100	0
R-RXN-9548	RXN-9548	1 cpd12458[r] + 1 cpd00001[r] --> 1 cpd11493[r] + 1 cpd00067[r] + 1 cpd01080[r]				0	0	100	0
R-ADENYLYLSULFKIN-RXN	ADENYLYLSULFKIN-RXN	1 cpd00193[r] + 1 cpd00002[r] --> 1 cpd00008[r] + 1 cpd00044[r] + 1 cpd00067[r]				0	0	100	0
R-rxn00361	ATP:adenylylsulfate 3'-phosphotransferase	1 cpd00002[r] + 1 cpd00193[r] --> 1 cpd00008[r] + 1 cpd00044[r] + 1 cpd00067[r]				0	0	100	0
R-RXN0-7386-5	RXN0-7386-UBIQUINONE-8/NADPH/PROTON//CPD-9956/NADP.41.	1 cpd00005[r] + 1 cpd00067[r] + 1 cpd15560[r] <=> 1 cpd15561[r] + 1 cpd00006[r]				1	-100	100	0
R-MUCONOLACTONE-DELTA-ISOMERASE-RXN	MUCONOLACTONE-DELTA-ISOMERASE-RXN	1 cpd19162[r] <=> 1 cpd02255[r]				1	-100	100	0
R-rxn01465	(S)-dihydroorotate amidohydrolase	1 cpd00001[r] + 1 cpd00282[r] <=> 1 cpd00067[r] + 1 cpd00343[r]				1	-100	100	0
R-RXN-21452	RXN-21452	1 cpd00001[r] + 1 cpd00204[r] + 1 cpd25794[r] -> 1 cpd00011[r] + 1 cpd23256[r]				0	0	100	0
R-rxn00499	(S)-Lactate:NAD+ oxidoreductase	1 cpd00003[r] + 1 cpd00159[r] <=> 1 cpd00004[r] + 1 cpd00020[r] + 1 cpd00067[r]				1	-100	100	0
R-RXN-13824	RXN-13824	1 cpd03760[r] + 1 cpd00067[r] + 1 cpd00017[r] --> 1 cpd00019[r] + 1 cpd00011[r] + 1 cpd31609[r]				0	0	100	0
R-RXN-9384	RXN-9384	1 cpd00239[r] + 1 cpd00822[r] <=> 1 cpd00135[r] + 1 cpd00067[r] + 1 cpd00036[r]				1	-100	100	0
R-rxn05161	nonpolar-amino-acid-transporting ATPase	1 cpd00001[r] + 1 cpd00002[r] + 1 cpd00107[t] --> 1 cpd00008[r] + 1 cpd00009[r] + 1 cpd00067[r] + 1 cpd00107[r]			Transport	0	0	100	0
R-RXN-16950	RXN-16950	1 cpd32242[r] + 1 cpd00004[r] + 1 cpd00007[r] + 1 cpd00067[r] <=> 1 cpd00003[r] + 1 cpd00001[r] + 1 cpd22912[r]				1	-100	100	0
R-UROGENIIISYN-RXN	UROGENIIISYN-RXN	1 cpd00755[r] <=> 1 cpd00774[r] + 1 cpd00001[r]				1	-100	100	0
R-RXN-12473	RXN-12473	1 cpd26672[r] + 1 cpd26978[r] + 1 cpd14548[r] <=> 1 cpd00018[r] + 1 cpd22290[r] + 1 cpd27355[r] + 1 cpd00067[r] + 1 cpd28260[r]				1	-100	100	0
R-rxn05299	TRANS-RXNBWI-115637.ce.maizeexp.HIS_HIS	1 cpd00067[t] + 1 cpd00119[t] <=> 1 cpd00067[r] + 1 cpd00119[r]			Transport	1	-100	100	0
R-rxn02476	Phosphoenolpyruvate:3-phosphoshikimate 5-O-(1-carboxyvinyl)-transferase	1 cpd00061[r] + 1 cpd02030[r] <=> 1 cpd00009[r] + 1 cpd00932[r]				1	-100	100	0
R-rxn09428	fatty-acyl-ACP synthase (n-C18:0ACP), mitochondrial	2 cpd00005[r] + 3 cpd00067[r] + 1 cpd11492[r] + 1 cpd15277[r] <=> 1 cpd00001[r] + 2 cpd00006[r] + 1 cpd00011[r] + 1 cpd11493[r] + 1 cpd15268[r]				1	-100	100	0
R-MANNONOXIDOREDUCT-RXN	MANNONOXIDOREDUCT-RXN	1 cpd00403[r] + 1 cpd00003[r] <=> 1 cpd00672[r] + 1 cpd00004[r] + 1 cpd00067[r]				1	-100	100	0
R-MANNONDEHYDRAT-RXN	MANNONDEHYDRAT-RXN	1 cpd00403[r] <=> 1 cpd00176[r] + 1 cpd00001[r]				1	-100	100	0
R-RXN-21527	RXN-21527	1 M-Hydroxymethylbilane-Synthase-ES[r] + 1 cpd00689[r] --> 1 cpd00013[r] + 1 M-Hydroxymethylbilane-Synthase-ES2[r]				0	0	100	0
R-rxn04134	(+)-trans-carveol: NAD+ oxidoreductase	1 cpd00003[r] + 1 cpd08263[r] <=> 1 cpd00004[r] + 1 cpd00067[r] + 1 cpd01220[r]				1	-100	100	0
R-rxn02812	ATP:branched-chain-fatty-acid 1-phosphotransferase	1 cpd00002[r] + 1 cpd00067[r] + 1 cpd01711[r] <=> 1 cpd00008[r] + 1 cpd02353[r]				1	-100	100	0
R-rxn01682	(1S,2R)-1-C-(indol-3-yl)glycerol 3-phosphate D-glyceraldehyde-3-phosphate-lyase	1 cpd02210[r] <=> 1 cpd00102[r] + 1 cpd00359[r]				1	-100	100	0
R-RXN0-6382	RXN0-6382	1 cpd00068[r] + 1 cpd00001[r] --> 1 cpd00114[r] + 1 cpd00012[r] + 1 cpd00067[r]				0	0	100	0
R-rxn06556	Dodecanoyl-[acyl-carrier-protein] hydrolase	1 cpd00001[r] + 1 cpd11468[r] --> 1 cpd00067[r] + 1 cpd01741[r] + 1 cpd11493[r]				0	0	100	0
R-rxn09444	octanoyl-CoA ligase	1 cpd00002[r] + 1 cpd00010[r] + 1 cpd03846[r] --> 1 cpd00012[r] + 1 cpd00018[r] + 1 cpd00067[r] + 1 cpd01335[r]				0	0	100	0
R-rxn07882	3-hydroxy-5-methylhex-4-enoyl-CoA hydro-lyase	1 cpd00001[r] + 1 cpd15172[r] <=> 1 cpd15173[r]				1	-100	100	0
R-rxn00917	Xanthosine-5'-phosphate:L-glutamine amido-ligase (AMP-forming)	1 cpd00001[r] + 1 cpd00002[r] + 1 cpd00053[r] + 1 cpd00497[r] --> 1 cpd00012[r] + 1 cpd00018[r] + 1 cpd00023[r] + 3 cpd00067[r] + 1 cpd00126[r]				0	0	100	0
R-rxn09960	aldehyde dehydrogenase [NAD(P)+]	1 cpd00001[r] + 1 cpd00003[r] + 1 cpd15642[r] <=> 1 cpd00004[r] + 2 cpd00067[r] + 1 cpd03847[r]				1	-100	100	0
R-rxn08336	dihydroorotic acid (menaquinone-8)	1 cpd00282[r] + 1 cpd15500[r] --> 1 cpd00247[r] + 1 cpd15499[r]				0	0	100	0
R-rxn03061	(2S,3R)-3-Hydroxybutane-1,2,3-tricarboxylate hydro-lyase	1 cpd02799[r] <=> 1 cpd00001[r] + 1 cpd02597[r]				1	-100	100	0
R-rxn03164	UDP-N-acetylmuramoyl-L-alanyl-D-glutamyl-meso-2,6-diaminoheptanedioate:D-alanyl-D-alanine ligase(ADP-forming)	1 cpd00002[r] + 1 cpd00731[r] + 1 cpd02964[r] --> 1 cpd00008[r] + 1 cpd00009[r] + 1 cpd00067[r] + 1 cpd02968[r]				0	0	100	0
R-RXN-11347	RXN-11347	1 cpd23315[r] + 1 cpd19245[r] <=> 1 cpd23338[r] + 1 cpd00091[r]				1	-100	100	0
R-rxn09972	aldehyde dehydrogenase [NAD(P)+]	1 cpd00001[r] + 1 cpd00003[r] + 1 cpd15621[r] <=> 1 cpd00004[r] + 2 cpd00067[r] + 1 cpd00597[r]				1	-100	100	0
R-TRANS-RXN-2	TRANS-RXN-2	1 cpd00002[r] + 1 cpd00205[t] + 1 cpd00001[r] --> 1 cpd00008[r] + 1 cpd00205[r] + 1 cpd00067[r] + 1 cpd00009[r]			Transport	0	0	100	0
R-rxn10273	stearoyl-UDP-glucosyltransferase (diglucosyl)	1 cpd00026[r] + 1 cpd15739[r] <=> 1 cpd00014[r] + 1 cpd15730[r]				1	-100	100	0
R-RXN-13459	RXN-13459	1 cpd32214[r] <=> 1 cpd34681[r]				1	-100	100	0
R-rxn03335	3,4-Dihydroxymandelaldehyde:NAD+ oxidoreductase	1 cpd00001[r] + 1 cpd00003[r] + 1 cpd03307[r] <=> 1 cpd00004[r] + 2 cpd00067[r] + 1 cpd03310[r]				1	-100	100	0
R-rxn15021	pyruvate:pyruvate acetaldehydetransferase (decarboxylating)	2 cpd00020[r] + 1 cpd00067[r] -> 1 cpd00011[r] + 1 cpd19047[r]				0	0	100	0
R-rxn01670	Nicotinamide ribonucleotide phosphohydrolase	1 cpd00001[r] + 1 cpd00355[r] --> 1 cpd00009[r] + 1 cpd02016[r]				0	0	100	0
R-GSADENYLATION-RXN	GSADENYLATION-RXN	1 cpd00002[r] + 1 cpd27124[r] <=> 1 cpd36176[r] + 1 cpd00012[r]				1	-100	100	0
R-rxn90070	rxn90070	1 cpd00047[r] + 2 cpd11621[r] <=> 1 cpd00011[r] + 1 cpd00067[r] + 2 cpd11620[r]				1	-100	100	0
R-RXN-12876-4	RXN-12876-ASCORBATE/Oxidized-Cytochromes-C6//L-DEHYDRO-ASCORBATE/Reduced-Cytochromes-C6/PROTON.85.	1 cpd00059[r] + 2 M-Oxidized-Cytochromes-C6[r] --> 1 cpd00335[r] + 2 cpd00067[r] + 2 M-Reduced-Cytochromes-C6[r]				0	0	100	0
R-RXN-16909	RXN-16909	1 cpd00002[r] + 1 cpd00242[r] --> 1 cpd00008[r] + 1 cpd35987[r]				0	0	100	0
R-rxn00929	L-Proline:NAD+ 5-oxidoreductase	1 cpd00003[r] + 1 cpd00129[r] <=> 1 cpd00004[r] + 2 cpd00067[r] + 1 cpd02431[r]				1	-100	100	0
R-rxn00505	Isocitrate:NAD+ oxidoreductase (decarboxylating)	1 cpd00003[r] + 1 cpd00260[r] --> 1 cpd00004[r] + 1 cpd00011[r] + 1 cpd00024[r]				0	0	100	0
R-RXN-8851-1	RXN-8851-ADP-D-GLUCOSE/G3P//CPD-9189/DGDP/PROTON.40.	1 cpd00387[r] + 1 cpd00169[r] <=> 1 cpd00295[r] + 1 cpd00067[r] + 1 cpd21036[r]				1	-100	100	0
R-RXN-22348	RXN-22348	1 cpd04505[r] <=> 1 cpd04505[r] + 1 cpd00067[r]				1	-100	100	0
R-rxn09673	TRANS-RXNAVI-26524.ce.brachyexp.CPD-3609_CPD-3609	1 cpd00067[t] + 1 cpd00179[t] <=> 1 cpd00067[r] + 1 cpd00179[r]			Transport	1	-100	100	0
R-rxn11334	rxn11334	1 cpd00067[t] + 1 cpd00133[t] <=> 1 cpd00067[r] + 1 cpd00133[r]			Transport	1	-100	100	0
R-RXN-12707	RXN-12707	1 cpd22290[r] + 1 cpd24002[r] <=> 1 cpd26978[r] + 1 cpd24003[r]				1	-100	100	0
R-ACONITATEDEHYDRXN	ACONITATEDEHYDR-RXN	1 cpd00137[r] <=> 1 cpd00331[r] + 1 cpd00001[r]				1	-100	100	0
R-RXN-19797	RXN-19797	1 cpd33974[r] + 1 cpd00003[r] --> 1 cpd33026[r] + 1 cpd00004[r] + 1 cpd00067[r]				0	0	100	0
R-rxn36810	quinone reductase	1 cpd00004[r] + 1 cpd00067[r] + 1 cpd15995[r] --> 1 cpd00003[r] + 1 cpd15994[r]				0	0	100	0
R-RXN-11291	RXN-11291	2 cpd23333[r] <=> 1 cpd00067[r] + 1 cpd02229[r] + 1 cpd23316[r]				1	-100	100	0
R-rxn01453	(R)-3-Hydroxybutanoyl-CoA:NADP+ oxidoreductase	1 cpd00006[r] + 1 cpd02234[r] <=> 1 cpd00005[r] + 1 cpd00067[r] + 1 cpd00279[r]				1	-100	100	0
R-rxn00001	diphosphate phosphohydrolase	1 cpd00001[r] + 1 cpd00012[r] --> 2 cpd00009[r] + 1 cpd00067[r]				0	0	100	0
R-AICARTRANSFORM-RXN	AICARTRANSFORM-RXN	1 cpd02851[r] + 1 cpd27039[r] <=> 1 cpd02884[r] + 1 cpd28218[r]				1	-100	100	0
R-rxn05598	ATP phosphohydrolase (disaccharide-importing)	1 cpd00001[r] + 1 cpd00002[r] + 1 cpd00208[t] --> 1 cpd00008[r] + 1 cpd00009[r] + 1 cpd00067[r] + 1 cpd00208[r]			Transport	0	0	100	0
R-rxn04649	2-chloro-2,5-dihydro-5-oxofuran-2-acetate lyase	1 cpd09312[r] <=> 1 cpd00099[r] + 1 cpd09313[r]				1	-100	100	0
R-RXN-17571	RXN-17571	1 cpd00003[r] + 1 cpd01269[r] <=> 1 cpd00178[r] + 1 cpd00004[r] + 1 cpd00067[r]				1	-100	100	0
R-RXN-14261-2	RXN-14261-MALTOHEXAOSE/ALPHA-GLUCOSE//MALTOPENTAOSE/MALTOSE.50.	1 cpd19001[r] + 1 cpd01329[r] <=> 1 cpd15495[r] + 1 cpd00179[r]				1	-100	100	0
R-GALACTARDEHYDRA-RXN	GALACTARDEHYDRA-RXN	1 cpd00652[r] <=> 1 cpd00001[r] + 1 cpd00515[r]				1	-100	100	0
R-rxn08438	R08157	1 cpd00001[r] + 1 cpd11470[r] --> 1 cpd00067[r] + 1 cpd03846[r] + 1 cpd11493[r]				0	0	100	0
R-rxn15298	diphosphate:beta-D-fructose-6-phosphate 1-phosphotransferase	1 cpd00012[r] + 1 cpd19035[r] --> 1 cpd00009[r] + 1 cpd00067[r] + 1 cpd19036[r]				0	0	100	0
R-rxn02011	UDP-N-acetylmuramoyl-L-alanyl-D-glutamate:(L)-meso-2,6-diaminoheptanedioate gamma-ligase (ADP-forming)	1 cpd00002[r] + 1 cpd00516[r] + 1 cpd00525[r] --> 1 cpd00008[r] + 1 cpd00009[r] + 1 cpd00067[r] + 1 cpd02964[r]				0	0	100	0
R-rxn07481	3-hydroxybenzaldehyde:NADP+ oxidoreductase	1 cpd00001[r] + 1 cpd00006[r] + 1 cpd01964[r] <=> 1 cpd00005[r] + 2 cpd00067[r] + 1 cpd00456[r]				1	-100	100	0
R-rxn00414	hydrogen-carbonate:L-glutamine amido-ligase (ADP-forming, carbamate-phosphorylating)	1 cpd00001[r] + 2 cpd00002[r] + 1 cpd00053[r] + 1 cpd00242[r] --> 2 cpd00008[r] + 1 cpd00009[r] + 1 cpd00023[r] + 2 cpd00067[r] + 1 cpd00146[r]				0	0	100	0
R-rxn01257	chorismate:L-glutamine aminotransferase	1 cpd00053[r] + 1 cpd00216[r] <=> 1 cpd00023[r] + 1 cpd08210[r]				1	-100	100	0
R-rxn03245	(S)-Hydroxydecanoyl-CoA hydro-lyase	1 cpd03118[r] <=> 1 cpd00001[r] + 1 cpd03129[r]				1	-100	100	0
R-CHORISMATEMUT-RXN	CHORISMATEMUT-RXN	1 cpd00216[r] <=> 1 cpd00219[r]				1	-100	100	0
R-3-HYDROXYBENZOATE-6-MONOOXYGENASE-RXN	3-HYDROXYBENZOATE-6-MONOOXYGENASE-RXN	1 cpd00456[r] + 1 cpd00004[r] + 1 cpd00007[r] + 1 cpd00067[r] --> 1 cpd00479[r] + 1 cpd00003[r] + 1 cpd00001[r]				0	0	100	0
R-NAD-KIN-RXN	NAD-KIN-RXN	1 cpd00002[r] + 1 cpd00003[r] --> 1 cpd00008[r] + 1 cpd00006[r] + 1 cpd00067[r]				0	0	100	0
R-RXN0-384	RXN0-384	1 cpd00115[r] + 1 cpd00001[r] --> 1 cpd00294[r] + 1 cpd00012[r] + 1 cpd00067[r]				0	0	100	0
R-RXN0-5182	RXN0-5182	1 cpd01399[r] + 1 cpd00009[r] --> 1 cpd00501[r] + 1 cpd01262[r]				0	0	100	0
R-rxn15228	Sedoheptulose-7-phosphate:D-glyceraldehyde-3-phosphate glycolaldehyde transferase	1 cpd00102[r] + 1 cpd00238[r] <=> 1 cpd00198[r] + 1 cpd19028[r]				1	-100	100	0
R-RXN-14281	RXN-14281	1 cpd15495[r] + 1 cpd00001[r] --> 1 cpd00027[r] + 1 cpd01399[r]				0	0	100	0
R-rxn10192	CDP-glycerol:poly(glycerophosphate) glycerophosphotransferase	45 cpd00402[r] + 1 cpd02967[r] <=> 45 cpd00046[r] + 45 cpd00067[r] + 1 cpd15661[r]				1	-100	100	0
R-RXN-7282	RXN-7282	1 cpd27712[r] <=> 1 cpd32214[r]				1	-100	100	0
R-rxn05152	ATP phosphohydrolase (polar-amino-acid-importing)	1 cpd00001[r] + 1 cpd00002[r] + 1 cpd00041[t] --> 1 cpd00008[r] + 1 cpd00009[r] + 1 cpd00041[r] + 1 cpd00067[r]			Transport	0	0	100	0
R-rxn29921	Trehalase	1 cpd00001[r] + 1 cpd00794[r] --> 2 cpd00190[r]				0	0	100	0
R-rxn02264	Hydroxymethylbilane hydro-lyase(cyclizing)	1 cpd00755[r] <=> 1 cpd00001[r] + 1 cpd00774[r]				1	-100	100	0
R-R267-RXN	R267-RXN	1 cpd06704[r] + 1 cpd00003[r] <=> 1 cpd00004[r] + 1 cpd00067[r] + 1 cpd06705[r]				1	-100	100	0
R-rxn03655	R05354	1 cpd00003[r] + 1 cpd04359[r] <=> 1 cpd00004[r] + 1 cpd00067[r] + 1 cpd04360[r]				1	-100	100	0
R-rxn15364	alpha-D-Glucose 6-phosphate ketol-isomerase	1 cpd19006[r] <=> 1 cpd19035[r]				1	-100	100	0
R-rxn05217	TRANS-RXNBWI-115637.ce.maizeexp.L-ASPARTATE_L-ASPARTATE	1 cpd00041[t] + 1 cpd00067[t] <=> 1 cpd00041[r] + 1 cpd00067[r]			Transport	1	-100	100	0
R-R223-RXN	R223-RXN	1 cpd00002[r] + 1 cpd00010[r] + 1 cpd03846[r] --> 1 cpd00018[r] + 1 cpd01335[r] + 1 cpd00012[r]				0	0	100	0
R-RXN-14500-2	RXN-14500	1 cpd00138[r] <=> 1 cpd00138[r]				1	-100	100	0
R-2OXOGLUTARATEDEH-RXN	2OXOGLUTARATEDEH-RXN	1 cpd00024[r] + 1 cpd00010[r] + 1 cpd00003[r] --> 1 cpd00011[r] + 1 cpd00004[r] + 1 cpd00078[r]				0	0	100	0
R-rxn00286	succinyl-CoA:malate CoA-transferase	1 cpd00078[r] + 1 cpd00130[r] <=> 1 cpd00036[r] + 1 cpd02662[r]				1	-100	100	0
R-rxn15057	Isocitrate:NAD+ oxidoreductase (decarboxylating)	1 cpd00003[r] + 1 cpd02812[r] --> 1 cpd00004[r] + 1 cpd00011[r] + 1 cpd00024[r]				0	0	100	0
R-rxn15630	sedoheptulose-7-phosphate:D-glyceraldehyde-3-phosphate glycolaldehydetransferase	1 cpd08993[r] + 1 cpd19028[r] <=> 1 cpd00238[r] + 1 cpd08994[r]				1	-100	100	0
R-RXN-9655	RXN-9655	1 cpd11482[r] <=> 1 cpd28273[r] + 1 cpd00001[r]				1	-100	100	0
R-2-7-8-23-RXN	2.7.8.23-RXN	1 cpd00067[r] + 1 cpd03803[r] <=> 1 cpd03804[r] + 1 cpd00011[r]				1	-100	100	0
R-rxn12811	sulfate transport via sodium symport	1 cpd00048[t] + 2 cpd00971[t] <=> 1 cpd00048[r] + 2 cpd00971[r]			Transport	1	-100	100	0
R-rxn02181	3-Hydroxypropionyl-CoA hydro-lyase	1 cpd03375[r] <=> 1 cpd00001[r] + 1 cpd00663[r]				1	-100	100	0
R-RXN-21415	RXN-21415	1 cpd00004[r] + 5 cpd00067[r] + 1 cpd25794[r] <=> 1 cpd00003[r] + 4 cpd00067[t] + 1 cpd23256[r]			Transport	1	-100	100	0
R-AMP-DEPHOSPHORYLATION-RXN	AMP-DEPHOSPHORYLATION-RXN	1 cpd00018[r] + 1 cpd00001[r] --> 1 cpd00182[r] + 1 cpd00009[r]				0	0	100	0
R-rxn14382	L-methionine:2-oxo-acid aminotransferase	1 cpd00060[r] + 1 cpd11625[r] <=> 1 cpd00067[r] + 1 cpd00869[r] + 1 cpd11623[r]				1	-100	100	0
R-RXN0-6460	RXN0-6460	1 cpd00001[r] + 1 cpd21487[r] --> 1 cpd21486[r] + 1 cpd00067[r] + 1 cpd01101[r]				0	0	100	0
R-RXN-9539	RXN-9539	1 cpd11492[r] + 1 cpd00067[r] + 1 cpd27551[r] -> 1 cpd11485[r] + 1 cpd11493[r] + 1 cpd00011[r]				0	0	100	0
R-rxn00836	IMP:diphosphate phospho-D-ribosyltransferase	1 cpd00012[r] + 1 cpd00067[r] + 1 cpd00114[r] <=> 1 cpd00103[r] + 1 cpd00226[r]				1	-100	100	0
R-rxn11735	R08201	1 cpd00002[r] + 1 cpd00024[r] + 1 cpd00242[r] --> 1 cpd00008[r] + 1 cpd00009[r] + 1 cpd00067[r] + 1 cpd03187[r]				0	0	100	0
R-1-3-7-2-RXN	1.3.7.2-RXN	2 cpd27757[r] + 1 cpd08441[r] <=> 1 cpd00389[r] + 2 cpd00067[r] + 2 cpd28082[r]				1	-100	100	0
R-rxn15045	isocitrate glyoxylate-lyase (succinate-forming)	1 cpd00353[r] <=> 1 cpd00036[r] + 1 cpd00040[r]				1	-100	100	0
R-rxn09272	fumarate reductase complex (i.e. FRD, involved in anaerobic respiration, repressed in aerobic respiration)	1 cpd00036[r] + 1 cpd15560[r] --> 1 cpd00106[r] + 1 cpd15561[r]				0	0	100	0
R-TRANS-RXN-132	TRANS-RXN-132	1 cpd00067[t] + 1 cpd00092[t] --> 1 cpd00067[r] + 1 cpd00092[r]			Transport	0	0	100	0
R-rxn01347	UTP:Sedoheptulose 7-phosphate 1-phosphotransferase	1 cpd00062[r] + 1 cpd00238[r] --> 1 cpd00014[r] + 1 cpd00067[r] + 1 cpd00349[r]				0	0	100	0
R-rxn01363	L-quinate:NAD+ 3-oxidoreductase	1 cpd00003[r] + 1 cpd00248[r] <=> 1 cpd00004[r] + 1 cpd00067[r] + 1 cpd00699[r]				1	-100	100	0
R-rxn03269	dTDP-6-deoxy-L-mannose:NADP+ 4-oxidoreductase	1 cpd00006[r] + 1 cpd03192[r] <=> 1 cpd00005[r] + 1 cpd00067[r] + 1 cpd03171[r]				1	-100	100	0
R-rxn13691	dihydro or otate dehydrogenase	1 cpd00282[r] + 1 cpd17027[r] --> 1 cpd00247[r] + 1 cpd17026[r]				0	0	100	0
R-rxn02400	Nicotinate D-ribonucleotide phosphohydrolase	1 cpd00001[r] + 1 cpd00873[r] --> 1 cpd00009[r] + 1 cpd03471[r]				0	0	100	0
R-rxn05164	ATP phosphohydrolase (polar-amino-acid-importing)	1 cpd00001[r] + 1 cpd00002[r] + 1 cpd00119[t] --> 1 cpd00008[r] + 1 cpd00009[r] + 1 cpd00067[r] + 1 cpd00119[r]			Transport	0	0	100	0
R-CHMS-DEHYDROGENASE-RXN	CHMS-DEHYDROGENASE-RXN	1 cpd02828[r] + 1 cpd00003[r] + 1 cpd00001[r] <=> 1 cpd02572[r] + 1 cpd00004[r] + 2 cpd00067[r]				1	-100	100	0
R-rxn08921	magnesium (Mg+2) transport in/out via proton antiport (periplasm)	2 cpd00067[r] + 1 cpd00254[t] <=> 2 cpd00067[t] + 1 cpd00254[r]			Transport	1	-100	100	0
R-RXN-14936	RXN-14936	1 cpd00266[r] + 1 cpd15441[r] <=> 1 cpd15440[r] + 1 cpd02543[r]				1	-100	100	0
R-THI-P-KIN-RXN	THI-P-KIN-RXN	1 cpd00002[r] + 1 cpd00793[r] <=> 1 cpd00008[r] + 1 cpd00056[r]				1	-100	100	0
R-rxn05229	NCAIR synthetase and NCAIR mutase	1 cpd00002[r] + 1 cpd00242[r] + 1 cpd02140[r] --> 1 cpd00008[r] + 1 cpd00009[r] + 1 cpd00067[r] + 1 cpd02893[r]				0	0	100	0
R-CREATININE-DEAMINASE-RXN	CREATININE-DEAMINASE-RXN	1 cpd00067[r] + 1 cpd00001[r] + 1 cpd00585[r] <=> 1 cpd00013[r] + 1 cpd01679[r]				1	-100	100	0
R-NADPYROPHOSPHAT-RXN	NADPYROPHOSPHAT-RXN	1 cpd00003[r] + 1 cpd00001[r] --> 1 cpd00018[r] + 1 cpd00355[r] + 2 cpd00067[r]				0	0	100	0
R-rxn09399	1,4-alpha-glucan branching enzyme	1 cpd11735[r] <=> 1 cpd00155[r]				1	-100	100	0
R-rxn08635	Glyceraldehyde transport via diffusion (extracellular to periplasm)	1 cpd00448[r] <=> 1 cpd00448[t]			Transport	1	-100	100	0
R-4-1-1-68-RXN	4.1.1.68-RXN	1 cpd02507[r] + 1 cpd00067[r] -> 1 cpd00011[r] + 1 cpd01960[r]				0	0	100	0
R-rxn00517	ITP:pyruvate 2-O-phosphotransferase	1 cpd00020[r] + 1 cpd00068[r] <=> 1 cpd00061[r] + 1 cpd00067[r] + 1 cpd00090[r]				1	-100	100	0
R-rxn00104	polyphosphate kinase	1 cpd00002[r] + 1 cpd00012[r] <=> 1 cpd00008[r] + 1 cpd00421[r]				1	-100	100	0
R-rxn07432	R07601	1 cpd00056[r] + 1 cpd00067[r] + 1 cpd00200[r] --> 1 cpd00011[r] + 1 cpd14698[r]				0	0	100	0
R-IGPSYN-RXN	IGPSYN-RXN	1 cpd00956[r] + 1 cpd00067[r] <=> 1 cpd00011[r] + 1 cpd02210[r] + 1 cpd00001[r]				1	-100	100	0
R-RXN-17236	RXN-17236	1 cpd37008[r] + 9 cpd00070[r] + 18 cpd00005[r] + 27 cpd00067[r] <=> 1 cpd36684[r] + 9 cpd00011[r] + 9 cpd00010[r] + 18 cpd00006[r] + 9 cpd00001[r]				1	-100	100	0
R-GABATRANSAM-RXN	GABATRANSAM-RXN	1 cpd00024[r] + 1 cpd00281[r] <=> 1 cpd00023[r] + 1 cpd00199[r]				1	-100	100	0
R-HOMOCYSMET-RXN	HOMOCYSMET-RXN	1 cpd02738[r] + 1 cpd00135[r] <=> 1 cpd00060[r] + 1 cpd23695[r]				1	-100	100	0
R-RXN-9540	RXN-9540	1 cpd11485[r] + 1 cpd00005[r] + 1 cpd00067[r] --> 1 cpd00006[r] + 1 cpd28023[r]				0	0	100	0
R-THIOREDOXIN-REDUCT-NADPH-RXN-2	THIOREDOXIN-REDUCT-NADPH-RXN	1 cpd00005[r] + 1 cpd00067[r] + 1 cpd27735[r] --> 1 cpd00006[r] + 1 cpd28060[r]				0	0	100	0
R-R141-RXN	R141-RXN	1 cpd00001[r] + 1 cpd01090[r] <=> 1 cpd00071[r]				1	-100	100	0
R-DIHYDROOROT-RXN	DIHYDROOROT-RXN	1 cpd00282[r] + 1 cpd00001[r] <=> 1 cpd00343[r] + 1 cpd00067[r]				1	-100	100	0
R-rxn10224	anteisopentadecanoyl-phosphatidate cytidylyltransferase	1 cpd00052[r] + 1 cpd15681[r] <=> 1 cpd00012[r] + 1 cpd00067[r] + 1 cpd15687[r]				1	-100	100	0
R-rxn06250	Cyanohydrin ketone-lyase	1 cpd12754[r] <=> 1 cpd00150[r] + 1 cpd11733[r]				1	-100	100	0
R-rxn08781	TRANS-RXN-24.cp	1 cpd00067[t] + 1 cpd00208[t] <=> 1 cpd00067[r] + 1 cpd00208[r]			Transport	1	-100	100	0
R-rxn03282	R04805	1 cpd00003[r] + 1 cpd03227[r] <=> 1 cpd00004[r] + 1 cpd00067[r] + 1 cpd03228[r]				1	-100	100	0
R-PANTOATE-BETA-ALANINE-LIG-RXN	PANTOATE-BETA-ALANINE-LIG-RXN	1 cpd00002[r] + 1 cpd00085[r] + 1 cpd00408[r] --> 1 cpd00018[r] + 1 cpd00644[r] + 1 cpd00012[r] + 1 cpd00067[r]				0	0	100	0
R-4.1.1.32-RXN	4.1.1.32-RXN	1 cpd00038[r] + 1 cpd00032[r] <=> 1 cpd00011[r] + 1 cpd00031[r] + 1 cpd00061[r]				1	-100	100	0
R-RXN-8672	RXN-8672	1 cpd00117[r] + 1 cpd00007[r] + 1 cpd00001[r] --> 1 cpd00013[r] + 1 cpd00025[r] + 1 cpd00020[r]				0	0	100	0
R-rxn02345	(S)-3-Hydroxybutanoyl-CoA 3-epimerase	1 cpd00842[r] <=> 1 cpd02234[r]				1	-100	100	0
R-RXN-15197	RXN-15197	1 cpd32650[r] + 1 cpd00001[r] --> 1 cpd00013[r] + 1 cpd02361[r]				0	0	100	0
R-rxn00193	glutamate racemase	1 cpd00023[r] <=> 1 cpd00186[r]				1	-100	100	0
R-rxn02517	ATP:dIDP phosphotransferase	1 cpd00002[r] + 1 cpd00976[r] <=> 1 cpd00008[r] + 1 cpd00977[r]				1	-100	100	0
R-rxn00250	Pyruvate:carbon-dioxide ligase (ADP-forming)	1 cpd00002[r] + 1 cpd00020[r] + 1 cpd00242[r] --> 1 cpd00008[r] + 1 cpd00009[r] + 1 cpd00032[r] + 1 cpd00067[r]				0	0	100	0
R-rxn00554	CTP:D-fructose-6-phosphate 1-phosphotransferase	1 cpd00052[r] + 1 cpd00072[r] --> 1 cpd00067[r] + 1 cpd00096[r] + 1 cpd00290[r]				0	0	100	0
R-rxn00800	N6-(1,2-dicarboxyethyl)AMP AMP-lyase (fumarate-forming)	1 cpd02375[r] <=> 1 cpd00018[r] + 1 cpd00106[r]				1	-100	100	0
R-ATPSYN-RXN	ATPSYN-RXN	1 cpd00002[r] + 1 cpd00001[r] --> 1 cpd00008[r] + 1 cpd00067[t] + 1 cpd00009[r]				0	1	1	0
R-RIBULPEPIM-RXN	RIBULPEPIM-RXN	1 cpd00808[r] <=> 1 cpd00198[r]				1	-100	100	0
R-rxn01925	2-methylpropanoyl-CoA:enzyme N6-(dihydrolipoyl)lysine S-(2-methylpropanoyl)transferase	1 cpd00449[r] + 1 cpd00481[r] <=> 1 cpd00010[r] + 1 cpd02700[r]				1	-100	100	0
R-rxn02168	(3R)-3-Hydroxybutanoyl-CoA hydro-lyase	1 cpd02234[r] <=> 1 cpd00001[r] + 1 cpd00650[r]				1	-100	100	0
R-MBCOA-DHLIPOAMIDE-RXN	MBCOA-DHLIPOAMIDE-RXN	1 cpd00760[r] + 1 cpd22418[r] <=> 1 cpd22415[r] + 1 cpd00010[r]				1	-100	100	0
R-RXN-16998-1	RXN-16998	1 cpd00499[r] + 1 cpd27937[r] <=> 1 cpd00079[t] + 1 cpd12396[r]				1	-100	100	0
R-RXN-17780	RXN-17780	1 cpd35321[r] + 1 cpd00001[r] --> 1 cpd32607[r]				0	0	100	0
R-rxn08213	TRANS-RXN-99.cp	1 cpd00067[t] + 1 cpd00098[t] <=> 1 cpd00067[r] + 1 cpd00098[r]			Transport	1	-100	100	0
R-rxn15094	(S)-Methylmalonate semialdehyde:NAD+ oxidoreductase (CoA-propanoylating)	1 cpd00003[r] + 1 cpd00010[r] + 1 cpd19044[r] --> 1 cpd00004[r] + 1 cpd00011[r] + 1 cpd00086[r]				0	0	100	0
R-RXN-13319	RXN-13319	1 cpd24613[r] --> 1 cpd00935[r]				0	0	100	0
R-rxn00765	Glycerol:NADP+ oxidoreductase	1 cpd00006[r] + 1 cpd00100[r] <=> 1 cpd00005[r] + 1 cpd00067[r] + 1 cpd00448[r]				1	-100	100	0
R-N-ACETYLGLUTPREDUCT-RXN	N-ACETYLGLUTPREDUCT-RXN	1 cpd00918[r] + 1 cpd00006[r] + 1 cpd00009[r] <=> 1 cpd02552[r] + 1 cpd00005[r] + 1 cpd00067[r]				1	-100	100	0
R-rxn00566	L-Cysteine hydrogen-sulfide-lyase (deaminating; pyruvate-forming)	1 cpd00001[r] + 1 cpd00084[r] --> 1 cpd00013[r] + 1 cpd00020[r] + 1 cpd00067[r] + 1 cpd00239[r]				0	0	100	0
R-rxn02087	4-[(1R)-1-Hydroxy-2-(methylamino)ethyl]-1,2-benzenediol:oxygen oxidoreductase(deaminating)(flavin-containing)	1 cpd00001[r] + 1 cpd00007[r] + 1 cpd00583[r] --> 1 cpd00025[r] + 1 cpd00187[r] + 1 cpd03307[r]				0	0	100	0
R-RXN-9205	RXN-9205	1 cpd23250[r] + 1 cpd00017[r] --> 1 cpd00019[r] + 1 cpd00067[r] + 1 cpd23256[r]				0	0	100	0
R-rxn01937	Indole-3-acetaldehyde:NAD+ oxidoreductase	1 cpd00001[r] + 1 cpd00003[r] + 1 cpd00486[r] <=> 1 cpd00004[r] + 2 cpd00067[r] + 1 cpd00703[r]				1	-100	100	0
R-1-1-1-178-RXN	1.1.1.178-RXN	1 cpd02691[r] + 1 cpd00003[r] <=> 1 cpd02124[r] + 1 cpd00004[r] + 1 cpd00067[r]				1	-100	100	0
R-RXN-12865	RXN-12865	1 cpd00005[r] + 1 cpd00067[r] + 1 cpd20131[r] --> 1 cpd00042[r] + 1 cpd00006[r] + 1 cpd20132[r]				0	0	100	0
R-1.17.1.1-RXN-1	1.17.1.1-RXN-CPD-1078/NAD/WATER//CPD-658/NADH/PROTON.40.	1 cpd02638[r] + 1 cpd00003[r] + 1 cpd00001[r] <=> 1 cpd00897[r] + 1 cpd00004[r] + 1 cpd00067[r]				1	-100	100	0
R-rxn15069	sucrose alpha-glucohydrolase	1 cpd00001[r] + 1 cpd00076[r] --> 1 cpd19001[r] + 1 cpd30321[r]				0	0	100	0
R-rxn05680	TRANS-RXNBWI-115572.ce.maizeexp.XANTHOSINE_XANTHOSINE	1 cpd00067[t] + 1 cpd01217[t] <=> 1 cpd00067[r] + 1 cpd01217[r]			Transport	1	-100	100	0
R-rxn01387	Isocitrate:NADP+ oxidoreductase	1 cpd00006[r] + 1 cpd00260[r] <=> 1 cpd00005[r] + 1 cpd00067[r] + 1 cpd03187[r]				1	-100	100	0
R-rxn02424	3-Oxopropanoate:NAD+ oxidoreductase (decarboxylating, CoA-acetylating)	1 cpd00001[r] + 1 cpd00003[r] + 1 cpd00010[r] + 1 cpd00287[r] --> 1 cpd00004[r] + 1 cpd00067[r] + 1 cpd00086[r] + 1 cpd00242[r]				0	0	100	0
R-rxn10236	anteisopentadecanoyl-phosphatidylserine decarboxylase	2 cpd00067[r] + 1 cpd15693[r] <=> 1 cpd00011[r] + 1 cpd15699[r]				1	-100	100	0
R-5-1-99-4-RXN	5.1.99.4-RXN	1 cpd28125[r] <=> 1 cpd28021[r]				1	-100	100	0
R-rxn03446	O-Phospho-4-hydroxy-L-threonine phospho-lyase (adding water)	1 cpd00001[r] + 1 cpd03607[r] <=> 1 cpd00009[r] + 1 cpd03608[r]				1	-100	100	0
R-PROPIONATE-COA-LIGASE-RXN	PROPIONATE--COA-LIGASE-RXN	1 cpd00002[r] + 1 cpd00010[r] + 1 cpd00141[r] --> 1 cpd00018[r] + 1 cpd00012[r] + 1 cpd00086[r]				0	0	100	0
R-RXN-8836	RXN-8836	1 cpd00007[r] + 1 cpd25586[r] --> 1 cpd32756[r] + 1 cpd00067[r]				0	0	100	0
R-rxn03097	2-Hydroxy-2-hydropyrone-4,6-dicarboxylate lyase (decyclizing)	1 cpd03183[r] <=> 1 cpd02734[r]				1	-100	100	0
R-rxn05341	(3R)-3-Hydroxyoctanoyl-[acyl-carrier-protein]:NADP+ oxidoreductase	1 cpd00006[r] + 1 cpd11483[r] <=> 1 cpd00005[r] + 1 cpd00067[r] + 1 cpd11490[r]				1	-100	100	0
R-RXN-13037	RXN-13037	1 cpd11470[r] + 1 cpd27144[r] <=> 1 cpd11493[r] + 1 cpd27713[r] + 1 cpd00067[r]				1	-100	100	0
R-rxn11772	6-thioxanthine 5'-monophosphate:L-glutamine amido-ligase (AMP-forming)	1 cpd00001[r] + 1 cpd00002[r] + 1 cpd00053[r] + 1 cpd16422[r] --> 1 cpd00012[r] + 1 cpd00018[r] + 1 cpd00023[r] + 3 cpd00067[r] + 1 cpd16423[r]				0	0	100	0
R-RXN-18536	RXN-18536	1 cpd32435[r] + 1 cpd11493[r] --> 1 cpd36332[r] + 1 cpd00018[r] + 1 cpd00067[r]				0	0	100	0
R-rxn14050	S-sulfanylglutathione:oxygen oxidoreductase	1 cpd00001[r] + 1 cpd00007[r] + 1 cpd17456[r] --> 1 cpd00042[r] + 2 cpd00067[r] + 1 cpd00081[r]				0	0	100	0
R-rxn07456	R07641	2 cpd00002[r] + 1 cpd00013[r] + 1 cpd00242[r] --> 2 cpd00008[r] + 1 cpd00009[r] + 2 cpd00067[r] + 1 cpd00146[r]				0	0	100	0
R-RXN-14047	RXN-14047	1 cpd00137[r] <=> 1 cpd00353[r]				1	-100	100	0
R-rxn15281	isocitrate hydro-lyase (cis-aconitate-forming)	1 cpd02812[r] <=> 1 cpd00001[r] + 1 cpd00331[r]				1	-100	100	0
R-RXN0-7008-q6	RXN0-7008-PRO/UBIQUINONE-6//L-DELTA1-PYRROLINE_5-CARBOXYLATE/UBIQUINOL-30/PROTON.71.	1 cpd00129[r] + 1 cpd15290[r] --> 1 cpd00067[r] + 1 cpd02431[r] + 1 cpd15291[r]				0	0	100	0
R-BIS2-ETHYLHEXYLPHTHALATE-ESTERASE-RXN	BIS2-ETHYLHEXYLPHTHALATE-ESTERASE-RXN	1 cpd00001[r] + 1 cpd02318[r] --> 1 cpd00067[r] + 1 cpd01641[r] + 1 cpd02123[r]				0	0	100	0
R-RXN-17305	RXN-17305	1 cpd31867[r] + 1 cpd00005[r] + 1 cpd00067[r] --> 1 cpd33411[r] + 1 cpd00006[r]				0	0	100	0
R-RXN-16910	RXN-16910	1 cpd00013[r] + 1 cpd35987[r] --> 2 cpd00067[r] + 1 cpd00009[r] + 1 cpd01101[r]				0	0	100	0
R-GLYRIBONUCSYN-RXN	GLYRIBONUCSYN-RXN	1 cpd01982[r] + 1 cpd00002[r] + 1 cpd00033[r] --> 1 cpd02394[r] + 1 cpd00008[r] + 1 cpd00067[r] + 1 cpd00009[r]				0	0	100	0
R-MANNITOL-1-PHOSPHATASE-RXN	MANNITOL-1-PHOSPHATASE-RXN	1 cpd27436[r] + 1 cpd00001[r] --> 1 cpd00314[r] + 1 cpd00009[r]				0	0	100	0
R-RXN0-5260	glycerol-3-phosphate dehydrogenase; RXN0-5258; RXN-15745	1 cpd00080[r] + 1 cpd15290[r] <=> 1 cpd00095[r] + 1 cpd15291[r]				1	-100	100	0
R-rxn05937	Ferredoxin:NADP+ oxidoreductase	1 cpd00006[r] + 1 cpd00067[r] + 2 cpd11620[r] --> 1 cpd00005[r] + 2 cpd11621[r]				0	0	100	0
R-rxn90076-95	rxn90076	1 cpd00004[r] + 1 cpd00067[r] + 1 cpd23431[t] <=> 1 cpd00003[r] + 1 cpd23430[t]			Transport	1	-100	100	0
R-rxn12782	RXN-8582.c	1 cpd00001[r] + 1 cpd00003[r] + 1 cpd04138[r] <=> 1 cpd00004[r] + 2 cpd00067[r] + 1 cpd01033[r]				1	-100	100	0
R-TRANS-RXN-21-3	TRANS-RXN-21	1 cpd00108[t] + 1 cpd00067[t] <=> 1 cpd00108[r] + 1 cpd00067[r]			Transport	1	-100	100	0
R-rxn00438	ATP:thiamin-phosphate phosphotransferase	1 cpd00002[r] + 1 cpd00067[r] + 1 cpd00793[r] --> 1 cpd00008[r] + 1 cpd00056[r]				0	0	100	0
R-RXN-21539	RXN-21539-CPD-1302/Methionine-synthase-cob-I-alamins/PROTON//CPD-1301/METHIONINE-SYNTHASE-METHYLCOBALAMIN.96.	1 cpd02738[r] + 1 cpd12872[r] + 1 cpd00067[r] --> 1 cpd27445[r] + 1 cpd23695[r]				0	0	100	0
R-rxn05353	Butyryl-[acyl-carrier protein]:malonyl-CoA C-acyltransferase(decarboxylating, oxoacyl- and enoyl-reducing and thioester-hydrolysing)	1 cpd00006[r] + 1 cpd11464[r] <=> 1 cpd00005[r] + 1 cpd00067[r] + 1 cpd11465[r]				1	-100	100	0
R-RXN0-5513-2	RXN0-5513-ATP/ACP/STEARIC_ACID//Stearoyl-ACPs/AMP/PPI.44.	1 cpd11493[r] + 1 cpd00002[r] + 1 cpd01080[r] --> 1 cpd00018[r] + 1 cpd00012[r] + 1 cpd12458[r]				0	0	100	0
R-rxn12423	transport of fumarate [extraorganism-cytosol](secondary symport)	1 cpd00067[t] + 1 cpd00106[r] <=> 1 cpd00067[r] + 1 cpd00106[r]			Transport	1	-100	100	0
R-rxn02227	L-2-Aminoadipate-6-semialdehyde:NADP+ 6-oxidoreductase	1 cpd00001[r] + 1 cpd00006[r] + 1 cpd02522[r] <=> 1 cpd00005[r] + 2 cpd00067[r] + 1 cpd00705[r]				1	-100	100	0
R-rxn09247	RXN0-4083.cp	1 cpd00054[t] + 1 cpd00971[t] <=> 1 cpd00054[r] + 1 cpd00971[r]			Transport	1	-100	100	0
R-PANTEPADENYLYLTRAN-RXN	PANTEPADENYLYLTRAN-RXN	1 cpd00002[r] + 1 cpd00834[r] + 1 cpd00067[r] <=> 1 cpd00655[r] + 1 cpd00012[r]				1	-100	100	0
R-rxn12435	transport of benzoate [periplasm-cytosol](secondary symport) irreversible	1 cpd00067[t] + 1 cpd00153[t] <=> 1 cpd00067[r] + 1 cpd00153[r]			Transport	1	-100	100	0
R-rxn09456	R08163	1 cpd00001[r] + 1 cpd15268[r] --> 1 cpd00067[r] + 1 cpd01080[r] + 1 cpd11493[r]				0	0	100	0
R-rxn00905	2-dehydropantoate formaldehyde-lyase (3-methyl-2-oxobutanoate-forming)	1 cpd00712[r] <=> 1 cpd00055[r] + 1 cpd00123[r]				1	-100	100	0
R-NUCLEOTIDE-PYROPHOSPHATASE-RXN-1	NUCLEOTIDE-PYROPHOSPHATASE-RXN-GTP/WATER//GMP/PPI/PROTON.26.	1 cpd00038[r] + 1 cpd00001[r] --> 1 cpd00126[r] + 1 cpd00012[r] + 1 cpd00067[r]				0	0	100	0
R-RXN-9311	RXN-9311	1 cpd11217[r] + 1 cpd00001[r] --> 1 cpd00010[r] + 1 cpd02295[r] + 1 cpd00067[r]				0	0	100	0
R-rxn05667	TRANS-RXN4LZ-7041.ce	1 cpd00073[t] <=> 1 cpd00073[r]			Transport	1	-100	100	0
R-rxn01669	Nicotinamide-D-ribonucleotide amidohydrolase	1 cpd00001[r] + 1 cpd00355[r] --> 1 cpd00013[r] + 1 cpd00873[r]				0	0	100	0
R-RXN-9797	RXN-9797	1 cpd17481[r] <=> 1 cpd11262[r]				1	-100	100	0
R-rxn07726	R07936	1 cpd00003[r] + 1 cpd15091[r] <=> 1 cpd00004[r] + 1 cpd00067[r] + 1 cpd15092[r]				1	-100	100	0
R-rxn03085	5,10-Methylenetetrahydromethanopterin:coenzyme-F420 oxidoreductase	1 cpd00792[r] + 1 cpd02679[r] <=> 1 cpd00649[r] + 1 cpd02737[r]				1	-100	100	0
R-rxn00262	L-Aspartic acid:oxygen oxidoreductase (deaminating)	1 cpd00001[r] + 1 cpd00007[r] + 1 cpd00041[r] --> 1 cpd00013[r] + 1 cpd00025[r] + 1 cpd00032[r]				0	0	100	0
R-RXN0-5398	RXN0-5398	1 cpd00101[r] + 1 cpd00092[r] <=> 1 cpd00859[r] + 1 cpd00001[r]				1	-100	100	0
R-RXN-17779	RXN-17779	1 cpd35781[r] + 1 cpd00067[r] + 1 cpd27005[r] --> 1 cpd35321[r] + 1 cpd27006[r]				0	0	100	0
R-rxn00647	L-Cysteine:2-oxoglutarate aminotransferase	1 cpd00024[r] + 1 cpd00084[r] <=> 1 cpd00023[r] + 1 cpd00706[r]				1	-100	100	0
R-RXN-7682	RXN-7682	1 cpd00226[r] + 1 cpd00003[r] + 1 cpd00001[r] <=> 1 cpd00004[r] + 1 cpd00067[r] + 1 cpd00309[r]				1	-100	100	0
R-rxn04051	R05813	2 cpd00017[r] + 1 cpd08373[r] <=> 1 cpd00011[r] + 2 cpd00019[r] + 1 cpd00067[r] + 1 cpd08375[r]				1	-100	100	0
R-rxn00333	Glycolate:oxygen 2-oxidoreductase	1 cpd00007[r] + 1 cpd00139[r] --> 1 cpd00025[r] + 1 cpd00040[r]				0	0	100	0
R-rxn00442	alpha-ketoglutarate decarboxylase	1 cpd00024[r] + 1 cpd00056[r] + 1 cpd00067[r] <=> 1 cpd00011[r] + 1 cpd03450[r]				1	-100	100	0
R-HISTOLDEHYD-RXN	HISTOLDEHYD-RXN	1 cpd00641[r] + 1 cpd00003[r] <=> 1 cpd01324[r] + 1 cpd00004[r] + 1 cpd00067[r]				1	-100	100	0
R-rxn01332	Phosphoenolpyruvate:D-erythrose-4-phosphate C-(1-carboxyvinyl)transferase (phosphate hydrolysing, 2-carboxy-2-oxoethyl-forming)	1 cpd00001[r] + 1 cpd00061[r] + 1 cpd00236[r] --> 1 cpd00009[r] + 1 cpd02857[r]				0	0	100	0
R-RXN-19631	RXN-19631	1 cpd00159[r] + 1 cpd00007[r] --> 1 cpd00029[r] + 1 cpd00011[r] + 1 cpd00001[r]				0	0	100	0
R-rxn09977	aldehyde dehydrogenase [NAD(P)+]	1 cpd00001[r] + 1 cpd00003[r] + 1 cpd15618[r] <=> 1 cpd00004[r] + 2 cpd00067[r] + 1 cpd01126[r]				1	-100	100	0
R-URIDINE-NUCLEOSIDASE-RXN	URIDINE-NUCLEOSIDASE-RXN	1 cpd00249[r] + 1 cpd00001[r] --> 1 cpd00105[r] + 1 cpd00092[r]				0	0	100	0
R-TRANS-RXN2EPH-1-CU	TRANS-RXN2EPH-1-CU+2/PROTON//CU+2/PROTON.25.	1 cpd00058[t] + 1 cpd00067[t] --> 1 cpd00058[r] + 1 cpd00067[r]			Transport	0	0	100	0
R-PMPOXI-RXN	PMPOXI-RXN	1 cpd00007[r] + 1 cpd00001[r] + 1 cpd00493[r] --> 1 cpd00013[r] + 1 cpd00025[r] + 1 cpd00016[r]				0	0	100	0
R-RXN-13179	RXN-13179	1 cpd22119[r] + 1 cpd00003[r] --> 1 cpd00011[r] + 1 cpd00004[r] + 1 cpd08449[r]				0	0	100	0
R-RXN-12002	RXN-12002	1 cpd00002[r] + 1 cpd00091[r] --> 1 cpd00008[r] + 1 cpd00014[r]				0	0	100	0
R-RXN-9627	RXN-9627	1 cpd01260[r] + 1 cpd00001[r] --> 1 cpd00010[r] + 1 cpd01741[r] + 1 cpd00067[r]				0	0	100	0
R-rxn01859	Deoxyadenosine:orthophosphate ribosyltransferase	1 cpd00009[r] + 1 cpd00438[r] <=> 1 cpd00128[r] + 1 cpd00509[r]				1	-100	100	0
R-rxn10577	Nitrogen exchange, diffusion	1 cpd00528[t] <=> 1 cpd00528[r]			Transport	1	-100	100	0
R-rxn06023	CoA:apo-[acyl-carrier-protein] pantetheinephosphotransferase	1 cpd00010[r] + 1 cpd12370[r] <=> 1 cpd00045[r] + 1 cpd00067[r] + 1 cpd11493[r]				1	-100	100	0
R-RXN-8852	RXN-8852	1 cpd00001[r] + 1 cpd21036[r] --> 1 cpd00009[r] + 1 cpd21037[r]				0	0	100	0
R-rxn07441	LL-2,6-diaminoheptanedioate:2-oxoglutarate aminotransferase	1 cpd00024[r] + 1 cpd00504[r] --> 1 cpd00001[r] + 1 cpd00023[r] + 1 cpd00067[r] + 1 cpd02465[r]				0	0	100	0
R-RXN0-5199	RXN0-5199	1 cpd00311[r] + 1 cpd00009[r] <=> 1 cpd00207[r] + 1 cpd00475[r]				1	-100	100	0
R-rxn27378	TRANS-RXN0-277.cp	1 cpd00004[r] + 1 cpd00006[r] + 1 cpd00067[t] --> 1 cpd00003[r] + 1 cpd00005[r] + 1 cpd00067[r]			Transport	0	0	100	0
R-DLACTDEHYDROGNAD-RXN	DLACTDEHYDROGNAD-RXN	1 cpd00221[r] + 1 cpd00003[r] <=> 1 cpd00004[r] + 1 cpd00067[r] + 1 cpd00020[r]				1	-100	100	0
R-PHENYLALANINE-DECARBOXYLASE-RXN	PHENYLALANINE-DECARBOXYLASE-RXN	1 cpd00066[r] + 1 cpd00067[r] --> 1 cpd00011[r] + 1 cpd03161[r]				0	0	100	0
R-rxn15107	Glycerol hydro-lyase	1 cpd00100[r] --> 1 cpd00001[r] + 1 cpd00693[r]				0	0	100	0
R-CYTIKIN-RXN	CYTIKIN-RXN	1 cpd00002[r] + 1 cpd00367[r] --> 1 cpd00008[r] + 1 cpd00046[r] + 1 cpd00067[r]				0	0	100	0
R-rxn11810	carboxyphosphamide:NAD+ oxidoreductase	1 cpd00001[r] + 1 cpd00003[r] + 1 cpd04806[r] <=> 1 cpd00004[r] + 2 cpd00067[r] + 1 cpd04807[r]				1	-100	100	0
R-DHBDEHYD-RXN	DHBDEHYD-RXN	1 cpd02566[r] + 1 cpd00003[r] <=> 1 cpd00004[r] + 1 cpd00067[r] + 1 cpd00168[r]				1	-100	100	0
R-RXN-9856	RXN-9856	1 cpd02816[r] <=> 1 cpd02436[r] + 1 cpd00067[r]				1	-100	100	0
R-NADH-DEHYDROG-A-RXN-q8	NADH-DEHYDROG-A-RXN-NADH/UBIQUINONE-8/PROTON//NAD/CPD-9956/PROTON.46.	1 cpd15560[r] + 1 cpd00004[r] + 5 cpd00067[r] <=> 1 cpd15561[r] + 1 cpd00003[r] + 4 cpd00067[t]			Transport	1	-100	100	0
R-rxn03341	3-Methoxy-4-hydroxyphenylacetaldehyde:NADP+ oxidoreductase	1 cpd00001[r] + 1 cpd00006[r] + 1 cpd03311[r] <=> 1 cpd00005[r] + 2 cpd00067[r] + 1 cpd03312[r]				1	-100	100	0
R-rxn00591	1,6-dihydroxycyclohexa-2,4-diene-1-carboxylate:NAD+ oxidoreductase	1 cpd00003[r] + 1 cpd02821[r] --> 1 cpd00004[r] + 1 cpd00011[r] + 1 cpd00077[r]				0	0	100	0
R-rxn11569	geranoyl-CoA:carbon-dioxide ligase (ADP-forming)	1 cpd00002[r] + 1 cpd00242[r] + 1 cpd01317[r] <=> 1 cpd00008[r] + 1 cpd00009[r] + 1 cpd00067[r] + 1 cpd00948[r]				1	-100	100	0
R-rxn12459	transport of l-tyrosine [extraorganism-cytosol](secondary symport)	1 cpd00067[t] + 1 cpd00069[r] <=> 1 cpd00067[r] + 1 cpd00069[r]			Transport	1	-100	100	0
R-rxn10302	anteisoheptadecanoyl-lipoteichoic acid synthesis (n-24), linked, glucose substituted	24 cpd00026[r] + 1 cpd15750[r] <=> 24 cpd00014[r] + 1 cpd15759[r]				1	-100	100	0
R-rxn00190	Deamido-NAD+:L-glutamine amido-ligase (AMP-forming)	1 cpd00001[r] + 1 cpd00002[r] + 1 cpd00053[r] + 1 cpd00638[r] --> 1 cpd00003[r] + 1 cpd00012[r] + 1 cpd00018[r] + 1 cpd00023[r] + 2 cpd00067[r]				0	0	100	0
R-rxn12574	D-Arabinose transport via proton symport	1 cpd00067[t] + 1 cpd00185[t] <=> 1 cpd00067[r] + 1 cpd00185[r]			Transport	1	-100	100	0
R-rxn08433	R08158	1 cpd00001[r] + 1 cpd11474[r] --> 1 cpd00067[r] + 1 cpd01107[r] + 1 cpd11493[r]				0	0	100	0
R-RXN-20459	RXN-20459	1 cpd00017[r] <=> 1 cpd36009[r]				1	-100	100	0
R-RXN-14196	RXN-14196	1 cpd00002[r] + 1 cpd01101[r] <=> 1 cpd00008[r] + 1 cpd00146[r]				1	-100	100	0
R-GKI-RXN	GKI-RXN	1 cpd00002[r] + 1 cpd00223[r] <=> 1 cpd00482[r] + 1 cpd00008[r] + 1 cpd00067[r]				1	-100	100	0
R-rxn15395	O-Succinyl-L-homoserine succinate-lyase (adding cysteine)	1 cpd00084[r] + 1 cpd00822[r] <=> 1 cpd00036[r] + 1 cpd00067[r] + 1 cpd19019[r]				1	-100	100	0
R-RXN-2962-1	RXN-2962-S-HYDROXYMETHYLGLUTATHIONE/NADP//CPD-548/NADPH/PROTON.54.	1 cpd00006[r] + 1 cpd09879[r] --> 1 cpd00005[r] + 1 cpd00067[r] + 1 cpd00759[r]				0	0	100	0
R-rxn00189	L-Glutamine amidohydrolase	1 cpd00001[r] + 1 cpd00053[r] --> 1 cpd00013[r] + 1 cpd00023[r]				0	0	100	0
R-rxn09989	Maltodextrin glucosidase (dextrin)	5 cpd00001[r] + 1 cpd11594[r] --> 6 cpd00027[r]				0	0	100	0
R-RXN0-5462	RXN0-5462	1 cpd00038[r] + 1 cpd00001[r] --> 1 cpd00031[r] + 1 cpd00067[r] + 1 cpd00009[r]				0	0	100	0
R-GLYCERALDEHYDE-DEHYDRO-RXN	GLYCERALDEHYDE-DEHYDRO-RXN	1 cpd22290[r] + 1 cpd00448[r] + 1 cpd00001[r] <=> 1 cpd26978[r] + 1 cpd00223[r] + 1 cpd00067[r]				1	-100	100	0
R-rxn00957	4-hydroxybenzaldehyde:NAD+ oxidoreductase	1 cpd00001[r] + 1 cpd00003[r] + 1 cpd00484[r] <=> 1 cpd00004[r] + 2 cpd00067[r] + 1 cpd00136[r]				1	-100	100	0
R-rxn08973	NADH dehydrogenase (menaquinone-8 & 3 protons) (periplasm)	1 cpd00004[r] + 4 cpd00067[r] + 1 cpd15500[r] <=> 1 cpd00003[r] + 3 cpd00067[t] + 1 cpd15499[r]			Transport	1	-100	100	0
R-rxn02888	3-Hydroxyisopentyl-CoA hydro-lyase	1 cpd03570[r] <=> 1 cpd00001[r] + 1 cpd00067[r] + 1 cpd01966[r]				1	-100	100	0
R-CITSYN-RXN	CITSYN-RXN	1 cpd00022[r] + 1 cpd00032[r] + 1 cpd00001[r] --> 1 cpd00137[r] + 1 cpd00010[r] + 1 cpd00067[r]				0	0	100	0
R-rxn01996	Methylmalonyl-CoA epimerase	1 cpd00891[r] <=> 1 cpd00519[r]				1	-100	100	0
R-rxn09953	acetyl-CoA:acetoin O-acetyltransferase	1 cpd00003[r] + 1 cpd00010[r] + 1 cpd00361[r] --> 1 cpd00004[r] + 1 cpd00022[r] + 1 cpd00067[r] + 1 cpd00071[r]				0	0	100	0
R-PSERTRANSAM-RXN	PSERTRANSAM-RXN	1 cpd00024[r] + 1 cpd00738[r] <=> 1 cpd00145[r] + 1 cpd00023[r]				1	-100	100	0
R-rxn00340	L-aspartate:ammonia ligase (AMP-forming)	1 cpd00002[r] + 1 cpd00013[r] + 1 cpd00041[r] --> 1 cpd00012[r] + 1 cpd00018[r] + 2 cpd00067[r] + 1 cpd00132[r]				0	0	100	0
R-rxn02209	(R)-Propane-1,2-diol:NAD+ oxidoreductase	1 cpd00003[r] + 1 cpd01861[r] <=> 1 cpd00004[r] + 1 cpd00067[r] + 1 cpd00693[r]				1	-100	100	0
R-METHENYLTHFCYCLOHYDRO-RXN	METHENYLTHFCYCLOHYDRO-RXN	1 cpd36977[r] + 1 cpd00001[r] <=> 1 cpd27039[r] + 1 cpd00067[r]				1	-100	100	0
R-rxn09449	acyl-coenzyme A ligase	1 cpd00002[r] + 1 cpd00010[r] + 1 cpd01080[r] --> 1 cpd00012[r] + 1 cpd00018[r] + 1 cpd00067[r] + 1 cpd00327[r]				0	0	100	0
R-TRANS-RXN-218	TRANS-RXN-218	2 cpd00067[r] --> 2 cpd00067[t]			Transport	0	0	100	0
R-rxn03251	Hexanoyl-CoA:(acceptor) 2,3-oxidoreductase	1 cpd00015[r] + 1 cpd00067[r] + 1 cpd03124[r] <=> 1 cpd00982[r] + 1 cpd03125[r]				1	-100	100	0
R-RXN-9615	RXN-9615	1 cpd00013[t] --> 1 cpd00013[r]			Transport	0	0	100	0
R-3-HYDROXBUTYRYL-COA-DEHYDRATASE-RXN	3-HYDROXBUTYRYL-COA-DEHYDRATASE-RXN	1 cpd02234[r] <=> 1 cpd00650[r] + 1 cpd00001[r]				1	-100	100	0
R-rxn02373	L-glutamate-5-semialdehyde:NADP+ 5-oxidoreductase (phosphorylating)	1 cpd00006[r] + 1 cpd00009[r] + 1 cpd00858[r] <=> 1 cpd00005[r] + 1 cpd00067[r] + 1 cpd02097[r]				1	-100	100	0
R-rxn05169	ATP phosphohydrolase (polar-amino-acid-importing)	1 cpd00001[r] + 1 cpd00002[r] + 1 cpd00161[t] --> 1 cpd00008[r] + 1 cpd00009[r] + 1 cpd00067[r] + 1 cpd00161[r]			Transport	0	0	100	0
R-rxn02312	S-Adenosyl-L-methionine:8-amino-7-oxononanoate aminotransferase	1 cpd00017[r] + 1 cpd00800[r] <=> 1 cpd00764[r] + 1 cpd02701[r]				1	-100	100	0
R-rxn00177	(3S)-citramalyl-CoA pyruvate-lyase (acetyl-CoA-forming)	1 cpd00743[r] <=> 1 cpd00020[r] + 1 cpd00022[r] + 1 cpd00067[r]				1	-100	100	0
R-rxn03263	Selenomethionine methanethiol-lyase (deaminating)	1 cpd00001[r] + 1 cpd03163[r] <=> 1 cpd00013[r] + 1 cpd00094[r] + 1 cpd03401[r]				1	-100	100	0
R-rxn13741	proline oxidase	1 cpd00129[r] + 1 cpd15560[r] --> 1 cpd00067[r] + 1 cpd02431[r] + 1 cpd15561[r]				0	0	100	0
R-rxn02473	D-erythro-1-(Imidazol-4-yl)glycerol 3-phosphate hydro-lyase	1 cpd02843[r] --> 1 cpd00001[r] + 1 cpd00930[r]				0	0	100	0
R-RXN0-747	RXN0-747	1 cpd00177[r] + 1 cpd00001[r] + 1 cpd27745[r] <=> 1 cpd00008[r] + 1 cpd28071[r]				1	-100	100	0
R-1.8.4.8-RXN-1	1.8.4.8-RXN-3-5-ADP/SO3/Oxidized-ResA-Proteins/PROTON//PAPS/Reduced-ResA-Proteins.70.	1 cpd00044[r] + 1 M-Reduced-ResA-Proteins[r] --> 1 cpd00045[r] + 1 M-Oxidized-ResA-Proteins[r] + 2 cpd00067[r] + 1 cpd00081[r]				0	0	100	0
R-rxn08535	Fructose transport via PEP:Pyr PTS (f6p generating) (periplasm)	1 cpd00061[r] + 1 cpd00082[t] --> 1 cpd00020[r] + 1 cpd00072[r]			Transport	0	0	100	0
R-rxn07680	R07890	1 cpd00003[r] + 1 cpd15045[r] <=> 1 cpd00004[r] + 1 cpd00067[r] + 1 cpd15046[r]				1	-100	100	0
R-HYDROXYLAMINE-REDUCTASE-NADH-RXN	HYDROXYLAMINE-REDUCTASE-NADH-RXN	1 cpd00013[r] + 1 cpd00003[r] + 1 cpd00001[r] <=> 1 cpd00165[r] + 1 cpd00004[r] + 2 cpd00067[r]				1	-100	100	0
R-1.8.5.2-RXN-1	1.8.5.2-RXN-S2O3/CPD-9720//CPD-14/CPD-12126.32.	2 cpd00268[r] + 1 cpd25794[r] <=> 1 cpd01414[r] + 1 cpd23256[r]				1	-100	100	0
R-rxn05170	TRANS-RXNAVI-26732.ce.brachyexp.CPD-3609_CPD-3609	1 cpd00001[r] + 1 cpd00002[r] + 1 cpd00179[t] --> 1 cpd00008[r] + 1 cpd00009[r] + 1 cpd00067[r] + 1 cpd00179[r]			Transport	0	0	100	0
R-rxn02246	O3-Acetyl-L-serine acetate-lyase (adding hydrogen sulfide)	1 cpd00268[r] + 1 cpd00722[r] <=> 1 cpd00029[r] + 1 cpd00067[r] + 1 cpd03456[r]				1	-100	100	0
R-rxn06641	2'-Deoxyribonucleoside diphosphate:oxidized-thioredoxin 2'-oxidoreductase	1 cpd00001[r] + 1 cpd02602[r] + 1 cpd11420[r] <=> 1 cpd11421[r] + 1 cpd12378[r]				1	-100	100	0
R-RXN-18362	RXN-18362	1 cpd33698[r] --> 1 cpd00099[r] + 1 M-CPD-294[r] + 1 cpd00067[r]				0	0	100	0
R-rxn00303	ATP:GTP 3'-diphosphotransferase	1 cpd00002[r] + 1 cpd00038[r] --> 1 cpd00018[r] + 2 cpd00067[r] + 1 cpd02740[r]				0	0	100	0
R-RXN-14160	RXN-14160	1 cpd00001[r] + 1 cpd00908[r] --> 1 cpd00162[r] + 1 cpd00080[r] + 1 cpd00067[r]				0	0	100	0
R-rxn01368	Cytidine aminohydrolase	1 cpd00001[r] + 1 cpd00067[r] + 1 cpd00367[r] --> 1 cpd00013[r] + 1 cpd00249[r]				0	0	100	0
R-rxn00004	4-hydroxy-4-methyl-2-oxoglutarate pyruvate-lyase (pyruvate-forming)	1 cpd02570[r] <=> 2 cpd00020[r]				1	-100	100	0
R-MANNITOL-2-DEHYDROGENASE-RXN	MANNITOL-2-DEHYDROGENASE-RXN	1 cpd00314[r] + 1 cpd00003[r] --> 1 cpd19102[r] + 1 cpd00004[r] + 1 cpd00067[r]				0	0	100	0
R-rxn05157	Urea-ABC transport	1 cpd00001[r] + 1 cpd00002[r] + 1 cpd00073[t] --> 1 cpd00008[r] + 1 cpd00009[r] + 1 cpd00067[r] + 1 cpd00073[r]			Transport	0	0	100	0
R-GLUCARDEHYDRA-RXN	GLUCARDEHYDRA-RXN	1 cpd00609[r] <=> 1 cpd00001[r] + 1 cpd00515[r]				1	-100	100	0
R-rxn00165	L-serine ammonia-lyase	1 cpd00054[r] --> 1 cpd00013[r] + 1 cpd00020[r]				0	0	100	0
R-PGLUCISOM-RXN	PGLUCISOM-RXN	1 cpd00079[t] <=> 1 cpd19035[r]				1	-100	100	0
R-rxn00203	2-Oxoglutarate carboxy-lyase	1 cpd00024[r] + 1 cpd00067[r] --> 1 cpd00011[r] + 1 cpd00199[r]				0	0	100	0
R-1.8.5.2-RXN-2	1.8.5.2-RXN-S2O3/UBIQUINONE-8//CPD-14/CPD-9956.35.	2 cpd00268[r] + 1 cpd15560[r] <=> 1 cpd15561[r] + 1 cpd01414[r]				1	-100	100	0
R-rxn00364	ATP:CMP phosphotransferase	1 cpd00002[r] + 1 cpd00046[r] + 1 cpd00067[r] --> 1 cpd00008[r] + 1 cpd00096[r]				0	0	100	0
R-RXN-8976	RXN-8976	1 cpd22489[r] + 1 cpd00037[r] <=> 1 cpd24838[r] + 1 cpd00067[r] + 1 cpd00014[r]				1	-100	100	0
R-RXN-17131	RXN-17131	1 cpd29533[r] + 1 cpd00001[r] --> 1 cpd00009[r] + 1 cpd27934[r]				0	0	100	0
R-RXN-8348	RXN-8348	1 cpd11574[r] + 1 cpd21090[r] + 1 cpd00067[r] <=> 1 cpd00018[r] + 1 cpd19503[r] + 1 cpd00001[r]				1	-100	100	0
R-rxn05648	TRANS-RXNAVI-26524.ce.brachyexp.SORBITOL_SORBITOL	1 cpd00067[t] + 1 cpd00588[t] <=> 1 cpd00067[r] + 1 cpd00588[r]			Transport	1	-100	100	0
R-rxn05571	D-gluconate transport via proton symport, reversible	1 cpd00067[t] + 1 cpd00222[t] <=> 1 cpd00067[r] + 1 cpd00222[r]			Transport	1	-100	100	0
R-rxn02385	17alpha-Hydroxypregnenolone:NAD+ 3-oxidoreductase	1 cpd00003[r] + 1 cpd03058[r] <=> 1 cpd00004[r] + 1 cpd00067[r] + 1 cpd00866[r]				1	-100	100	0
R-rxn11834	2-phenyl-1,3-propanediol monocarbamate:NAD+ oxidoreductase	1 cpd00003[r] + 1 cpd16395[r] <=> 1 cpd00004[r] + 1 cpd00067[r] + 1 cpd16396[r]				1	-100	100	0
R-rxn01446	Deoxyguanosine:orthophosphate ribosyltransferase	1 cpd00009[r] + 1 cpd00277[r] <=> 1 cpd00207[r] + 1 cpd00509[r]				1	-100	100	0
R-rxn01434	L-Citrulline:L-aspartate ligase (AMP-forming)	1 cpd00002[r] + 1 cpd00041[r] + 1 cpd00274[r] --> 1 cpd00012[r] + 1 cpd00018[r] + 2 cpd00067[r] + 1 cpd02152[r]				0	0	100	0
R-RXN-21237	RXN-21237-Reduced-Cytochromes-C6/OXYGEN-MOLECULE/PROTON//Oxidized-Cytochromes-C6/PROTON/WATER.84.	4 M-Reduced-Cytochromes-C6[r] + 1 cpd00007[r] + 8 cpd00067[r] <=> 4 M-Oxidized-Cytochromes-C6[r] + 2 cpd00001[r] + 4 cpd00067[t]			Transport	1	-100	100	0
R-rxn08168	L-aspartate : fumarate oxidoreductase (deaminating)	1 cpd00041[r] + 1 cpd00106[r] --> 1 cpd00036[r] + 1 cpd00067[r] + 1 cpd03470[r]				0	0	100	0
R-rxn00831	Inosine 5'-monophosphate phosphohydrolase	1 cpd00001[r] + 1 cpd00114[r] --> 1 cpd00009[r] + 1 cpd00246[r]				0	0	100	0
R-ARGDECARBOX-RXN	ARGDECARBOX-RXN	1 cpd00051[r] + 1 cpd00067[r] --> 1 cpd00152[r] + 1 cpd00011[r]				0	0	100	0
R-rxn06300	L-Alanine:tRNA(Ala) ligase (AMP-forming)	1 cpd00002[r] + 1 cpd00035[r] + 1 cpd11906[r] <=> 1 cpd00012[r] + 1 cpd00018[r] + 1 cpd00067[r] + 1 cpd11770[r]				1	-100	100	0
R-GDP-MANNOSE-6-DEHYDROGENASE-RXN	GDP-MANNOSE-6-DEHYDROGENASE-RXN	1 cpd00083[r] + 2 cpd00003[r] + 1 cpd00001[r] <=> 1 cpd00719[r] + 2 cpd00004[r] + 3 cpd00067[r]				1	-100	100	0
R-rxn08734	hydrogenase (ubiquinone-8: 2 protons) (periplasm)	2 cpd00067[r] + 1 cpd11640[r] + 1 cpd15560[r] --> 2 cpd00067[t] + 1 cpd15561[r]			Transport	0	0	100	0
R-NADPH-DEHYDROGENASE-FLAVIN-RXN	NADPH-DEHYDROGENASE-FLAVIN-RXN	1 cpd00006[r] + 1 cpd00739[r] <=> 1 cpd00005[r] + 2 cpd00067[r] + 1 cpd00220[r]				1	-100	100	0
R-rxn03136	1-(5'-Phosphoribosyl)-5-amino-4-(N-succinocarboxamide)-imidazole AMP-lyase	1 cpd02921[r] <=> 1 cpd00067[r] + 1 cpd00106[r] + 1 cpd02851[r]				1	-100	100	0
R-rxn12598	Cellobiose transport via proton symport	1 cpd00067[t] + 1 cpd00158[t] <=> 1 cpd00067[r] + 1 cpd00158[r]			Transport	1	-100	100	0
R-rxn08547	glycerol-3-phosphate acyltransferase (C14:0)	1 cpd00080[r] + 1 cpd11466[r] <=> 1 cpd11493[r] + 1 cpd15331[r]				1	-100	100	0
R-rxn12460	transport of uridine [extraorganism-cytosol](secondary symport)	1 cpd00067[t] + 1 cpd00249[r] <=> 1 cpd00067[r] + 1 cpd00249[r]			Transport	1	-100	100	0
R-RXN-12691	RXN-12691	1 cpd00007[r] + 2 cpd00067[r] + 2 cpd28082[r] + 1 cpd21377[r] --> 2 cpd27757[r] + 1 cpd00001[r] + 1 cpd10606[r]				0	0	100	0
R-1-2-1-67-RXN	1.2.1.67-RXN	1 cpd00003[r] + 1 cpd00001[r] + 1 cpd00561[r] <=> 1 cpd00004[r] + 2 cpd00067[r] + 1 cpd04073[r]				1	-100	100	0
R-rxn02258	Succinyl-CoA:citramalate CoA-transferase	1 cpd00067[r] + 1 cpd00078[r] + 1 cpd01701[r] <=> 1 cpd00036[r] + 1 cpd00743[r]				1	-100	100	0
R-PHOSPHASERSYN-RXN	PHOSPHASERSYN-RXN	1 cpd00054[r] + 1 cpd22517[r] <=> 1 cpd00046[r] + 1 cpd27342[r] + 1 cpd00067[r]				1	-100	100	0
R-PYRIDOXINE-4-DEHYDROGENASE-RXN	PYRIDOXINE-4-DEHYDROGENASE-RXN	1 cpd00006[r] + 1 cpd00263[r] <=> 1 cpd00005[r] + 1 cpd00067[r] + 1 cpd00215[r]				1	-100	100	0
R-rxn10291	stearoyl-lipoteichoic acid synthesis (n-24), linked, unsubstituted	24 cpd00402[r] + 1 cpd15730[r] <=> 24 cpd00046[r] + 24 cpd00067[r] + 1 cpd15748[r]				1	-100	100	0
R-rxn01242	pyruvate:[dihydrolipoyllysine-residue acetyltransferase]-lipoyllysine 2-oxidoreductase (decarboxylating, acceptor-acetylating)	1 cpd00020[r] + 1 cpd00067[r] + 1 cpd00213[r] --> 1 cpd00011[r] + 1 cpd00836[r]				0	0	100	0
R-rxn00429	Formaldehyde:NAD+ oxidoreductase	1 cpd00001[r] + 1 cpd00003[r] + 1 cpd00055[r] --> 1 cpd00004[r] + 1 cpd00047[r] + 2 cpd00067[r]				0	0	100	0
R-NMNAMIDOHYDRO-RXN	NMNAMIDOHYDRO-RXN	1 cpd00355[r] + 1 cpd00001[r] <=> 1 cpd00013[r] + 1 cpd00873[r]				1	-100	100	0
R-rxn00908	glycine synthase	1 cpd00003[r] + 1 cpd00033[r] + 1 cpd00087[r] --> 1 cpd00004[r] + 1 cpd00011[r] + 1 cpd00013[r] + 1 cpd00125[r]				0	0	100	0
R-RXN-157456	RXN-15745-GLYCEROL-3P/CPD-9612//DIHYDROXY-ACETONE-PHOSPHATE/CPD-15301.60.	1 cpd00080[r] + 1 cpd25750[r] <=> 1 cpd31235[r] + 1 cpd00095[r]				1	-100	100	0
R-METHYLGLUTACONYL-COA-HYDRATASE-RXN	METHYLGLUTACONYL-COA-HYDRATASE-RXN	1 cpd00292[r] <=> 1 cpd02068[r] + 1 cpd00001[r]				1	-100	100	0
R-rxn10230	anteisopentadecanoyl-CDPdiacylglycerol-serine O-phosphatidyltransferase	1 cpd00054[r] + 1 cpd15687[r] --> 1 cpd00046[r] + 2 cpd00067[r] + 1 cpd15693[r]				0	0	100	0
R-UREA-CARBOXYLASE-RXN	UREA-CARBOXYLASE-RXN	1 cpd00002[r] + 1 cpd00011[r] + 1 cpd00073[r] + 1 cpd00001[r] --> 1 cpd00008[r] + 1 cpd00742[r] + 2 cpd00067[r] + 1 cpd00009[r]				0	0	100	0
R-rxn01673	ATP:dCDP phosphotransferase	1 cpd00002[r] + 1 cpd00533[r] <=> 1 cpd00008[r] + 1 cpd00356[r]				1	-100	100	0
R-RXN-8162	RXN-8162	1 cpd00352[r] + 1 cpd00003[r] + 2 cpd00001[r] <=> 1 cpd00705[r] + 1 cpd00004[r] + 1 cpd00067[r]				1	-100	100	0
R-RXN-12303	RXN-12303	1 cpd27640[r] + 1 cpd00067[r] + 1 cpd27797[r] <=> 1 cpd16503[r] + 1 cpd27638[r]				1	-100	100	0
R-rxn07907	5-fluoromuconolactone lyase (decyclizing)	1 cpd00067[r] + 1 cpd15179[r] --> 1 cpd15181[r]				0	0	100	0
R-rxn00789	1-(5-phospho-D-ribosyl)-ATP:diphosphate phospho-alpha-D-ribosyl-transferase	1 cpd00012[r] + 1 cpd00067[r] + 1 cpd01775[r] <=> 1 cpd00002[r] + 1 cpd00103[r]				1	-100	100	0
R-TRANSALDOL-RXN	TRANSALDOL-RXN	1 cpd00238[r] + 1 cpd00102[r] <=> 1 cpd00236[r] + 1 cpd19035[r]				1	-100	100	0
R-rxn00141	S-Adenosyl-L-homocysteine hydrolase	1 cpd00001[r] + 1 cpd00019[r] <=> 1 cpd00135[r] + 1 cpd00182[r]				1	-100	100	0
R-rxn01685	Acetoin:NAD+ oxidoreductase	1 cpd00003[r] + 1 cpd00361[r] <=> 1 cpd00004[r] + 1 cpd00067[r] + 1 cpd00551[r]				1	-100	100	0
R-RXN-14903-3	RXN-14903-PRO/CPD-9720//L-DELTA1-PYRROLINE_5-CARBOXYLATE/CPD-12126/PROTON.64.	1 cpd00129[r] + 1 cpd25794[r] <=> 1 cpd00067[r] + 1 cpd02431[r] + 1 cpd23256[r]				1	-100	100	0
R-UDPNACETYLGLUCOSAMENOLPYRTRANS-RXN	UDPNACETYLGLUCOSAMENOLPYRTRANS-RXN	1 cpd00061[r] + 1 cpd00037[r] <=> 1 cpd00009[r] + 1 cpd02820[r]				1	-100	100	0
R-RXN-9515	RXN-9515	1 cpd11464[r] + 1 cpd00006[r] <=> 1 cpd26755[r] + 1 cpd00005[r] + 1 cpd00067[r]				1	-100	100	0
R-rxn10453	cadmium transport in via ABC system	1 cpd00001[r] + 1 cpd00002[r] + 1 cpd01012[t] --> 1 cpd00008[r] + 1 cpd00009[r] + 1 cpd00067[r] + 1 cpd01012[r]			Transport	0	0	100	0
R-rxn02803	Tetradecanoyl-CoA:(acceptor) 2,3-oxidoreductase	1 cpd00015[r] + 1 cpd00067[r] + 1 cpd01695[r] <=> 1 cpd00982[r] + 1 cpd03127[r]				1	-100	100	0
R-rxn08392	trans hexadecenoyl-[acp] reductase	1 cpd00004[r] + 1 cpd00067[r] + 1 cpd11477[r] --> 1 cpd00003[r] + 1 cpd15277[r]				0	0	100	0
R-RXN-14901-2	RXN-14901-CPD-9190/WATER//GLYCERATE/GLC.30.	1 cpd00001[r] + 1 cpd21037[r] --> 1 cpd00190[r] + 1 cpd00223[r]				0	0	100	0
R-rxn06485	tRNA-guanine:queuine tRNA-ribosyltransferase	1 cpd01029[r] + 1 cpd11985[r] <=> 1 cpd00067[r] + 1 cpd00207[r] + 1 cpd11986[r]				1	-100	100	0
R-MANNPGUANYLTRANGDP-RXN	MANNPGUANYLTRANGDP-RXN	1 cpd00031[r] + 1 cpd00485[r] + 1 cpd00067[r] --> 1 cpd00083[r] + 1 cpd00009[r]				0	0	100	0
R-RXN-12744	RXN-12744	1 cpd24026[r] <=> 1 cpd00001[r] + 1 cpd24025[r]				1	-100	100	0
R-rxn31154	R_Ex16	1 cpd11632[t] <=> 1 cpd11632[r]			Transport	1	-100	100	0
R-RXN-16380	RXN-16380	1 cpd00002[r] + 1 cpd00010[r] + 1 cpd01080[r] <=> 1 cpd00018[r] + 1 cpd00012[r] + 1 cpd00327[r]				1	-100	100	0
R-rxn01919	Gentisate:oxygen 1,2-oxidoreductase (decyclizing)	1 cpd00007[r] + 1 cpd00479[r] --> 1 cpd00067[r] + 1 cpd01466[r]				0	0	100	0
R-rxn11768	6-thioinosine 5'-monophosphate:NAD+ oxidoreductase	1 cpd00001[r] + 1 cpd00003[r] + 1 cpd02832[r] <=> 1 cpd00004[r] + 1 cpd00067[r] + 1 cpd16422[r]				1	-100	100	0
R-R102-RXN	R102-RXN	1 cpd00022[r] + 1 cpd02095[r] <=> 1 cpd00010[r] + 1 cpd03862[r] + 1 cpd00067[r]				1	-100	100	0
R-RXN0-268	RXN0-268	1 cpd00086[r] + 1 cpd00036[r] <=> 1 cpd00141[r] + 1 cpd00078[r]				1	-100	100	0
R-rxn00790	5-phosphoribosylamine:diphosphate phospho-alpha-D-ribosyltransferase (glutamate-amidating)	1 cpd00012[r] + 1 cpd00023[r] + 1 cpd00067[r] + 1 cpd01982[r] <=> 1 cpd00001[r] + 1 cpd00053[r] + 1 cpd00103[r]				1	-100	100	0
R-rxn01896	2-hydroxymuconate-semialdehyde formylhydrolase	1 cpd00047[r] + 1 cpd00067[r] + 1 cpd00461[r] <=> 1 cpd00001[r] + 1 cpd00518[r]				1	-100	100	0
R-RXN-15878	RXN-15878	1 cpd08301[r] + 1 cpd28083[r] --> 1 cpd08615[r] + 1 cpd00067[r] + 1 cpd00001[r] + 1 cpd27758[r]				0	0	100	0
R-rxn00255	4-carboxy-4-hydroxy-2-oxoadipate oxaloacetate-lyase (pyruvate-forming)	1 cpd02544[r] <=> 1 cpd00020[r] + 1 cpd00032[r]				1	-100	100	0
R-RXN-22438	RXN-22438	1 cpd27449[r] + 1 cpd00004[r] + 1 cpd00067[r] --> 1 cpd37223[r] + 1 cpd00003[r]				0	0	100	0
R-THI-P-SYN-RXN	THI-P-SYN-RXN	1 cpd02894[r] + 1 cpd00067[r] + 1 cpd02654[r] --> 1 cpd00012[r] + 1 cpd00793[r]				0	0	100	0
R-rxn07742	R07952	1 cpd00003[r] + 1 cpd15094[r] <=> 1 cpd00004[r] + 1 cpd00067[r] + 1 cpd15095[r]				1	-100	100	0
R-rxn05211	Transport of citrate, extracellular	3 cpd00067[t] + 1 cpd00137[t] <=> 3 cpd00067[r] + 1 cpd00137[r]			Transport	1	-100	100	0
R-rxn02186	2,3-Dihydroxy-3-methylbutanoate:NADP+ oxidoreductase (isomerizing)	1 cpd00005[r] + 1 cpd00067[r] + 1 cpd00668[r] --> 1 cpd00006[r] + 1 cpd02498[r]				0	0	100	0
R-rxn10338	anteisoheptadecanoyl-cardiolipin synthase	2 cpd15723[r] <=> 1 cpd00100[r] + 1 cpd15795[r]				1	-100	100	0
R-rxn00502	3-Oxopropanoate:NADP+ oxidoreductase (decarboxylating, CoA-acetylating)	1 cpd00006[r] + 1 cpd00010[r] + 1 cpd00191[r] --> 1 cpd00005[r] + 1 cpd00011[r] + 1 cpd00022[r]				0	0	100	0
R-rxn03287	3alpha,7alpha,24-trihydroxy-5beta-cholestanoyl-CoA:NAD+ oxidoreductase	1 cpd00003[r] + 1 cpd03231[r] <=> 1 cpd00004[r] + 1 cpd00067[r] + 1 cpd03232[r]				1	-100	100	0
R-RXN0-6442	RXN0-6442	1 cpd11493[r] + 1 cpd02494[r] <=> 1 cpd23154[r] + 1 cpd00018[r] + 1 cpd00067[r]				1	-100	100	0
R-RXN66-321	RXN66-321	1 cpd00877[r] + 1 cpd00006[r] <=> 1 cpd03222[r] + 1 cpd00005[r] + 1 cpd00067[r]				1	-100	100	0
R-AIRS-RXN	AIRS-RXN	1 cpd02826[r] + 1 cpd00002[r] --> 1 cpd02140[r] + 1 cpd00008[r] + 1 cpd00067[r] + 1 cpd00009[r]				0	0	100	0
R-GLYOXI-RXN	GLYOXI-RXN	1 cpd02182[r] <=> 1 cpd00042[r] + 1 cpd00428[r]				1	-100	100	0
R-RXN-7913	RXN-7913	1 cpd00002[r] + 1 cpd00206[r] --> 1 cpd00008[r] + 1 cpd00533[r]				0	0	100	0
R-AMYLOMALT-RXN-4	AMYLOMALT-RXN	1 cpd00027[r] + 1 cpd01399[r] <=> 1 cpd00179[r] + 1 cpd01262[r]				1	-100	100	0
R-rxn01003	phenylpyruvate carboxy-lyase (phenylacetaldehyde-forming)	1 cpd00067[r] + 1 cpd00143[r] --> 1 cpd00011[r] + 1 cpd00464[r]				0	0	100	0
R-rxn05335	(3R)-3-Hydroxypalmitoyl-[acyl-carrier-protein] hydro-lyase	1 cpd11484[r] <=> 1 cpd00001[r] + 1 cpd11467[r]				1	-100	100	0
R-2-DEHYDROPANTOATE-REDUCT-RXN	2-DEHYDROPANTOATE-REDUCT-RXN	1 cpd00408[r] + 1 cpd00006[r] <=> 1 cpd00712[r] + 1 cpd00005[r] + 1 cpd00067[r]				1	-100	100	0
R-RXN-9527	RXN-9527	1 cpd11492[r] + 1 cpd11470[r] + 1 cpd00067[r] -> 1 cpd11487[r] + 1 cpd11493[r] + 1 cpd00011[r]				0	0	100	0
R-2-1-1-130-RXN	2.1.1.130-RXN	1 cpd01620[r] + 1 cpd00017[r] --> 1 cpd00019[r] + 1 cpd03420[r] + 1 cpd00067[r]				0	0	100	0
R-PRPPSYN-RXN-1	PRPPSYN-RXN	1 cpd00002[r] + 1 cpd00101[r] <=> 1 cpd00018[r] + 1 cpd00067[r] + 1 cpd00103[r]				1	-100	100	0
R-rxn15066	ITP:D-fructose-6-phosphate 1-phosphotransferase	1 cpd00068[r] + 1 cpd19035[r] --> 1 cpd00067[r] + 1 cpd00090[r] + 1 cpd19036[r]				0	0	100	0
R-INOSINE-NUCLEOSIDASE-RXN	INOSINE-NUCLEOSIDASE-RXN	1 cpd00246[r] + 1 cpd00001[r] --> 1 cpd00105[r] + 1 cpd00226[r]				0	0	100	0
R-RXN-14261-3	RXN-14261-MALTOHEXAOSE/GLC//MALTOPENTAOSE/ALPHA-MALTOSE.46.	1 cpd00190[r] + 1 cpd01329[r] <=> 1 cpd00665[r] + 1 cpd15495[r]				1	-100	100	0
R-rxn08020	laurate-[acyl-carrier-protein] ligase	1 cpd00002[r] + 1 cpd01741[r] + 1 cpd11493[r] --> 1 cpd00012[r] + 1 cpd00018[r] + 1 cpd00067[r] + 1 cpd11468[r]				0	0	100	0
R-3-HYDROXYPROPIONATE-DEHYDROGENASE-RXN	3-HYDROXYPROPIONATE-DEHYDROGENASE-RXN	1 cpd00745[r] + 1 cpd00003[r] <=> 1 cpd00191[r] + 1 cpd00004[r] + 1 cpd00067[r]				1	-100	100	0
R-RXN-14274	RXN-14274	1 cpd00010[r] + 1 cpd03117[r] --> 1 cpd00022[r] + 1 cpd03128[r]				0	0	100	0
R-rxn05733	O3-acetyl-L-serine:thiosulfate 2-amino-2-carboxyethyltransferase (reducing, L-cysteine-forming)	1 cpd00268[r] + 1 cpd00722[r] + 1 cpd11421[r] --> 1 cpd00029[r] + 1 cpd00067[r] + 1 cpd00081[r] + 1 cpd00084[r] + 1 cpd11420[r]				0	0	100	0
R-P-PANTOCYSLIG-RXN	P-PANTOCYSLIG-RXN	1 cpd02201[r] + 1 cpd00052[r] + 1 cpd00084[r] --> 1 cpd00046[r] + 1 cpd00012[r] + 1 cpd00067[r] + 1 cpd02666[r]				0	0	100	0
R-TRANS-RXN-156	TRANS-RXN-156	1 cpd29533[r] + 1 cpd00314[t] <=> 1 cpd27934[r] + 1 cpd27436[r]			Transport	1	-100	100	0
R-RXN-17311	RXN-17311	1 cpd00083[r] + 1 cpd37195[r] <=> 1 cpd36240[r] + 1 cpd00031[r]				1	-100	100	0
R-rxn13753	NADH-Ubiquinone Oxid or eductase (Na+ translocating)	1 cpd00004[r] + 1 cpd00067[r] + 2 cpd00971[r] + 1 cpd15560[r] --> 1 cpd00003[r] + 2 cpd00971[t] + 1 cpd15561[r]			Transport	0	0	100	0
R-rxn01872	succinyl-CoA:enzyme N6-(dihydrolipoyl)lysine S-succinyltransferase	1 cpd00078[r] + 1 cpd00449[r] <=> 1 cpd00010[r] + 1 cpd00860[r]				1	-100	100	0
R-rxn11732	R08198	1 cpd00003[r] + 1 cpd01709[r] <=> 1 cpd00004[r] + 1 cpd00024[r] + 1 cpd00067[r]				1	-100	100	0
R-rxn13392	putrescine transport in via proton antiport, irreversible	1 cpd00067[r] + 1 cpd00118[t] <=> 1 cpd00067[t] + 1 cpd00118[r]			Transport	1	-100	100	0
R-RXNI-2	RXNI-2	1 cpd00142[r] + 1 cpd00078[r] <=> 1 cpd00279[r] + 1 cpd00036[r]				1	-100	100	0
R-RXN-18602	RXN-18602	1 cpd00324[r] + 1 cpd00822[r] <=> 1 cpd00060[r] + 1 cpd00067[r] + 1 cpd00036[r]				1	-100	100	0
R-ACYLPHOSPHATASE-RXN	ACYLPHOSPHATASE-RXN-ACETYL-P/WATER//ACET/Pi/PROTON.31.	1 cpd00196[r] + 1 cpd00001[r] <=> 1 cpd00029[r] + 1 cpd00067[r] + 1 cpd00009[r]				1	-100	100	0
R-RXN-16707	RXN-16707	1 cpd00002[r] + 1 cpd27940[r] + 1 cpd21125[r] --> 1 cpd00008[r] + 1 cpd37269[r] + 1 cpd00067[r] + 1 cpd00009[r]				0	0	100	0
R-RXN-12614	RXN-12614	1 cpd00033[r] + 1 cpd00007[r] --> 1 cpd14545[r] + 1 cpd00025[r] + 1 cpd00067[r]				0	0	100	0
R-rxn10266	anteisoheptadecanoyl-Phosphatidylglycerophosphate phosphohydrolase	1 cpd00001[r] + 1 cpd15717[r] --> 1 cpd00009[r] + 1 cpd00067[r] + 1 cpd15723[r]				0	0	100	0
R-RXN-12440	RXN-12440	1 cpd00059[r] + 1 cpd00025[r] --> 1 cpd00335[r] + 2 cpd00001[r]				0	0	100	0
R-TRANS-RXN0-265-ARG	TRANS-RXN0-265-ARG//ARG.9.	1 cpd00051[t] --> 1 cpd00051[r]			Transport	0	0	100	0
R-RXN-17167	RXN-17167	1 cpd00007[r] + 2 cpd00067[r] + 2 cpd28082[r] + 1 cpd27716[r] <=> 1 cpd36345[r] + 2 cpd27757[r] + 2 cpd00001[r]				1	-100	100	0
R-TRANS-RXN-168	TRANS-RXN-168	1 cpd29533[r] + 1 cpd00794[t] <=> 1 cpd27934[r] + 1 cpd00523[r]			Transport	1	-100	100	0
R-rxn02988	glycerone phosphate:iminosuccinate alkyltransferase (cyclizing)	2 cpd00001[r] + 1 cpd00009[r] + 1 cpd02333[r] <=> 1 cpd00095[r] + 1 cpd03470[r]				1	-100	100	0
R-rxn05347	Acyl-[acyl-carrier-protein]:malonyl-[acyl-carrier-protein] C-acyltransferase (decarboxylating)	1 cpd00067[r] + 1 cpd11492[r] + 1 cpd11494[r] --> 1 cpd00011[r] + 1 cpd11488[r] + 1 cpd11493[r]				0	0	100	0
R-TRYPTOPHAN-AMINOTRANSFERASE-RXN	TRYPTOPHAN-AMINOTRANSFERASE-RXN	1 cpd00024[r] + 1 cpd00065[r] <=> 1 cpd00023[r] + 1 cpd00278[r]				1	-100	100	0
R-rxn00514	Inosine 5'-triphosphate pyrophosphohydrolase	1 cpd00001[r] + 1 cpd00068[r] --> 1 cpd00012[r] + 2 cpd00067[r] + 1 cpd00114[r]				0	0	100	0
R-rxn04056	2-dehydro-D-gluconate:NADP+ 2-oxidoreductase	1 cpd00006[r] + 1 cpd00480[r] <=> 1 cpd00005[r] + 1 cpd00067[r] + 1 cpd01793[r]				1	-100	100	0
R-rxn07919	(R)-Propane-1,2-diol transport via diffusion (extracellular to periplasm)	1 cpd01861[r] <=> 1 cpd01861[t]			Transport	1	-100	100	0
R-RXN-17112	RXN-17112	2 cpd27031[r] + 1 cpd00007[r] + 2 cpd00067[r] + 1 cpd14892[r] <=> 2 cpd27029[r] + 2 cpd00001[r] + 1 cpd14893[r]				1	-100	100	0
R-RXN-16834	RXN-16834	1 cpd00650[r] + 2 cpd00004[r] + 2 cpd27757[r] --> 1 cpd00120[r] + 2 cpd00003[r] + 2 cpd28082[r]				0	0	100	0
R-RXN0-884	RXN0-884	1 cpd00202[r] + 2 cpd27757[r] + 1 cpd00001[r] <=> 1 cpd08615[r] + 2 cpd00067[r] + 2 cpd28082[r]				1	-100	100	0
R-rxn00653	3-aminopropanal:NAD+ oxidoreductase	1 cpd00004[r] + 2 cpd00067[r] + 1 cpd00085[r] <=> 1 cpd00001[r] + 1 cpd00003[r] + 1 cpd01504[r]				1	-100	100	0
R-RXN-8665	RXN-8665	1 cpd00007[r] + 1 cpd00065[r] --> 1 cpd27595[r]				0	0	100	0
R-rxn08032	acetaldehyde transport via diffusion (extracellular to periplasm)	1 cpd00071[r] <=> 1 cpd00071[t]			Transport	1	-100	100	0
R-RXN-13671	RXN-13671	1 cpd00010[r] + 1 cpd24683[r] + 1 cpd00003[r] <=> 1 cpd00481[r] + 1 cpd00004[r] + 1 cpd00067[r]				1	-100	100	0
R-rxn10254	anteisoheptadecanoyl-Diacylglycerol kinase	1 cpd00002[r] + 1 cpd15702[r] --> 1 cpd00008[r] + 1 cpd15678[r]				0	0	100	0
R-RXN-15124	RXN-15124	1 cpd01495[r] --> 1 cpd32744[r]				0	0	100	0
R-CDPKIN-RXN	CDPKIN-RXN	1 cpd00002[r] + 1 cpd00096[r] --> 1 cpd00008[r] + 1 cpd00052[r]				0	0	100	0
R-rxn01757	L-cysteate:2-oxoglutarate aminotransferase	1 cpd00024[r] + 1 cpd00395[r] <=> 1 cpd00023[r] + 1 cpd03285[r]				1	-100	100	0
R-DUTP-PYROP-RXN	DUTP-PYROP-RXN	1 cpd00358[r] + 1 cpd00001[r] <=> 1 cpd00299[r] + 1 cpd00012[r] + 1 cpd00067[r]				1	-100	100	0
R-rxn00806	L-Leucine:2-oxoglutarate aminotransferase	1 cpd00024[r] + 1 cpd00107[r] <=> 1 cpd00023[r] + 1 cpd00200[r]				1	-100	100	0
R-rxn01944	4-Hydroxyphenylacetaldehyde:NADP+ oxidoreductase	1 cpd00001[r] + 1 cpd00006[r] + 1 cpd02361[r] <=> 1 cpd00005[r] + 2 cpd00067[r] + 1 cpd00489[r]				1	-100	100	0
R-RXN-13323	RXN-13323	2 cpd00289[r] --> 2 cpd00012[r] + 1 cpd03211[r]				0	0	100	0
R-5-4-99-15-RXN	5.4.99.15-RXN	1 cpd27490[r] <=> 1 cpd27433[r]				1	-100	100	0
R-rxn46068	succinate dehydrogenase; RXN-15378	1 cpd00036[r] + 1 cpd25750[r] <=> 1 cpd31235[r] + 1 cpd00106[r]				1	-100	100	0
R-HISTPRATPHYD-RXN	HISTPRATPHYD-RXN	1 cpd01775[r] + 1 cpd00001[r] --> 1 cpd01777[r] + 1 cpd00012[r] + 1 cpd00067[r]				0	0	100	0
R-rxn01884	3-hydroxybenzoate,NADH:oxygen oxidoreductase (6-hydroxylating)	1 cpd00004[r] + 1 cpd00007[r] + 1 cpd00067[r] + 1 cpd00456[r] --> 1 cpd00001[r] + 1 cpd00003[r] + 1 cpd00479[r]				0	0	100	0
R-rxn06777	(S)-3-Hydroxytetradecanoyl-CoA:NAD+ oxidoreductase	1 cpd00003[r] + 1 cpd03115[r] <=> 1 cpd00004[r] + 1 cpd00067[r] + 1 cpd12689[r]				1	-100	100	0
R-rxn05673	D-galacturonate transport via proton symport, reversible	1 cpd00067[t] + 1 cpd00280[t] <=> 1 cpd00067[r] + 1 cpd00280[r]			Transport	1	-100	100	0
R-BRANCHED-CHAINAMINOTRANSFERVAL-RXN	BRANCHED-CHAINAMINOTRANSFERVAL-RXN	1 cpd00024[r] + 1 cpd00156[r] <=> 1 cpd00123[r] + 1 cpd00023[r]				1	-100	100	0
R-rxn00551	diphosphate:D-fructose-6-phosphate 1-phosphotransferase	1 cpd00012[r] + 1 cpd00072[r] --> 1 cpd00009[r] + 1 cpd00067[r] + 1 cpd00290[r]				0	0	100	0
R-RXN-12570	RXN-12570	1 cpd00003[r] + 1 cpd03122[r] <=> 1 cpd03123[r] + 1 cpd00004[r] + 1 cpd00067[r]				1	-100	100	0
R-RXN-8961	RXN-8961	1 cpd25679[r] <=> 1 cpd00040[r] + 1 cpd00086[r]				1	-100	100	0
R-rxn07904	4-fluoromuconolactone lyase (decyclizing)	1 cpd00067[r] + 1 cpd15178[r] <=> 1 cpd15180[r]				1	-100	100	0
R-rxn06774	(2S)-2-Methylacyl-CoA 2-epimerase	1 cpd12682[r] <=> 1 cpd12703[r]				1	-100	100	0
R-rxn15274	gamma-Amino-gamma-cyanobutanoate aminohydrolase	2 cpd00001[r] + 1 cpd00067[r] + 1 cpd03409[r] <=> 1 cpd00013[r] + 1 cpd00186[r]				1	-100	100	0
R-RXN-9518	RXN-9518	1 cpd11486[r] + 1 cpd00005[r] + 1 cpd00067[r] --> 1 cpd00006[r] + 1 cpd11479[r]				0	0	100	0
R-rxn02056	S-Adenosyl-L-methionine:uroporphyrin-III C-methyltransferase	2 cpd00067[r] + 1 cpd00557[r] <=> 1 cpd00021[r] + 1 cpd03426[r]				1	-100	100	0
R-rxn09169	propanal transport via diffusion (extracellular to periplasm)	1 cpd00371[r] <=> 1 cpd00371[t]			Transport	1	-100	100	0
R-ACETOOHBUTREDUCTOISOM-RXN	ACETOOHBUTREDUCTOISOM-RXN	1 cpd00498[r] + 1 cpd00005[r] + 1 cpd00067[r] --> 1 cpd02535[r] + 1 cpd00006[r]				0	0	100	0
R-RXN-12753	RXN-12753	1 cpd00004[r] + 1 cpd00001[r] --> 1 cpd02951[r]				0	0	100	0
R-RXN0-7386-6	RXN0-7386-CPD-9612/NADPH/PROTON//CPD-15301/NADP.38.	1 cpd00005[r] + 1 cpd00067[r] + 1 cpd25750[r] <=> 1 cpd31235[r] + 1 cpd00006[r]				1	-100	100	0
R-RXN-20065	RXN-20065	1 cpd00742[r] + 1 cpd00001[r] --> 1 cpd00067[r] + 2 cpd01101[r]				0	0	100	0
R-rxn43262-95	rxn43262	1 cpd00067[r] + 1 cpd02733[r] <=> 1 cpd00067[t] + 1 cpd02733[t]			Transport	1	-100	100	0
R-RXN-11679	RXN-11679	1 cpd00004[r] + 1 cpd00007[r] + 1 cpd00067[r] + 1 cpd01129[r] --> 1 cpd00003[r] + 1 cpd19580[r]				0	0	100	0
R-rxn06591	L-glutamate-semialdehyde: NADP+ oxidoreductase(L-glutamyl-tRNA(Glu)-forming)	1 cpd00005[r] + 1 cpd00067[r] + 1 cpd12227[r] --> 1 cpd00006[r] + 1 cpd02345[r] + 1 cpd11912[r]				0	0	100	0
R-DTDPDEHYRHAMREDUCT-RXN	DTDPDEHYRHAMREDUCT-RXN	1 cpd02113[r] + 1 cpd00006[r] <=> 1 cpd00522[r] + 1 cpd00005[r] + 1 cpd00067[r]				1	-100	100	0
R-RXN-3341	RXN-3341	1 cpd00284[r] + 1 cpd00003[r] <=> 1 cpd00011[r] + 1 cpd00004[r] + 1 cpd00171[r]				1	-100	100	0
R-rxn01636	N2-Acetyl-L-ornithine:L-glutamate N-acetyltransferase	1 cpd00023[r] + 1 cpd00342[r] --> 1 cpd00064[r] + 1 cpd00477[r]				0	0	100	0
R-2-1-1-133-RXN	2.1.1.133-RXN	1 cpd03834[r] + 1 cpd00017[r] --> 1 cpd00019[r] + 1 cpd03839[r] + 1 cpd00067[r]				0	0	100	0
R-rxn05173	L-arabinose transport via ABC system	1 cpd00001[r] + 1 cpd00002[r] + 1 cpd00224[t] --> 1 cpd00008[r] + 1 cpd00009[r] + 1 cpd00067[r] + 1 cpd00224[r]			Transport	0	0	100	0
R-2-ISOPROPYLMALATESYN-RXN	2-ISOPROPYLMALATESYN-RXN	1 cpd00123[r] + 1 cpd00022[r] + 1 cpd00001[r] <=> 1 cpd01646[r] + 1 cpd00010[r] + 1 cpd00067[r]				1	-100	100	0
R-rxn08084	1-tetradecanoyl-sn-glycerol 3-phosphate O-acyltransferase (n-C14:0)	1 cpd00067[r] + 1 cpd11466[r] + 1 cpd15331[r] <=> 1 cpd11493[r] + 1 cpd15522[r]				1	-100	100	0
R-rxn09067	Phosphatidate phosphatase (periplasmic, n-C18:0)	1 cpd00001[r] + 1 cpd15526[r] --> 1 cpd00009[r] + 1 cpd00067[r] + 1 cpd15311[r]				0	0	100	0
R-rxn13849	D-mannose transport via ABC system	1 cpd00001[r] + 1 cpd00002[r] + 1 cpd00138[t] --> 1 cpd00008[r] + 1 cpd00009[r] + 1 cpd00067[r] + 1 cpd00138[r]			Transport	0	0	100	0
R-PYRUVDEH-RXN	PYRUVDEH-RXN	1 cpd00010[r] + 1 cpd00003[r] + 1 cpd00020[r] --> 1 cpd00022[r] + 1 cpd00011[r] + 1 cpd00004[r]				0	0	100	0
R-FRUCTOKINASE-RXN	FRUCTOKINASE-RXN	1 cpd00002[r] + 1 cpd30321[r] <=> 1 cpd00008[r] + 1 cpd19035[r] + 1 cpd00067[r]				1	-100	100	0
R-rxn00162	oxaloacetate carboxy-lyase (pyruvate-forming)	1 cpd00032[r] + 1 cpd00067[r] --> 1 cpd00011[r] + 1 cpd00020[r]				0	0	100	0
R-XYLULOKIN-RXN	XYLULOKIN-RXN	1 cpd00002[r] + 1 cpd00259[r] <=> 1 cpd00008[r] + 1 cpd00067[r] + 1 cpd00198[r]				1	-100	100	0
R-rxn08141	L-arabinose transport via proton antiport (periplasm)	1 cpd00067[t] + 1 cpd00224[r] --> 1 cpd00067[r] + 1 cpd00224[t]			Transport	0	0	100	0
R-rxn02433	CDP-4-dehydro-3,6-dideoxy-D-glucose:NADP+ 3-oxydoreductase	1 cpd00001[r] + 1 cpd00006[r] + 1 cpd02638[r] <=> 1 cpd00005[r] + 1 cpd00067[r] + 1 cpd00897[r]				1	-100	100	0
R-rxn16083	chloromuconate cycloisomerase	1 cpd19569[r] <=> 1 cpd00099[r] + 1 cpd19570[r]				1	-100	100	0
R-rxn01648	Cytidine:orthophosphate alpha-D-ribosyltransferase	1 cpd00009[r] + 1 cpd00367[r] <=> 1 cpd00307[r] + 1 cpd00475[r]				1	-100	100	0
R-rxn16140	succinate-semialdehyde:NADP+ oxidoreductase (CoA-acylating)	1 cpd00005[r] + 1 cpd00067[r] + 1 cpd00078[r] <=> 1 cpd00006[r] + 1 cpd00010[r] + 1 cpd00199[r]				1	-100	100	0
R-THYM-PHOSPH-RXN	THYM-PHOSPH-RXN	1 cpd00009[r] + 1 cpd00184[r] <=> 1 cpd00509[r] + 1 cpd00151[r]				1	-100	100	0
R-RXN-11667	RXN-11667	1 cpd00842[r] <=> 1 cpd00650[r] + 1 cpd00001[r]				1	-100	100	0
R-rxn12510	ATP:pantothenate 4'-phosphotransferase	1 cpd00002[r] + 1 cpd00644[r] --> 1 cpd00008[r] + 1 cpd00067[r] + 1 cpd02201[r]				0	0	100	0
R-PRIBFAICARPISOM-RXN	PRIBFAICARPISOM-RXN	1 cpd02979[r] <=> 1 cpd02991[r]				1	-100	100	0
R-XYLISOM-RXN-1	XYLISOM-RXN-BETA-D-XYLOSE//D-XYLULOSE.26.	1 cpd01422[r] <=> 1 cpd00259[r]				1	-100	100	0
R-rxn10205	isoheptadecanoyl-glycerol-3-phosphate O-acyltransferase	1 cpd00080[r] + 1 cpd11432[r] --> 1 cpd00010[r] + 1 cpd15671[r]				0	0	100	0
R-rxn00060	porphobilinogen:(4-[2-carboxyethyl]-3-[carboxymethyl]pyrrol-2-yl)methyltransferase (hydrolysing)	1 cpd00001[r] + 4 cpd00689[r] --> 4 cpd00013[r] + 1 cpd00755[r]				0	0	100	0
R-rxn08762	K(+)-importing ATPase	1 cpd00001[r] + 1 cpd00002[r] + 1 cpd00205[t] --> 1 cpd00008[r] + 1 cpd00009[r] + 1 cpd00067[r] + 1 cpd00205[r]			Transport	0	0	100	0
R-RXN-15513	3PGAREARR-RXN	1 cpd00482[r] <=> 1 cpd00169[r]				1	-100	100	0
R-DCTP-PYROPHOSPHATASE-RXN	DCTP-PYROPHOSPHATASE-RXN	1 cpd00356[r] + 1 cpd00001[r] --> 1 cpd00206[r] + 1 cpd00012[r] + 1 cpd00067[r]				0	0	100	0
R-CARBODEHYDRAT-RXN	CARBODEHYDRAT-RXN	1 cpd00242[r] <=> 1 cpd00011[r] + 1 cpd00001[r]				1	-100	100	0
R-2-7-3-9-RXN	2.7.3.9-RXN	1 cpd27934[r] + 1 cpd00061[r] --> 1 cpd29533[r] + 1 cpd00020[r]				0	0	100	0
R-rxn02364	3,4-Dihydroxyphenylacetaldehyde:NAD+ oxidoreductase	1 cpd00001[r] + 1 cpd00003[r] + 1 cpd02500[r] <=> 1 cpd00004[r] + 2 cpd00067[r] + 1 cpd00854[r]				1	-100	100	0
R-rxn04786	L-2,4-diaminobutyrate:2-oxoglutarate 4-aminotransferase	1 cpd00023[r] + 1 cpd00346[r] <=> 1 cpd00024[r] + 1 cpd02095[r]				1	-100	100	0
R-rxn38189	NUCLEOSIDE-TRIPHOSPHATASE-RXN.d.maizeexp.TDP_TTP	1 cpd00001[r] + 1 cpd00357[r] --> 1 cpd00009[r] + 1 cpd00067[r] + 1 cpd00297[r]				0	0	100	0
R-rxn07173	Acyl-CoA:sn-glycerol-3-phosphate 2-O-acyltransferase	1 cpd00080[r] + 1 cpd11611[r] --> 1 cpd00010[r] + 1 cpd12439[r]				0	0	100	0
R-RXN-14569	RXN-14569	1 cpd00002[r] + 1 cpd00242[r] + 1 cpd00161[r] <=> 1 cpd31250[r] + 1 cpd00012[r] + 1 cpd00001[r]				1	-100	100	0
R-RXN0-5114	RXN0-5114	1 cpd00738[r] + 1 cpd00001[r] --> 1 cpd00009[r] + 1 cpd00054[r]				0	0	100	0
R-rxn08128	Amylomaltase (maltopentaose)	1 cpd00179[r] + 1 cpd15495[r] <=> 1 cpd00027[r] + 1 cpd01329[r]				1	-100	100	0
R-RXN-20155	RXN-20155	1 cpd00022[r] + 1 M-Protein-S-Acetyl-Cysteines[r] <=> 1 cpd00279[r] + 1 cpd27814[r]				1	-100	100	0
R-rxn15172	citrate hydroxymutase	1 cpd00137[r] <=> 1 cpd02812[r]				1	-100	100	0
R-RXN0-901	RXN0-901	1 cpd00003[r] + 1 cpd00001[r] + 1 cpd00309[r] <=> 1 cpd00004[r] + 1 cpd00067[r] + 1 cpd00300[r]				1	-100	100	0
R-RXN-11026-6	RXN-11026-OLEOYL-COA/OXYGEN-MOLECULE//CPD-19172/HYDROGEN-PEROXIDE.56.	1 cpd00007[r] + 1 cpd00399[r] --> 1 cpd31963[r] + 1 cpd00025[r]				0	0	100	0
R-rxn00137	Adenosine 3',5'-bisphosphate 3'-phosphohydrolase	1 cpd00001[r] + 1 cpd00045[r] --> 1 cpd00009[r] + 1 cpd00018[r]				0	0	100	0
R-rxn05344	Tetradecanoyl-[acyl-carrier protein]:malonyl-[acyl-carrier-protein] C-acyltransferase (decarboxylating)	1 cpd00067[r] + 1 cpd11466[r] + 1 cpd11492[r] --> 1 cpd00011[r] + 1 cpd11485[r] + 1 cpd11493[r]				0	0	100	0
R-4-2-1-61-RXN	4.2.1.61-RXN	1 cpd28023[r] <=> 1 cpd11477[r] + 1 cpd00001[r]				1	-100	100	0
R-TRANS-RXN2EPH-3-CO	TRANS-RXN2EPH-3-CO+2/ATP/WATER//CO+2/ADP/Pi/PROTON.35.	1 cpd00002[r] + 1 cpd00149[t] + 1 cpd00001[r] --> 1 cpd00008[r] + 1 cpd00149[r] + 1 cpd00067[r] + 1 cpd00009[r]			Transport	0	0	100	0
R-rxn01121	D-gluconate hydro-lyase (2-dehydro-3-deoxy-D-gluconate-forming)	1 cpd00222[r] --> 1 cpd00001[r] + 1 cpd00176[r]				0	0	100	0
R-rxn10432	R08198	1 cpd00003[r] + 1 cpd02041[r] <=> 1 cpd00004[r] + 1 cpd00024[r] + 1 cpd00067[r]				1	-100	100	0
R-RXN0-3962	RXN0-3962	1 cpd00071[r] + 1 cpd00006[r] + 1 cpd00001[r] --> 1 cpd00029[r] + 1 cpd00005[r] + 2 cpd00067[r]				0	0	100	0
R-R321-RXN	R321-RXN	1 cpd03420[r] + 1 cpd00004[r] + 1 cpd00007[r] + 1 cpd00067[r] --> 1 cpd03833[r] + 1 cpd00003[r] + 1 cpd00001[r]				0	0	100	0
R-rxn00469	N2-Acetyl-L-ornithine amidohydrolase	1 cpd00001[r] + 1 cpd00342[r] <=> 1 cpd00029[r] + 1 cpd00064[r]				1	-100	100	0
R-3-HYDROXYISOBUTYRYL-COA-HYDROLASE-RXN	3-HYDROXYISOBUTYRYL-COA-HYDROLASE-RXN	1 cpd00001[r] + 1 cpd23280[r] --> 1 cpd00010[r] + 1 cpd23281[r] + 1 cpd00067[r]				0	0	100	0
R-rxn00056	Fe(II):oxygen oxidoreductase	1 cpd00007[r] + 4 cpd00021[r] + 4 cpd00067[r] --> 2 cpd00001[r] + 4 cpd10516[r]				0	0	100	0
R-rxn23236	N-methyl-L-glutamate synthase	1 cpd00001[r] + 1 cpd02018[r] --> 1 cpd00013[r] + 1 cpd00771[r]				0	0	100	0
R-RXN0-5183-2	RXN0-5183-MALTOTRIOSE/WATER//ALPHA-MALTOSE/ALPHA-GLUCOSE.47.	1 cpd01262[r] + 1 cpd00001[r] --> 1 cpd19001[r] + 1 cpd00665[r]				0	0	100	0
R-rxn03108	ATP:4-amino-2-methyl-5-phosphomethylpyrimidine phosphotransferase	1 cpd00002[r] + 1 cpd00067[r] + 1 cpd02775[r] <=> 1 cpd00008[r] + 1 cpd02894[r]				1	-100	100	0
R-RXN-15127	RXN-15127	1 cpd32744[r] + 1 cpd00001[r] --> 1 cpd00013[r] + 1 cpd00020[r]				0	0	100	0
R-rxn01462	4-Guanidinobutanoate amidinohydrolase	1 cpd00001[r] + 1 cpd00762[r] --> 1 cpd00073[r] + 1 cpd00281[r]				0	0	100	0
R-rxn00656	L-Alanine:3-oxopropanoate aminotransferase	1 cpd00035[r] + 1 cpd00191[r] <=> 1 cpd00020[r] + 1 cpd00085[r]				1	-100	100	0
R-RXN-18813	RXN-18813	1 cpd26619[r] + 1 cpd00055[r] --> 1 cpd32688[r]				0	0	100	0
R-TRANS-RXN0-265-L-ORNITHINE	TRANS-RXN0-265-L-ORNITHINE//L-ORNITHINE.25.	1 cpd00064[t] --> 1 cpd00064[r]			Transport	0	0	100	0
R-rxn04113	isopentenyl-diphosphate:NAD(P)+ oxidoreductase	1 cpd00005[r] + 1 cpd00067[r] + 1 cpd08615[r] --> 1 cpd00001[r] + 1 cpd00006[r] + 1 cpd00113[r]				0	0	100	0
R-MALONYL-COA-ACP-TRANSACYL-RXN	MALONYL-COA-ACP-TRANSACYL-RXN	1 cpd11493[r] + 1 cpd00070[r] --> 1 cpd00010[r] + 1 cpd11492[r]				0	0	100	0
R-RXN-17776	RXN-17776	1 cpd31963[r] + 1 cpd00001[r] --> 1 cpd34075[r]				0	0	100	0
R-THIOREDOXIN-RXN	THIOREDOXIN-RXN	1 cpd26978[r] + 1 cpd27735[r] <=> 1 cpd22290[r] + 1 cpd28060[r]				1	-100	100	0
R-rxn05197	Uracil permease	1 cpd00067[t] + 1 cpd00092[t] <=> 1 cpd00067[r] + 1 cpd00092[r]			Transport	1	-100	100	0
R-rxn04020	trehalose 6-phosphate:phosphate b-D-glucosyltransferase	1 cpd00009[r] + 1 cpd00523[r] --> 1 cpd00079[r] + 1 cpd00501[r]				0	0	100	0
R-rxn10229	isopentadecanoyl-CDPdiacylglycerol-serine O-phosphatidyltransferase	1 cpd00054[r] + 1 cpd15686[r] --> 1 cpd00046[r] + 2 cpd00067[r] + 1 cpd15692[r]				0	0	100	0
R-SAMDECARB-RXN	SAMDECARB-RXN	1 cpd00067[r] + 1 cpd00017[r] -> 1 cpd00011[r] + 1 cpd00837[r]				0	0	100	0
R-rxn10124	NADH dehydrogenase (demethylmenaquinone-8 & 2.8 protons)	5 cpd00004[r] + 19 cpd00067[r] + 5 cpd15352[r] --> 5 cpd00003[r] + 14 cpd00067[t] + 5 cpd15353[r]			Transport	0	0	100	0
R-ACETOLACTSYN-RXN	ACETOLACTSYN-RXN	1 cpd00067[r] + 2 cpd00020[r] -> 1 cpd19047[r] + 1 cpd00011[r]				0	0	100	0
R-rxn00710	orotidine-5'-phosphate carboxy-lyase (UMP-forming)	1 cpd00067[r] + 1 cpd00810[r] --> 1 cpd00011[r] + 1 cpd00091[r]				0	0	100	0
R-FORMIMINOGLUTAMASE-RXN	FORMIMINOGLUTAMASE-RXN	1 cpd00344[r] + 1 cpd00001[r] <=> 1 cpd00023[r] + 1 cpd00378[r]				1	-100	100	0
R-LIPIDXSYNTHESIS-RXN	LIPIDXSYNTHESIS-RXN	1 cpd02835[r] + 1 cpd00001[r] <=> 1 cpd02930[r] + 2 cpd00067[r] + 1 cpd00091[r]				1	-100	100	0
R-rxn05179	ABC-15-RXN	1 cpd00002[r] + 1 cpd00001[r] + 1 cpd00322[t] --> 1 cpd00008[r] + 1 cpd00322[r] + 1 cpd00067[r] + 1 cpd00009[r]			Transport	0	0	100	0
R-rxn15249	ATP:alpha-D-glucose 6-phosphotransferase	1 cpd00002[r] + 1 cpd19001[r] --> 1 cpd00008[r] + 1 cpd00067[r] + 1 cpd19006[r]				0	0	100	0
R-rxn05356	Decanoyl-[acyl-carrier protein]:malonyl-CoA C-acyltransferase(decarboxylating, oxoacyl- and enoyl-reducing and thioester-hydrolysing)	1 cpd00006[r] + 1 cpd11474[r] <=> 1 cpd00005[r] + 1 cpd00067[r] + 1 cpd11475[r]				1	-100	100	0
R-TRANS-RXN2EPH-1-FE	TRANS-RXN2EPH-1-FE+3/PROTON//FE+3/PROTON.25.	1 cpd00067[t] + 1 cpd10516[t] --> 1 cpd10516[r] + 1 cpd00067[r]			Transport	0	0	100	0
R-RXN-10448	RXN-10448	1 cpd00001[r] + 1 cpd24414[r] <=> 1 cpd00456[r] + 1 cpd00099[r] + 1 cpd00067[r]				1	-100	100	0
R-rxn05251	FACOAL170(anteiso)	1 cpd00002[r] + 1 cpd00010[r] + 1 cpd11433[r] --> 1 cpd00012[r] + 1 cpd00018[r] + 1 cpd11434[r]				0	0	100	0
R-CREATININASE-RXN	CREATININASE-RXN	1 cpd00001[r] + 1 cpd00585[r] <=> 1 cpd00250[r]				1	-100	100	0
R-rxn06141	Acyl-CoA:2-acyl-sn-glycerol-3-phosphate O-acyltransferase	1 cpd11611[r] + 1 cpd12439[r] --> 1 cpd00010[r] + 1 cpd00067[r] + 1 cpd11422[r]				0	0	100	0
R-rxn12188	R08548	1 cpd00001[r] + 1 cpd00802[r] --> 1 cpd00009[r] + 1 cpd00082[r]				0	0	100	0
R-GLUCOKIN-RXN-3	GLUCOKIN-RXN-GLC/ATP//GLC-6-P/ADP/PROTON.28.	1 cpd00002[r] + 1 cpd00190[r] <=> 1 cpd00008[r] + 1 cpd00863[r] + 1 cpd00067[r]				1	-100	100	0
R-GALACTOKIN-RXN	GALACTOKIN-RXN	1 cpd00724[r] + 1 cpd00002[r] <=> 1 cpd00008[r] + 1 cpd00348[r] + 1 cpd00067[r]				1	-100	100	0
R-RXN-22317	RXN-22317	1 M-CPD-24319[r] <=> 1 M-CPD-24318[r] + 1 cpd00067[r]				1	-100	100	0
R-RXN-14014-1	RXN-14014-DELTA1-PIPERIDEINE-2-6-DICARBOXYLATE/NADP/WATER//CPD-14443/NADPH/PROTON.72.	1 cpd02465[r] + 1 cpd00006[r] + 1 cpd00001[r] <=> 1 cpd21488[r] + 1 cpd00005[r] + 1 cpd00067[r]				1	-100	100	0
R-rxn10282	stearoyl-UDP-glucosyltransferase (monoglucosyl)	1 cpd00026[r] + 1 cpd15311[r] <=> 1 cpd00014[r] + 1 cpd15739[r]				1	-100	100	0
R-rxn05319	TRANS-RXNBWI-115401.ce.maizeexp.OH_OH	1 cpd00001[t] <=> 1 cpd00001[r]			Transport	1	-100	100	0
R-rxn00032	Choline:oxygen 1-oxidoreductase	1 cpd00007[r] + 2 cpd00098[r] --> 2 cpd00001[r] + 2 cpd00447[r]				0	0	100	0
R-rxn03344	3-Methoxy-4-hydroxyphenylglycolaldehyde:NADP+ oxidoreductase	1 cpd00001[r] + 1 cpd00006[r] + 1 cpd03313[r] <=> 1 cpd00005[r] + 2 cpd00067[r] + 1 cpd03314[r]				1	-100	100	0
R-rxn03052	5-Methyltetrahydropteroyltri-L-glutamate:L-homocysteine S-methyltransferase	1 cpd00135[r] + 1 cpd02738[r] --> 1 cpd00060[r] + 1 cpd02555[r]				0	0	100	0
R-RXN-14026	RXN-14026	1 cpd00046[r] + 1 cpd00001[r] --> 1 cpd00367[r] + 1 cpd00009[r]				0	0	100	0
R-RXN-17911	RXN-17911	1 cpd26766[r] + 1 cpd00001[r] --> 1 cpd22056[r] + 1 cpd00067[r]				0	0	100	0
R-ADENYL-KIN-RXN	ADENYL-KIN-RXN	1 cpd00018[r] + 1 cpd00002[r] <=> 2 cpd00008[r]				1	-100	100	0
R-GLUTAMATESYN-RXN	GLUTAMATESYN-RXN	1 cpd00024[r] + 1 cpd00053[r] + 1 cpd00005[r] + 1 cpd00067[r] --> 2 cpd00023[r] + 1 cpd00006[r]				0	0	100	0
R-NQO-RXN-1	NQOR-RXN-CPD-9612/NADH/PROTON//CPD-15301/NAD.36.	1 cpd00004[r] + 1 cpd00067[r] + 1 cpd25750[r] --> 1 cpd31235[r] + 1 cpd00003[r]				0	0	100	0
R-RXN66-3	RXN66-3	1 cpd00071[r] + 1 cpd00003[r] + 1 cpd00001[r] --> 1 cpd00029[r] + 1 cpd00004[r] + 2 cpd00067[r]				0	0	100	0
R-rxn08551	glycerol-3-phosphate acyltransferase (C18:0)	1 cpd00080[r] + 1 cpd15268[r] --> 1 cpd11493[r] + 1 cpd15329[r]				0	0	100	0
R-RXN-19805	RXN-19805	1 cpd00010[r] + 1 cpd34117[r] --> 1 cpd00086[r] + 1 cpd00078[r]				0	0	100	0
R-rxn06445	L-proline:tRNA(Pro) ligase (AMP-forming)	1 cpd00002[r] + 1 cpd00129[r] + 1 cpd11920[r] <=> 1 cpd00012[r] + 1 cpd00018[r] + 2 cpd00067[r] + 1 cpd12164[r]				1	-100	100	0
R-rxn00604	D-glucose-6-phosphate:NADP+ 1-oxidoreductase	1 cpd00006[r] + 1 cpd00079[r] <=> 1 cpd00005[r] + 1 cpd00067[r] + 1 cpd00911[r]				1	-100	100	0
R-ERYTH4PDEHYDROG-RXN	ERYTH4PDEHYDROG-RXN	1 cpd00236[r] + 1 cpd00003[r] + 1 cpd00001[r] <=> 1 cpd02147[r] + 1 cpd00004[r] + 2 cpd00067[r]				1	-100	100	0
R-DTDPDEHYDRHAMEPIM-RXN	DTDPDEHYDRHAMEPIM-RXN	1 cpd00521[r] <=> 1 cpd00522[r]				1	-100	100	0
R-CARBPSYN-RXN	CARBPSYN-RXN	2 cpd00002[r] + 1 cpd00053[r] + 1 cpd00242[r] + 1 cpd00001[r] --> 2 cpd00008[r] + 1 cpd00146[r] + 1 cpd00023[r] + 2 cpd00067[r] + 1 cpd00009[r]				0	0	100	0
R-rxn00405	L-arginine carboxy-lyase (agmatine-forming)	1 cpd00051[r] + 1 cpd00067[r] --> 1 cpd00011[r] + 1 cpd00152[r]				0	0	100	0
R-rxn09956	aldehyde dehydrogenase [NAD(P)+]	1 cpd00001[r] + 1 cpd00003[r] + 1 cpd09079[r] <=> 1 cpd00004[r] + 2 cpd00067[r] + 1 cpd01107[r]				1	-100	100	0
R-rxn07993	3-oxoacyl-[acyl-carrier-protein] reductase (n-C18:1)	1 cpd00005[r] + 1 cpd00067[r] + 1 cpd15376[r] <=> 1 cpd00006[r] + 1 cpd15370[r]				1	-100	100	0
R-rxn02936	3-Phospho-D-erythronate hydro-lyase	1 cpd02132[r] <=> 1 cpd00001[r] + 1 cpd02645[r]				1	-100	100	0
R-rxn06096	1,4-alpha-D-Glucan:orthophosphate alpha-D-glucosyltransferase	1 cpd00009[r] + 1 cpd11657[r] --> 1 cpd00089[r] + 1 cpd11735[r]				0	0	100	0
R-RXN-9590	RXN-9590-ACETYL-ACP/Pi//ACETYL-P/ACP.28.	1 cpd11494[r] + 1 cpd00009[r] <=> 1 cpd00196[r] + 1 cpd11493[r]				1	-100	100	0
R-FORMYLTHFDEFORMYL-RXN	FORMYLTHFDEFORMYL-RXN	1 cpd27039[r] + 1 cpd00001[r] <=> 1 cpd00047[r] + 1 cpd00067[r] + 1 cpd28218[r]				1	-100	100	0
R-BENZOATE-12-DIOXYGENASE-RXN	BENZOATE-12-DIOXYGENASE-RXN	1 cpd00153[r] + 1 cpd00004[r] + 1 cpd00007[r] + 1 cpd00067[r] --> 1 M-CPD-290[r] + 1 cpd00003[r]				0	0	100	0
R-rxn12456	transport of l-threonine [cytosol-extraorganism](secondary antiport)	1 cpd00067[t] + 1 cpd00161[r] <=> 1 cpd00067[r] + 1 cpd00161[r]			Transport	1	-100	100	0
R-1.2.1.2-RXN	1.2.1.2-RXN	1 cpd00047[r] + 1 cpd00003[r] -> 1 cpd00011[r] + 1 cpd00004[r]				0	0	100	0
R-rxn15225	Maltose alpha-D-glucosylmutase	1 cpd00665[r] <=> 1 cpd00794[r]				1	-100	100	0
R-GLUTATHIONE-REDUCT-NADPH-RXN	GLUTATHIONE-REDUCT-NADPH-RXN	2 cpd00042[r] + 1 cpd00006[r] <=> 1 cpd00005[r] + 1 cpd00111[t] + 1 cpd00067[r]				1	-100	100	0
R-PYRROLINECARBDEHYDROG-RXN	PYRROLINECARBDEHYDROG-RXN	1 cpd29655[r] + 1 cpd00003[r] + 2 cpd00001[r] --> 1 cpd00023[r] + 1 cpd00004[r] + 1 cpd00067[r]				0	0	100	0
R-RXN-21524	RXN-21524	1 M-Hydroxymethylbilane-Synthase-ES3[r] + 1 cpd00689[r] --> 1 cpd00013[r] + 1 M-Hydroxymethylbilane-Synthase-ES4[r]				0	0	100	0
R-rxn08900	FAD-dependent malate dehydrogenase	1 cpd00130[r] + 1 cpd15560[r] --> 1 cpd00032[r] + 1 cpd15561[r]				0	0	100	0
R-rxn05015	alpha,alpha'-trehalose-6-mycolate:alpha,alpha'-trehalose-6-mycolate 6'-mycolyltransferase	2 cpd02592[r] <=> 1 cpd00794[r] + 1 cpd02725[r]				1	-100	100	0
R-rxn01169	ATP:beta-D-glucose 6-phosphotransferase	1 cpd00002[r] + 1 cpd00190[r] --> 1 cpd00008[r] + 1 cpd00067[r] + 1 cpd00863[r]				0	0	100	0
R-rxn02271	branched chain alpha-keto acid dehydrogenase E2 subunit (din3)	1 cpd00449[r] + 1 cpd00760[r] <=> 1 cpd00010[r] + 1 cpd03045[r]				1	-100	100	0
R-rxn05307	TRANS-RXNBWI-115637.ce.maizeexp.SER_SER	1 cpd00054[t] + 1 cpd00067[t] <=> 1 cpd00054[r] + 1 cpd00067[r]			Transport	1	-100	100	0
R-rxn10363	glycogen phosphorylase	1 cpd00009[r] + 1 cpd15413[r] <=> 1 cpd00089[r] + 1 cpd15301[r]				1	-100	100	0
R-PYRDAMPTRANS-RXN	PYRDAMPTRANS-RXN	1 cpd00024[r] + 1 cpd00493[r] <=> 1 cpd00186[r] + 1 cpd00016[r]				1	-100	100	0
R-rxn09477	acyl-CoA oxidase	1 cpd00007[r] + 1 cpd01695[r] --> 1 cpd00025[r] + 1 cpd03127[r]				0	0	100	0
R-rxn03636	4,8,12-Trimethyltridecanoyl-CoA:propanoyl-CoA C2-4,8,12-trimethyltridecanoyltransferase	1 cpd00086[r] + 1 cpd04507[r] <=> 1 cpd00010[r] + 1 cpd04508[r]				1	-100	100	0
R-MEPROPCOA-FAD-RXN	MEPROPCOA-FAD-RXN	1 cpd00481[r] + 1 cpd00067[r] + 1 cpd27005[r] --> 1 cpd02187[r] + 1 cpd27006[r]				0	0	100	0
R-rxn01450	3-(indol-3-yl)pyruvate carboxy-lyase [(2-indol-3-yl)acetaldehyde-forming]	1 cpd00067[r] + 1 cpd00278[r] --> 1 cpd00011[r] + 1 cpd00486[r]				0	0	100	0
R-ADENYLOSUCCINATE-SYNTHASE-RXN	ADENYLOSUCCINATE-SYNTHASE-RXN	1 cpd00038[r] + 1 cpd00114[r] + 1 cpd00041[r] --> 1 cpd02375[r] + 1 cpd00031[r] + 2 cpd00067[r] + 1 cpd00009[r]				0	0	100	0
R-rxn15002	R06103	1 cpd00001[r] + 1 cpd00794[r] --> 2 cpd19001[r]				0	0	100	0
R-rxn01993	2-Hydroxymuconate semialdehyde:NAD+ 6-oxidoreductase	1 cpd00001[r] + 1 cpd00003[r] + 1 cpd00518[r] <=> 1 cpd00004[r] + 2 cpd00067[r] + 1 cpd01644[r]				1	-100	100	0
R-rxn05595	TRANS-RXN-3.ce	1 cpd00067[r] + 1 cpd00205[t] <=> 1 cpd00067[t] + 1 cpd00205[r]			Transport	1	-100	100	0
R-rxn00668	propanoyl-CoA:NADP+ 2-oxidoreductase	1 cpd00005[r] + 1 cpd00663[r] --> 1 cpd00006[r] + 1 cpd00086[r]				0	0	100	0
R-CHORPYRLY-RXN	CHORPYRLY-RXN	1 cpd00216[r] --> 1 cpd00136[r] + 1 cpd00020[r]				0	0	100	0
R-rxn03981	mycothiol:NAD+ oxidoreductase	1 cpd00003[r] + 2 cpd04105[r] <=> 1 cpd00004[r] + 1 cpd00067[r] + 1 cpd08341[r]				1	-100	100	0
R-RXN-6883-1	RXN-6883-UBIQUINOL-30/OXYGEN-MOLECULE//UBIQUINONE-6/WATER.49.	1 cpd00007[r] + 2 cpd15291[r] --> 2 cpd00001[r] + 2 cpd15290[r]				0	0	100	0
R-RXN-12704	RXN-12704	1 cpd23999[r] + 1 cpd00001[r] --> 1 cpd24000[r]				0	0	100	0
R-RXN1A0-6114	RXN1A0-6114	1 M-ReN-3-oxo-3-1H-pyrrol-2-yl-propanoate[r] + 1 cpd00054[r] --> 1 cpd00011[r] + 1 cpd33537[r] + 1 M-RedN-ACP[r] + 1 cpd00001[r]				0	0	100	0
R-rxn12549	4-Hydroxybenzoate transport via proton symport	1 cpd00067[t] + 1 cpd00136[t] <=> 1 cpd00067[r] + 1 cpd00136[r]			Transport	1	-100	100	0
R-RXN-20674	RXN-20674	1 M-CPD-22307[r] --> 1 cpd00699[r] + 1 cpd00009[r]				0	0	100	0
R-RXN-20037	RXN-20037	1 cpd22312[r] + 1 cpd00084[r] + 1 cpd26978[r] --> 1 cpd00018[r] + 1 cpd22290[r] + 1 cpd00035[r] + 2 cpd00067[r] + 1 cpd29607[r]				0	0	100	0
R-rxn04096	2-Hydroxy-5-methyl-cis,cis-muconic-semialdehyde formylhydrolase	1 cpd00001[r] + 1 cpd04139[r] --> 1 cpd00047[r] + 1 cpd00067[r] + 1 cpd08209[r]				0	0	100	0
R-rxn07981	3-hydroxyacyl-[acyl-carrier-protein] dehydratase (n-C4:0)	1 cpd11836[r] <=> 1 cpd00001[r] + 1 cpd11465[r]				1	-100	100	0
R-RXN2EPH-30	RXN2EPH-30	1 cpd00383[r] + 1 cpd09410[r] --> 1 cpd01716[r] + 1 cpd23602[r]				0	0	100	0
R-rxn00693	5-Methyltetrahydrofolate:L-homocysteine S-methyltransferase	1 cpd00135[r] + 1 cpd00345[r] --> 1 cpd00060[r] + 1 cpd00087[r]				0	0	100	0
R-MALATE-DEHYDROGENASE-NADP-43-RXN	MALATE-DEHYDROGENASE-NADP+-RXN	1 cpd00130[r] + 1 cpd00006[r] <=> 1 cpd00005[r] + 1 cpd00032[r] + 1 cpd00067[r]				1	-100	100	0
R-RXN-19022	RXN-19022	1 cpd02097[r] --> 1 cpd00067[r] + 1 cpd00009[r] + 1 cpd01293[r]				0	0	100	0
R-rxn05332	(3R)-3-Hydroxypalmitoyl-[acyl-carrier-protein] hydro-lyase	1 cpd11481[r] <=> 1 cpd00001[r] + 1 cpd11477[r]				1	-100	100	0
R-RXN-12038	RXN-12038	1 cpd00169[r] + 1 cpd00315[r] <=> 1 cpd00031[r] + 1 cpd00067[r] + 1 cpd21036[r]				1	-100	100	0
R-rxn03904	UDP-N-acetylmuramoyl-L-alanyl-gamma-D-glutamyl-meso-2,6-diaminopimeloyl-D-alanyl-D-alanine:undecaprenyl-phosphate phospho-N-acetylmuramoyl-pentapeptide-transferase	1 cpd00286[r] + 1 cpd02968[r] <=> 1 cpd00091[r] + 1 cpd03494[r]				1	-100	100	0
R-rxn10481	Copper transport via ABC system	1 cpd00001[r] + 1 cpd00002[r] + 1 cpd00058[t] --> 1 cpd00008[r] + 1 cpd00009[r] + 1 cpd00058[r] + 1 cpd00067[r]			Transport	0	0	100	0
R-rxn02376	R03316	1 cpd00213[r] + 1 cpd03189[r] <=> 1 cpd00056[r] + 1 cpd00860[r]				1	-100	100	0
R-rxn00575	sucrose glucohydrolase	1 cpd00001[r] + 1 cpd00076[r] --> 1 cpd00027[r] + 1 cpd00082[r]				0	0	100	0
R-rxn05040	D-ribulose 5-phosphate formate-lyase (L-3,4-dihydroxybutan-2-one 4-phosphate-forming)	1 cpd00171[r] --> 1 cpd00047[r] + 1 cpd00067[r] + 1 cpd11225[r]				0	0	100	0
R-rxn00867	L-histidine ammonia-lyase (urocanate-forming)	1 cpd00119[r] --> 1 cpd00013[r] + 1 cpd00581[r]				0	0	100	0
R-RXN-9531	RXN-9531	1 cpd11474[r] + 1 cpd11492[r] + 1 cpd00067[r] -> 1 cpd11489[r] + 1 cpd11493[r] + 1 cpd00011[r]				0	0	100	0
R-rxn00007	alpha,alpha-trehalose glucohydrolase	1 cpd00001[r] + 1 cpd00794[r] --> 2 cpd00027[r]				0	0	100	0
R-OROPRIBTRANS-RXN	OROPRIBTRANS-RXN	1 cpd00810[r] + 1 cpd00012[r] <=> 1 cpd00247[r] + 1 cpd00103[r]				1	-100	100	0
R-rxn15120	ATP:D-galactose 1-phosphotransferase	1 cpd00002[r] + 1 cpd00709[r] --> 1 cpd00008[r] + 1 cpd00067[r] + 1 cpd00348[r]				0	0	100	0
R-RXN-11188	RXN-11188	1 cpd04105[r] + 1 cpd27543[r] --> 1 cpd08341[r] + 1 cpd27355[r]				0	0	100	0
R-rxn00300	GTP 7,8-8,9-dihydrolase (diphosphate-forming)	3 cpd00001[r] + 1 cpd00038[r] --> 1 cpd00012[r] + 1 cpd00047[r] + 3 cpd00067[r] + 1 cpd00957[r]				0	0	100	0
R-DNA-LIGASE-NAD-43-RXN	DNA-LIGASE-NAD+-RXN	1 cpd22020[r] + 1 cpd22159[r] + 1 cpd00003[r] --> 1 cpd00018[r] + 1 cpd26896[r] + 1 cpd00355[r] + 1 cpd00067[r]				0	0	100	0
R-1.18.1.2-RXN	1.18.1.2-RXN	2 cpd28082[t] + 1 cpd00006[t] + 1 cpd00067[t] <=> 2 cpd27757[t] + 1 cpd00005[t]			Transport	1	-100	100	0
R-rxn07688	R07898	1 cpd00003[r] + 1 cpd15053[r] <=> 1 cpd00004[r] + 1 cpd00067[r] + 1 cpd15054[r]				1	-100	100	0
R-rxn03039	1-(5'-Phosphoribosyl)-5-amino-4-imidazolecarboxamide:pyrophosphate phosphoribosyltransferase	1 cpd00012[r] + 1 cpd00067[r] + 1 cpd02851[r] <=> 1 cpd00103[r] + 1 cpd02506[r]				1	-100	100	0
R-TRANS-RXN-141	TRANS-RXN-141	1 cpd00254[t] <=> 1 cpd00254[r]			Transport	1	-100	100	0
R-2-7-1-148-RXN	2.7.1.148-RXN	1 cpd08287[r] + 1 cpd00002[r] <=> 1 cpd08288[r] + 1 cpd00008[r] + 1 cpd00067[r]				1	-100	100	0
R-rxn00295	UDP-N-acetyl-D-glucosamine 4-epimerase	1 cpd00037[r] <=> 1 cpd00175[r]				1	-100	100	0
R-rxn03437	(R)-2,3-Dihydroxy-3-methylpentanoate hydro-lyase	1 cpd02535[r] --> 1 cpd00001[r] + 1 cpd00508[r]				0	0	100	0
R-RXN0-1483	RXN0-1483	4 cpd00021[r] + 1 cpd00007[r] + 4 cpd00067[r] --> 4 cpd10516[r] + 2 cpd00001[r]				0	0	100	0
R-rxn12375	transport of betaine [extraorganism-cytosol](secondary symport)	1 cpd00067[t] + 1 cpd00540[r] <=> 1 cpd00067[r] + 1 cpd00540[r]			Transport	1	-100	100	0
R-RXN-9356	RXN-9356	1 cpd01393[r] + 1 cpd01534[r] <=> 1 cpd00010[r] + 1 cpd24262[r]				1	-100	100	0
R-rxn05039	R07280	1 cpd00001[r] + 1 cpd02720[r] --> 1 cpd00009[r] + 1 cpd02882[r]				0	0	100	0
R-rxn01437	N-Formyl-L-kynurenine amidohydrolase	1 cpd00001[r] + 1 cpd01749[r] <=> 1 cpd00047[r] + 1 cpd00067[r] + 1 cpd00275[r]				1	-100	100	0
R-rxn01145	Thymidylate 5'-phosphohydrolase	1 cpd00001[r] + 1 cpd00298[r] --> 1 cpd00009[r] + 1 cpd00184[r]				0	0	100	0
R-rxn00973	citrate hydroxymutase	1 cpd00137[r] <=> 1 cpd00260[r]				1	-100	100	0
R-HISTIDPHOS-RXN	HISTIDPHOS-RXN	1 cpd00807[r] + 1 cpd00001[r] --> 1 cpd00641[r] + 1 cpd00009[r]				0	0	100	0
R-rxn15594	R06185	1 cpd00009[r] + 1 cpd11594[r] --> 1 cpd00089[r] + 1 cpd11735[r]				0	0	100	0
R-rxn11809	alcophosphamide:NAD+ oxidoreductase	1 cpd00004[r] + 1 cpd00067[r] + 1 cpd04806[r] <=> 1 cpd00003[r] + 1 cpd16365[r]				1	-100	100	0
R-DEOXYGUANPHOSPHORXN	DEOXYGUANPHOSPHOR-RXN	1 cpd00277[r] + 1 cpd00009[r] <=> 1 cpd00509[r] + 1 cpd00207[r]				1	-100	100	0
R-DIHYDROXYISOVALDEHYDRAT-RXN	DIHYDROXYISOVALDEHYDRAT-RXN	1 cpd19030[r] <=> 1 cpd00123[r] + 1 cpd00001[r]				1	-100	100	0
R-4-CARBOXYMUCONOLACTONE-DECARBOXYLASE-RXN	4-CARBOXYMUCONOLACTONE-DECARBOXYLASE-RXN	1 cpd00938[r] + 1 cpd00067[r] -> 1 cpd02255[r] + 1 cpd00011[r]				0	0	100	0
R-DIHYDRONEOPTERIN-MONO-P-DEPHOS-RXN	DIHYDRONEOPTERIN-MONO-P-DEPHOS-RXN	1 cpd00001[r] + 1 cpd03521[r] <=> 1 cpd02961[r] + 1 cpd00009[r]				1	-100	100	0
R-rxn02867	branched chain alpha-keto acid dehydrogenase E2 subunit (din3)	1 cpd00449[r] + 1 cpd01882[r] <=> 1 cpd00010[r] + 1 cpd03046[r]				1	-100	100	0
R-rxn04750	(S)-3-hydroxyacyl-CoA:NAD+ oxidoreductase	1 cpd00003[r] + 1 cpd09844[r] <=> 1 cpd00004[r] + 1 cpd00067[r] + 1 cpd01507[r]				1	-100	100	0
R-rxn08352	R08210	1 cpd00004[r] + 1 cpd00067[r] + 1 cpd08615[r] <=> 1 cpd00001[r] + 1 cpd00003[r] + 1 cpd00202[r]				1	-100	100	0
R-TRANS-RXN-21-4	TRANS-RXN-21-GALACTOSE/PROTON//ALPHA-D-GALACTOSE/PROTON.43.	1 cpd00108[t] + 1 cpd00067[t] <=> 1 cpd00724[r] + 1 cpd00067[r]			Transport	1	-100	100	0
R-MALATE-DEHYDROGENASE-ACCEPTORXN-3	MALATE-DEHYDROGENASE-ACCEPTOR-RXN-MAL/UBIQUINONE-8//OXALACETIC_ACID/CPD-9956.43.	1 cpd15560[r] + 1 cpd00130[r] <=> 1 cpd15561[r] + 1 cpd00032[r]				1	-100	100	0
R-rxn00587	Catechol:oxygen 2,3-oxidoreductase (decyclizing)	1 cpd00007[r] + 1 cpd00077[r] --> 1 cpd00067[r] + 1 cpd00518[r]				0	0	100	0
R-TRANS-RXN2EPH-1-CO	TRANS-RXN2EPH-1-CO+2/PROTON//CO+2/PROTON.25.	1 cpd00149[t] + 1 cpd00067[t] --> 1 cpd00149[r] + 1 cpd00067[r]			Transport	0	0	100	0
R-2-7-10-1-RXN	2.7.10.1-RXN	1 cpd00002[r] + 1 cpd27957[r] --> 1 cpd00008[r] + 1 cpd00067[r] + 1 cpd27981[r]				0	0	100	0
R-rxn03612	4-Methylmuconolactone lyase (decyclizing)	1 cpd02777[r] <=> 1 cpd00067[r] + 1 cpd02542[r]				1	-100	100	0
R-DAPASYN-RXN	DAPASYN-RXN	1 cpd00800[r] + 1 cpd00017[r] <=> 1 cpd00764[r] + 1 cpd02701[r]				1	-100	100	0
R-rxn12562	Itaconate transport via proton symport	2 cpd00067[t] + 1 cpd00380[t] <=> 2 cpd00067[r] + 1 cpd00380[r]			Transport	1	-100	100	0
R-rxn06936	L-Aspartate:tRNA(Asp) ligase (AMP-forming)	1 cpd00002[r] + 1 cpd00041[r] + 1 cpd11909[r] <=> 1 cpd00012[r] + 1 cpd00018[r] + 1 cpd00067[r] + 1 cpd12226[r]				1	-100	100	0
R-rxn90022-95	rxn90022	1 cpd00178[r] <=> 1 cpd00178[t]			Transport	1	-100	100	0
R-rxn08924	Mg2+-importing ATPase	1 cpd00001[r] + 1 cpd00002[r] + 1 cpd00254[t] --> 1 cpd00008[r] + 1 cpd00009[r] + 1 cpd00067[r] + 1 cpd00254[r]			Transport	0	0	100	0
R-RXN-11363	RXN-11363	1 cpd00038[r] + 1 cpd00067[r] + 1 cpd21120[r] <=> 1 cpd00012[r] + 1 cpd21121[r]				1	-100	100	0
R-THIAZOLSYN3-RXN	THIAZOLSYN3-RXN	1 cpd00002[r] + 1 cpd02636[r] --> 1 cpd00008[r] + 1 cpd00067[r] + 1 cpd02654[r]				0	0	100	0
R-rxn15280	isocitrate hydro-lyase (cis-aconitate-forming)	1 cpd00353[r] <=> 1 cpd00001[r] + 1 cpd00331[r]				1	-100	100	0
R-rxn03055	5-carboxymethyl-2-hydroxymuconic-semialdehyde:NAD+ oxidoreductase	1 cpd00001[r] + 1 cpd00003[r] + 1 cpd02828[r] <=> 1 cpd00004[r] + 2 cpd00067[r] + 1 cpd02572[r]				1	-100	100	0
R-rxn07899	3-fluorocyclohexadiene-cis,cis-1,2-diol-1-carboxylate:NAD+oxidoreductase (decarboxylating)	1 cpd00003[r] + 1 cpd15182[r] <=> 1 cpd00004[r] + 1 cpd00011[r] + 1 cpd15176[r]				1	-100	100	0
R-rxn06447	L-Threonine:tRNA(Thr) ligase (AMP-forming)	1 cpd00002[r] + 1 cpd00161[r] + 1 cpd11922[r] <=> 1 cpd00012[r] + 1 cpd00018[r] + 2 cpd00067[r] + 1 cpd12229[r]				1	-100	100	0
R-rxn01791	(R)-Pantoate:beta-alanine ligase (AMP-forming)	1 cpd00002[r] + 1 cpd00085[r] + 1 cpd00408[r] --> 1 cpd00012[r] + 1 cpd00018[r] + 2 cpd00067[r] + 1 cpd00644[r]				0	0	100	0
R-ACETYL-COA-HYDROLASE-RXN	ACETYL-COA-HYDROLASE-RXN	1 cpd00022[r] + 1 cpd00001[r] --> 1 cpd00029[r] + 1 cpd00010[r] + 1 cpd00067[r]				0	0	100	0
R-1.11.1.12-RXN	1.11.1.12-RXN	1 cpd22225[r] + 2 cpd00042[r] <=> 1 cpd00057[r] + 1 cpd00111[t] + 1 cpd00001[r]				1	-100	100	0
R-rxn09037	(2E,6E)-farnesyl-diphosphate:isopentenyl-diphosphate farnesyltranstransferase (adding 5 isopentenyl units)	5 cpd00113[r] + 1 cpd00350[r] --> 5 cpd00012[r] + 5 cpd00067[r] + 1 cpd02557[r]				0	0	100	0
R-rxn04140	methylamine:oxygen oxidoreductase (deaminating) (copper-containing)	1 cpd00001[r] + 1 cpd00007[r] + 1 cpd00187[r] --> 1 cpd00013[r] + 1 cpd00025[r] + 1 cpd00055[r]				0	0	100	0
R-rxn05351	Tetradecanoyl-[acyl-carrier protein]:malonyl-CoA C-acyltransferase(decarboxylating, oxoacyl- and enoyl-reducing and thioester-hydrolysing)	1 cpd00006[r] + 1 cpd11466[r] <=> 1 cpd00005[r] + 1 cpd00067[r] + 1 cpd11467[r]				1	-100	100	0
R-RXN-14903-4	RXN-14903-PRO/2-METHYL-3-PHYTYL-14-NAPHTHOQUINONE//L-DELTA1-PYRROLINE_5-CARBOXYLATE/CPD-12831/PROTON.91.	1 cpd00129[r] + 1 cpd01401[r] <=> 1 cpd00067[r] + 1 cpd02431[r] + 1 cpd12844[r]				1	-100	100	0
R-rxn15726	R08198	1 cpd00003[r] + 1 cpd00795[r] <=> 1 cpd00004[r] + 1 cpd00024[r] + 1 cpd00067[r]				1	-100	100	0
R-rxn02085	4,5-Dihydro-4-oxo-5-imidazolepropanoate hydro-lyase	1 cpd00067[r] + 1 cpd02311[r] <=> 1 cpd00001[r] + 1 cpd00581[r]				1	-100	100	0
R-UTPHEXPURIDYLYLTRANS-RXN	UTPHEXPURIDYLYLTRANS-RXN	1 cpd00348[r] + 1 cpd00067[r] + 1 cpd00062[r] <=> 1 cpd30770[r] + 1 cpd00012[r]				1	-100	100	0
R-rxn15279	Isocitrate:NADP+ oxidoreductase	1 cpd00006[r] + 1 cpd02812[r] <=> 1 cpd00005[r] + 1 cpd00067[r] + 1 cpd03187[r]				1	-100	100	0
R-rxn08194	ATP:cob(I)alamin Co-beta-adenosyltransferase	1 cpd00002[r] + 1 cpd00635[r] <=> 1 cpd00166[r] + 1 cpd00421[r]				1	-100	100	0
R-rxn00212	UDP-glucose glucophosphohydrolase	1 cpd00001[r] + 1 cpd00026[r] --> 2 cpd00067[r] + 1 cpd00089[r] + 1 cpd00091[r]				0	0	100	0
R-2-1-1-131-RXN	2.1.1.131-RXN	1 cpd03833[r] + 1 cpd00017[r] --> 1 cpd00019[r] + 1 cpd03834[r] + 2 cpd00067[r]				0	0	100	0
R-rxn27812	Dihydroorotate dehydrogenase	1 cpd00007[r] + 1 cpd00282[r] --> 1 cpd00025[r] + 1 cpd00247[r]				0	0	100	0
R-rxn13660	D-Alanine-Sodium symp or ter	1 cpd00117[t] + 1 cpd00971[t] <=> 1 cpd00117[r] + 1 cpd00971[r]			Transport	1	-100	100	0
R-rxn05224	Riboflavin permease	1 cpd00220[t] <=> 1 cpd00220[r]			Transport	1	-100	100	0
R-RXN-15910-4	RXN-15910-MALTOSE/WATER//GLC.19.	1 cpd00179[r] + 1 cpd00001[r] --> 2 cpd00190[r]				0	0	100	0
R-PROPIONYL-COA-CARBOXY-RXN	PROPIONYL-COA-CARBOXY-RXN	1 cpd00002[r] + 1 cpd00242[r] + 1 cpd00086[r] <=> 1 cpd00008[r] + 1 cpd00519[r] + 1 cpd00067[r] + 1 cpd00009[r]				1	-100	100	0
R-rxn00912	5,10-Methylenetetrahydrofolate:3-methyl-2-oxobutanoate hydroxymethyltransferase	1 cpd00001[r] + 1 cpd00123[r] + 1 cpd00125[r] <=> 1 cpd00087[r] + 1 cpd00712[r]				1	-100	100	0
R-D-LACTATE-DEHYDROGENASE-CYTOCHROME-RXN-c550	D-LACTATE-DEHYDROGENASE-CYTOCHROME-RXN-D-LACTATE/Cytochromes-C550-Ox//PYRUVATE/Cytochromes-C550-Red/PROTON.68.	2 cpd26786[r] + 1 cpd00221[r] <=> 2 cpd26787[r] + 2 cpd00067[r] + 1 cpd00020[r]				1	-100	100	0
R-rxn11811	carboxyphosphamide:NADP+ oxidoreductase	1 cpd00001[r] + 1 cpd00006[r] + 1 cpd04806[r] <=> 1 cpd00005[r] + 2 cpd00067[r] + 1 cpd04807[r]				1	-100	100	0
R-URPHOS-RXN	URPHOS-RXN	1 cpd00009[r] + 1 cpd00249[r] <=> 1 cpd00475[r] + 1 cpd00092[r]				1	-100	100	0
R-RXN-21557	RXN-21557	1 cpd00130[r] + 1 cpd25794[r] --> 1 cpd00032[r] + 1 cpd23256[r]				0	0	100	0
R-rxn00351	gamma-L-glutamyl-L-cysteine:glycine ligase (ADP-forming)	1 cpd00002[r] + 1 cpd00033[r] + 1 cpd00506[r] --> 1 cpd00008[r] + 1 cpd00009[r] + 1 cpd00042[r] + 1 cpd00067[r]				0	0	100	0
R-rxn05338	(3R)-3-Hydroxydecanoyl-[acyl-carrier-protein]:NADP+ oxidoreductase	1 cpd00006[r] + 1 cpd11482[r] <=> 1 cpd00005[r] + 1 cpd00067[r] + 1 cpd11487[r]				1	-100	100	0
R-RXN-7938	RXN-7938	1 cpd00086[r] + 1 cpd00001[r] --> 1 cpd00010[r] + 1 cpd00141[r] + 1 cpd00067[r]				0	0	100	0
R-rxn00122	ATP:FMN adenylyltransferase	1 cpd00002[r] + 1 cpd00050[r] <=> 1 cpd00012[r] + 1 cpd00015[r]				1	-100	100	0
R-rxn00682	L-erythro-3-Methylmalyl-CoA glyoxylate-lyase (propanoyl-CoA-forming)	1 cpd00040[r] + 1 cpd00067[r] + 1 cpd00086[r] <=> 1 cpd03588[r]				1	-100	100	0
R-RXN-7800	RXN-7800	1 cpd02605[r] + 1 cpd00067[r] --> 1 cpd00200[r] + 1 cpd00011[r]				0	0	100	0
R-rxn00453	O-acetyl-L-homoserine:methanethiol 3-amino-3-carboxypropyltransferase	1 cpd00324[r] + 1 cpd00790[r] <=> 1 cpd00029[r] + 1 cpd00060[r] + 1 cpd00067[r]				1	-100	100	0
R-rxn05924	2-chlorobenzoate,NADH:oxygen oxidoreductase (1,2-hydroxylating, dechlorinating, decarboxylating)	1 cpd00004[r] + 1 cpd00007[r] + 1 cpd00067[r] + 1 cpd01574[r] <=> 1 cpd00003[r] + 1 cpd00011[r] + 1 cpd00077[r] + 1 cpd00099[r]				1	-100	100	0
R-rxn06586	3-methylbutanoyl-CoA:enzyme N6-(dihydrolipoyl)lysine S-(3-methylbutanoyl)transferase	1 cpd00449[r] + 1 cpd01882[r] <=> 1 cpd00010[r] + 1 cpd14699[r]				1	-100	100	0
R-RXN0-5222	RXN0-5222	2 cpd00067[r] + 1 cpd01101[r] --> 1 cpd00013[r] + 1 cpd00011[r]				0	0	100	0
R-rxn08857	Lysyl-tRNA synthetase	1 cpd00002[r] + 1 cpd00039[r] + 1 cpd11917[r] <=> 1 cpd00012[r] + 1 cpd00018[r] + 1 cpd00067[r] + 1 cpd15249[r]				1	-100	100	0
R-rxn03194	(S)-2-Aceto-2-hydroxybutanoate pyruvate-lyase (carboxylating)	1 cpd00094[r] + 1 cpd03049[r] <=> 1 cpd00056[r] + 1 cpd00498[r]				1	-100	100	0
R-rxn00224	protoheme ferro-lyase (protoporphyrin-forming)	1 cpd00021[r] + 1 cpd01476[r] <=> 1 cpd00028[r] + 2 cpd00067[r]				1	-100	100	0
R-rxn05465	Malonyl-CoA:[acyl-carrier-protein] S-malonyltransferase	1 cpd00070[r] + 1 cpd11493[r] --> 1 cpd00010[r] + 1 cpd11492[r]				0	0	100	0
R-ASPDECARBOX-RXN	ASPDECARBOX-RXN	1 cpd00041[r] + 1 cpd00067[r] -> 1 cpd00085[r] + 1 cpd00011[r]				0	0	100	0
R-rxn02990	(S)-4-Amino-5-oxopentanoate:NADP+ 5-oxidoreductase	1 cpd00006[r] + 1 cpd00009[r] + 1 cpd02345[r] <=> 1 cpd00005[r] + 1 cpd03413[r]				1	-100	100	0
R-RXN-18032	RXN-18032	1 cpd00242[r] <=> 1 cpd00242[r] + 1 cpd00067[r]				1	-100	100	0
R-RXN-10851	RXN-10851	2 cpd17456[r] + 1 cpd26978[r] <=> 1 cpd22290[r] + 1 cpd00239[r] + 1 cpd23082[r]				1	-100	100	0
R-rxn08894	murein D,D-carboxypeptidase (murein5p3p) (periplasm)	1 cpd00001[r] + 1 cpd15509[r] <=> 1 cpd00117[r] + 1 cpd15504[r]				1	-100	100	0
R-rxn05146	ATP phosphohydrolase (polar-amino-acid-importing)	1 cpd00001[r] + 1 cpd00002[r] + 1 cpd00023[t] --> 1 cpd00008[r] + 1 cpd00009[r] + 1 cpd00023[r] + 1 cpd00067[r]			Transport	0	0	100	0
R-RXN66-354	RXN66-354	1 cpd26604[r] <=> 1 cpd00325[r]				1	-100	100	0
R-rxn07989	3-oxoacyl-[acyl-carrier-protein] reductase (n-C14:1)	1 cpd00005[r] + 1 cpd00067[r] + 1 cpd15374[r] <=> 1 cpd00006[r] + 1 cpd15368[r]				1	-100	100	0
R-rxn33927	myo-Inositol Synthesis	1 cpd00001[r] + 1 cpd00079[r] --> 1 cpd00009[r] + 1 cpd00121[r]				0	0	100	0
R-rxn10292	isoheptadecanoyl-lipoteichoic acid synthesis (n-24), linked, unsubstituted	24 cpd00402[r] + 1 cpd15731[r] <=> 24 cpd00046[r] + 24 cpd00067[r] + 1 cpd15749[r]				1	-100	100	0
R-RXN-12611	RXN-12611	1 cpd02894[r] + 1 cpd21479[r] + 2 cpd00067[r] -> 1 cpd00011[r] + 1 cpd00012[r] + 1 cpd00793[r]				0	0	100	0
R-ACP-S-ACETYLTRANSFERXN	ACP-S-ACETYLTRANSFER-RXN	1 cpd00022[r] + 1 cpd11493[r] <=> 1 cpd11494[r] + 1 cpd00010[r]				1	-100	100	0
R-RXN-7607	RXN-7607	1 cpd00114[r] + 1 cpd00001[r] --> 1 cpd00246[r] + 1 cpd00009[r]				0	0	100	0
R-N-ACETYLTRANSFERXN	N-ACETYLTRANSFER-RXN	1 cpd00022[r] + 1 cpd00023[r] <=> 1 cpd00477[r] + 1 cpd00010[r] + 1 cpd00067[r]				1	-100	100	0
R-rxn02175	ATP:pantetheine-4'-phosphate adenylyltransferase	1 cpd00002[r] + 1 cpd00834[r] <=> 1 cpd00012[r] + 1 cpd00655[r]				1	-100	100	0
R-RXN-14116	RXN-14116	1 cpd00858[r] + 1 cpd00003[r] + 1 cpd00001[r] --> 1 cpd00023[r] + 1 cpd00004[r] + 2 cpd00067[r]				0	0	100	0
R-rxn15063	CTP:D-fructose-6-phosphate 1-phosphotransferase	1 cpd00052[r] + 1 cpd19035[r] --> 1 cpd00067[r] + 1 cpd00096[r] + 1 cpd19036[r]				0	0	100	0
R-1.10.2.2-RXN-c550-q30	1.10.2.2-RXN-Cytochromes-C550-Ox/UBIQUINOL-30//Cytochromes-C550-Red/UBIQUINONE-6/PROTON.75.	2 cpd26786[t] + 1 cpd15291[r] <=> 2 cpd26787[t] + 2 cpd00067[t] + 1 cpd15290[r]			Transport	1	-100	100	0
R-rxn01893	R02601	1 cpd00001[r] + 1 cpd00461[r] --> 1 cpd02258[r]				0	0	100	0
R-rxn00441	R00621	1 cpd00024[r] + 1 cpd00056[r] + 1 cpd00067[r] --> 1 cpd00011[r] + 1 cpd03189[r]				0	0	100	0
R-RXN-9546	RXN-9546	1 cpd14937[r] + 1 cpd00005[r] + 1 cpd00067[r] --> 1 cpd00006[r] + 1 cpd00327[r]				0	0	100	0
R-rxn33862	Ribulose Phosphate 3 Epimerase	1 cpd00808[r] <=> 1 cpd02100[r]				1	-100	100	0
R-2KETO-3METHYLVALERATE-RXN	2KETO-3METHYLVALERATE-RXN	1 cpd00508[r] + 1 cpd00010[r] + 1 cpd00003[r] -> 1 cpd00760[r] + 1 cpd00011[r] + 1 cpd00004[r]				0	0	100	0
R-rxn08767	3-ketoacyl-CoA thiolase	1 cpd00010[r] + 1 cpd14935[r] --> 1 cpd00022[r] + 1 cpd00067[r] + 1 cpd00134[r]				0	0	100	0
R-rxn00363	Cytidine-5'-monophosphate phosphohydrolase	1 cpd00001[r] + 1 cpd00046[r] --> 1 cpd00009[r] + 1 cpd00367[r]				0	0	100	0
R-RXN-9661	RXN-9661	1 cpd11469[r] + 1 cpd00004[r] + 1 cpd00067[r] --> 1 cpd11468[r] + 1 cpd00003[r]				0	0	100	0
R-RXN-11079	RXN-11079	1 cpd15947[r] + 1 cpd00001[r] <=> 1 cpd23206[r] + 1 cpd00009[r]				1	-100	100	0
R-RXN-6383	RXN-6383	1 cpd03375[r] <=> 1 cpd00663[r] + 1 cpd00001[r]				1	-100	100	0
R-rxn11835	3-carbamoyl-2-phenylpropionaldehyde:NAD+ oxidoreductase	1 cpd00001[r] + 1 cpd00003[r] + 1 cpd16396[r] <=> 1 cpd00004[r] + 2 cpd00067[r] + 1 cpd16399[r]				1	-100	100	0
R-GCVP-RXN	GCVP-RXN	1 cpd00033[r] + 1 cpd27820[r] + 1 cpd00067[r] -> 1 cpd22271[r] + 1 cpd00011[r]				0	0	100	0
R-rxn03031	Succinyl-CoA:2,3,4,5-tetrahydropyridine-2,6-dicarboxylate N-succinyltransferase	1 cpd00001[r] + 1 cpd00078[r] + 1 cpd02465[r] --> 1 cpd00010[r] + 1 cpd02724[r]				0	0	100	0
R-rxn03538	R05223	1 cpd03423[r] + 1 cpd03920[r] <=> 1 cpd00067[r] + 1 cpd00126[r] + 1 cpd00166[r]				1	-100	100	0
R-ISOCITDEH-RXN	ISOCITDEH-RXN	1 cpd00006[r] + 1 cpd00353[r] -> 1 cpd00024[r] + 1 cpd00011[r] + 1 cpd00005[r]				0	0	100	0
R-rxn07977	3-hydroxyacyl-[acyl-carrier-protein] dehydratase (n-C14:1)	1 cpd15368[r] --> 1 cpd00001[r] + 1 cpd15570[r]				0	0	100	0
R-RXN-16424	RXN-16424	1 cpd00288[r] + 1 cpd12396[r] <=> 1 cpd25975[r] + 1 cpd11799[r]				1	-100	100	0
R-rxn01231	3-Sulfo-L-alanine carboxy-lyase (taurine-forming)	1 cpd00067[r] + 1 cpd00395[r] --> 1 cpd00011[r] + 1 cpd00210[r]				0	0	100	0
R-rxn00302	GTP 8,9-hydrolase	1 cpd00001[r] + 1 cpd00038[r] --> 1 cpd00067[r] + 1 cpd03518[r]				0	0	100	0
R-rxn08972	NADH dehydrogenase (ubiquinone-8 & 3 protons) (periplasm)	1 cpd00004[r] + 5 cpd00067[r] + 1 cpd15560[r] <=> 1 cpd00003[r] + 4 cpd00067[t] + 1 cpd15561[r]			Transport	1	-100	100	0
R-rxn03374	Selenocystathionine Lysteine-lyase (deaminating)	1 cpd00001[r] + 1 cpd03398[r] <=> 1 cpd00013[r] + 1 cpd00094[r] + 1 cpd03389[r]				1	-100	100	0
R-METHYLMALONYL-COA-MUT-RXN	METHYLMALONYL-COA-MUT-RXN	1 cpd00519[r] <=> 1 cpd00078[r]				1	-100	100	0
R-RXN-16947	RXN-16947	1 cpd33397[r] + 1 cpd00007[r] <=> 1 cpd31856[r] + 1 cpd00067[r]				1	-100	100	0
R-rxn03935	R05664	1 cpd00001[r] + 1 cpd00006[r] + 1 cpd04447[r] <=> 1 cpd00005[r] + 2 cpd00067[r] + 1 cpd04449[r]				1	-100	100	0
R-rxn01918	Gentisate aldehyde:NAD+ oxidoreductase	1 cpd00001[r] + 1 cpd00003[r] + 1 cpd03315[r] <=> 1 cpd00004[r] + 2 cpd00067[r] + 1 cpd00479[r]				1	-100	100	0
R-RXN-21406	RXN-21406	1 M-Oxidized-ResA-Proteins[r] + 1 cpd28060[r] --> 1 M-Reduced-ResA-Proteins[r] + 1 cpd27735[r]				0	0	100	0
R-rxn15116	beta-D-fructose-1,6-bisphosphate D-glyceraldehyde-3-phosphate-lyase (glycerone-phosphate-forming)	1 cpd19036[r] <=> 1 cpd00095[r] + 1 cpd00102[r]				1	-100	100	0
R-RXN0-2301	RXN0-2301	1 cpd01882[r] + 1 cpd00067[r] + 1 cpd27005[r] --> 1 cpd01966[r] + 1 cpd27006[r]				0	0	100	0
R-RXN-17930	RXN-17930	1 cpd00002[r] + 1 cpd27934[r] --> 1 cpd00012[r] + 1 cpd36353[r]				0	0	100	0
R-rxn01423	L-2-aminoadipate:2-oxoglutarate aminotransferase	1 cpd00024[r] + 1 cpd00705[r] <=> 1 cpd00023[r] + 1 cpd00269[r]				1	-100	100	0
R-rxn02875	N-Acetylmuramoyl-Ala amidohydrolase	1 cpd00001[r] + 1 cpd01923[r] <=> 1 cpd00035[r] + 1 cpd03485[r]				1	-100	100	0
R-TRANS-RXN-141A	TRANS-RXN-141A	1 cpd00149[t] <=> 1 cpd00149[r]			Transport	1	-100	100	0
R-rxn00375	N-Formyl-L-glutamate amidohydrolase	1 cpd00001[r] + 1 cpd00770[r] --> 1 cpd00023[r] + 1 cpd00047[r]				0	0	100	0
R-RXN1K-87	RXN1K-87	1 cpd03326[r] <=> 1 cpd01960[r]				1	-100	100	0
R-rxn03400	3-Methylimidazole acetaldehyde:NAD+ oxidoreductase	1 cpd00001[r] + 1 cpd00003[r] + 1 cpd03458[r] <=> 1 cpd00004[r] + 2 cpd00067[r] + 1 cpd03459[r]				1	-100	100	0
R-PDXJ-RXN	PDXJ-RXN	1 cpd08289[r] + 1 cpd08449[r] <=> 1 cpd00067[r] + 1 cpd00478[r] + 1 cpd00009[r] + 2 cpd00001[r]				1	-100	100	0
R-RXN-11080	RXN-11080	1 cpd23206[r] + 1 cpd00015[r] + 1 cpd00067[r] <=> 1 cpd23207[r] + 1 cpd00982[r]				1	-100	100	0
R-rxn12587	TRANS-RXNAVI-26524.ce.brachyexp.MANNITOL_MANNITOL	1 cpd00067[t] + 1 cpd00314[t] <=> 1 cpd00067[r] + 1 cpd00314[r]			Transport	1	-100	100	0
R-rxn08779	TRANS-RXN-82.cp	1 cpd00067[t] + 1 cpd00208[r] --> 1 cpd00067[r] + 1 cpd00208[t]			Transport	0	0	100	0
R-NUCLEOTIDE-PYROPHOSPHATASE-RXN-2	NUCLEOTIDE-PYROPHOSPHATASE-RXN-TTP/WATER//TMP/PPI/PROTON.26.	1 cpd00357[r] + 1 cpd00001[r] --> 1 cpd00012[r] + 1 cpd00067[r] + 1 cpd00298[r]				0	0	100	0
R-rxn05171	nitrate-transporting ATPase	1 cpd00001[r] + 1 cpd00002[r] + 1 cpd00209[t] --> 1 cpd00008[r] + 1 cpd00009[r] + 1 cpd00067[r] + 1 cpd00209[r]			Transport	0	0	100	0
R-PEPCARBOX-RXN	PEPCARBOX-RXN	1 cpd00242[r] + 1 cpd00061[r] --> 1 cpd00032[r] + 1 cpd00009[r]				0	0	100	0
R-rxn15345	Propane-1,2-diol:NAD+ 1-oxidoreductase	1 cpd00006[r] + 1 cpd19024[r] <=> 1 cpd00005[r] + 1 cpd00067[r] + 1 cpd00334[r]				1	-100	100	0
R-D-LACTATE-DEHYDROGENASE-CYTOCHROME-RXN-c6	D-LACTATE-DEHYDROGENASE-CYTOCHROME-RXN-D-LACTATE/Oxidized-Cytochromes-C6//PYRUVATE/Reduced-Cytochromes-C6/PROTON.74.	1 cpd00221[r] + 2 M-Oxidized-Cytochromes-C6[r] <=> 2 cpd00067[r] + 1 cpd00020[r] + 2 M-Reduced-Cytochromes-C6[r]				1	-100	100	0
R-RXN-19038	RXN-19038	1 cpd00084[r] + 1 cpd00001[r] <=> 1 cpd00239[r] + 1 cpd00054[r]				1	-100	100	0
R-RXN-17344	RXN-17344	1 cpd35549[r] + 1 cpd00007[r] <=> 1 cpd31680[r] + 1 cpd00067[r]				1	-100	100	0
R-RXN-7569	RXN-7569	1 cpd00017[r] + 1 cpd23602[r] --> 1 cpd00019[r] + 1 cpd00067[r] + 1 cpd12844[r]				0	0	100	0
R-rxn01243	2-oxoglutarate:[dihydrolipoyllysine-residue succinyltransferase]-lipoyllysine 2-oxidoreductase (decarboxylating, acceptor-succinylating)	1 cpd00024[r] + 1 cpd00067[r] + 1 cpd00213[r] --> 1 cpd00011[r] + 1 cpd00860[r]				0	0	100	0
R-rxn02213	3-Dehydroquinate hydro-lyase	1 cpd00699[r] --> 1 cpd00001[r] + 1 cpd01716[r]				0	0	100	0
R-rxn01501	(R)-Mevalonate:NADP+ oxidoreductase (CoA acylating)	2 cpd00006[r] + 1 cpd00010[r] + 1 cpd00332[r] <=> 2 cpd00005[r] + 2 cpd00067[r] + 1 cpd00292[r]				1	-100	100	0
R-rxn05617	mannitol transport via PEP:Pyr PTS	1 cpd00061[r] + 1 cpd00314[t] --> 1 cpd00020[r] + 1 cpd00491[r]			Transport	0	0	100	0
R-rxn00898	2,3-Dihydroxy-3-methylbutanoate hydro-lyase	1 cpd02498[r] --> 1 cpd00001[r] + 1 cpd00123[r]				0	0	100	0
R-RXN0-267-1	RXN0-267	1 cpd00025[r] + 1 cpd28060[r] --> 2 cpd00001[r] + 1 cpd27735[r]				0	0	100	0
R-rxn03923	acetyl-phosphate:sulfite S-acetyltransferase (acyl-phosphate hydrolysing, 2-oxoethyl-forming)	1 cpd00009[r] + 1 cpd00460[r] --> 1 cpd00081[r] + 1 cpd00196[r]				0	0	100	0
R-rxn05044	formyl-CoA:oxalate CoA-transferase	1 cpd00180[r] + 1 cpd00592[r] <=> 1 cpd00047[r] + 1 cpd00262[r]				1	-100	100	0
R-rxn01816	R02508	1 cpd00036[r] + 1 cpd00067[r] + 1 cpd00424[r] <=> 1 cpd00084[r] + 1 cpd00822[r]				1	-100	100	0
R-rxn05605	Maltose permease MAL31	2 cpd00067[t] + 1 cpd00130[t] <=> 2 cpd00067[r] + 1 cpd00130[r]			Transport	1	-100	100	0
R-rxn01255	5-O-(1-Carboxyvinyl)-3-phosphoshikimate phosphate-lyase (chorismate-forming)	1 cpd00932[r] --> 1 cpd00009[r] + 1 cpd00216[r]				0	0	100	0
R-rxn03362	Aryl-formylamine amidohydrolase	1 cpd00001[r] + 1 cpd03359[r] <=> 1 cpd00047[r] + 1 cpd00067[r] + 1 cpd03362[r]				1	-100	100	0
R-rxn05297	TRANS-RXNBWI-115637.ce.maizeexp.GLT_GLT	1 cpd00023[t] + 1 cpd00067[t] <=> 1 cpd00023[r] + 1 cpd00067[r]			Transport	1	-100	100	0
R-RXN5F9-56	RXN5F9-56	1 cpd00003[r] + 1 cpd19580[r] <=> 1 cpd00004[r] + 1 cpd00067[r] + 1 cpd02061[r]				1	-100	100	0
R-rxn05555	iron (II) transport via ABC system	1 cpd00001[r] + 1 cpd00002[r] + 1 cpd00021[t] --> 1 cpd00008[r] + 1 cpd00009[r] + 1 cpd00021[r] + 1 cpd00067[r]			Transport	0	0	100	0
R-rxn02138	dTDPglucose 4-epimerase	1 cpd00626[r] <=> 1 cpd01423[r]				1	-100	100	0
R-RXN-8527	RXN-8527	1 cpd00518[r] + 1 cpd00003[r] + 1 cpd00001[r] <=> 1 cpd00004[r] + 2 cpd00067[r] + 1 cpd23837[r]				1	-100	100	0
R-TRANS-RXN2EPH-57	TRANS-RXN2EPH-57	1 cpd01129[r] <=> 1 cpd01129[t]			Transport	1	-100	100	0
R-RXN-16062	RXN-16062-1-KETO-2-METHYLVALERATE/NAD//2-ACETO-2-HYDROXY-BUTYRATE/NADH/PROTON.68.	1 cpd02535[r] + 1 cpd00003[r] <=> 1 cpd00498[r] + 1 cpd00004[r] + 1 cpd00067[r]				1	-100	100	0
R-RXN-15123	RXN-15123	1 cpd33054[r] + 1 cpd00067[r] + 1 cpd00001[r] --> 1 cpd00094[r] + 1 cpd00013[r]				0	0	100	0
R-RXN0-3501	RXN0-3501-NITRATE/CPD-12126/PROTON//NITRITE/CPD-9720/WATER/PROTON.56.	2 cpd00067[r] + 1 cpd00209[r] + 1 cpd23256[r] <=> 1 cpd00001[r] + 2 cpd00067[t] + 1 cpd00075[r] + 1 cpd25794[r]			Transport	1	-100	100	0
R-RXN-13273	RXN-13273	1 cpd00010[r] + 1 cpd00003[r] + 1 cpd27421[r] <=> 1 cpd29330[r] + 1 cpd00004[r] + 1 cpd00067[r]				1	-100	100	0
R-rxn12371	transport of citrate [extraorganism-cytosol](secondary symport)	1 cpd00067[t] + 1 cpd00137[r] <=> 1 cpd00067[r] + 1 cpd00137[r]			Transport	1	-100	100	0
R-rxn04675	menaquinone biosynthesis protein-related	1 cpd00024[r] + 1 cpd00067[r] + 1 cpd00658[r] --> 1 cpd00011[r] + 1 cpd00020[r] + 1 cpd03451[r]				0	0	100	0
R-rxn01513	ATP:dTMP phosphotransferase	1 cpd00002[r] + 1 cpd00067[r] + 1 cpd00298[r] <=> 1 cpd00008[r] + 1 cpd00297[r]				1	-100	100	0
R-rxn00198	Isocitrate:NADP+ oxidoreductase (decarboxylating)	1 cpd00006[r] + 1 cpd00260[r] --> 1 cpd00005[r] + 1 cpd00011[r] + 1 cpd00024[r]				0	0	100	0
R-ADENOSYLHOMOCYSTEINASE-RXN	ADENOSYLHOMOCYSTEINASE-RXN	1 cpd00019[r] + 1 cpd00001[r] --> 1 cpd00182[r] + 1 cpd00135[r]				0	0	100	0
R-RXN-12508	RXN-12508	1 cpd03049[r] + 1 cpd28013[r] --> 1 cpd28011[r] + 1 cpd00056[r]				0	0	100	0
R-RXN-11322	RXN-11322	1 cpd00101[r] + 1 cpd00102[r] + 1 cpd00053[r] <=> 1 cpd00023[r] + 1 cpd00067[r] + 1 cpd00016[r] + 1 cpd00009[r] + 3 cpd00001[r]				1	-100	100	0
R-rxn01943	4-Hydroxyphenylacetaldehyde:NAD+ oxidoreductase	1 cpd00001[r] + 1 cpd00003[r] + 1 cpd02361[r] <=> 1 cpd00004[r] + 2 cpd00067[r] + 1 cpd00489[r]				1	-100	100	0
R-RXN-17917	RXN-17917	1 cpd00002[r] + 1 cpd22422[r] --> 1 cpd37258[r] + 1 cpd00012[r] + 1 cpd00067[r]				0	0	100	0
R-1.8.1.15-RXN-1	1.8.1.15-RXN-CPD1G-2/NAD//MYCOTHIONE/NADH/PROTON.36.	2 cpd04105[r] + 1 cpd00003[r] <=> 1 cpd08341[r] + 1 cpd00004[r] + 1 cpd00067[r]				1	-100	100	0
R-rxn09115	heme-transporting ATPase	1 cpd00001[r] + 1 cpd00002[r] + 1 cpd00028[r] --> 1 cpd00008[r] + 1 cpd00009[r] + 1 cpd00028[t] + 1 cpd00067[r]			Transport	0	0	100	0
R-rxn09524	NADH dehydrogenase, cytosolic/mitochondrial; RXN0-5330	1 cpd00004[r] + 1 cpd00067[r] + 1 cpd15290[r] --> 1 cpd00003[r] + 1 cpd15291[r]				0	0	100	0
R-rxn08461	formaldehyde transport via diffusion (extracellular to periplasm)	1 cpd00055[r] <=> 1 cpd00055[t]			Transport	1	-100	100	0
R-METHYLENETHFDEHYDROG-NADP-RXN	METHYLENETHFDEHYDROG-NADP-RXN	1 cpd27449[r] + 1 cpd00006[r] <=> 1 cpd36977[r] + 1 cpd00005[r]				1	-100	100	0
R-rxn90092	rxn90092	3 cpd00067[t] + 2 cpd00110[r] + 1 cpd15560[r] --> 1 cpd00067[r] + 2 cpd00109[r] + 1 cpd15561[r]			Transport	0	0	100	0
R-6-HYDROXYHEXANOATE-OXIDATION-RXN	6-HYDROXYHEXANOATE-OXIDATION-RXN	1 cpd03641[r] + 1 cpd00003[r] <=> 1 cpd03640[r] + 1 cpd00004[r] + 1 cpd00067[r]				1	-100	100	0
R-3-OCTAPRENYL-4-OHBENZOATE-DECARBOX-RXN	3-OCTAPRENYL-4-OHBENZOATE-DECARBOX-RXN	1 cpd00067[r] + 1 cpd03443[r] --> 1 cpd00011[r] + 1 cpd03444[r]				0	0	100	0
R-rxn12767	(3R)-3-Hydroxyacyl-CoA:NADP+ oxidoreductase	1 cpd00005[r] + 1 cpd00067[r] + 1 cpd03119[r] <=> 1 cpd00006[r] + 1 cpd16755[r]				1	-100	100	0
R-DIAMINOPIMEPIM-RXN	DIAMINOPIMEPIM-RXN	1 cpd00504[r] <=> 1 cpd00516[r]				1	-100	100	0
R-rxn01804	Citramalyl-CoA hydro-lyase	1 cpd00671[r] <=> 1 cpd00001[r] + 1 cpd00416[r]				1	-100	100	0
R-ISOCHORMAT-RXN	ISOCHORMAT-RXN	1 cpd00658[r] + 1 cpd00001[r] <=> 1 cpd02566[r] + 1 cpd00020[r]				1	-100	100	0
R-RXN-7644	RXN-7644	1 cpd00003[r] + 1 cpd00588[r] <=> 1 cpd19102[r] + 1 cpd00004[r] + 1 cpd00067[r]				1	-100	100	0
R-rxn14311	3alpha,7alpha,12alpha-trihydroxy-5beta-cholestan-26-oyl-CoA 25-epimerase	3 cpd00067[r] + 1 cpd11262[r] <=> 1 cpd17481[r]				1	-100	100	0
R-rxn01116	D-Ribulose-5-phosphate 3-epimerase	1 cpd00171[r] <=> 1 cpd00198[r]				1	-100	100	0
R-MALSYN-RXN	MALSYN-RXN	1 cpd00022[r] + 1 cpd00040[r] + 1 cpd00001[r] --> 1 cpd00010[r] + 1 cpd00130[r] + 1 cpd00067[r]				0	0	100	0
R-RXN-11334	RXN-11334	1 cpd22290[r] + 1 cpd00027[r] <=> 1 cpd26978[r] + 1 cpd00170[r]				1	-100	100	0
R-rxn00503	(S)-1-pyrroline-5-carboxylate:NAD+ oxidoreductase	2 cpd00001[r] + 1 cpd00003[r] + 1 cpd02431[r] --> 1 cpd00004[r] + 1 cpd00023[r] + 1 cpd00067[r]				0	0	100	0
R-TRANS-RXN-101	TRANS-RXN-101	1 cpd00971[r] + 1 cpd00067[t] <=> 1 cpd00971[t] + 1 cpd00067[r]			Transport	1	-100	100	0
R-rxn07683	R07893	1 cpd15049[r] <=> 1 cpd00001[r] + 1 cpd15048[r]				1	-100	100	0
R-BIOTIN-CARBOXYL-RXN	BIOTIN-CARBOXYL-RXN	1 cpd00002[r] + 1 cpd00242[r] + 1 cpd37036[r] --> 1 cpd00008[r] + 1 cpd00067[r] + 1 cpd00009[r] + 1 cpd36978[r]				0	0	100	0
R-N-CARBAMOYLSARCOSINE-AMIDASE-RXN	N-CARBAMOYLSARCOSINE-AMIDASE-RXN	2 cpd00067[r] + 1 cpd00001[r] + 1 cpd00768[r] -> 1 cpd00013[r] + 1 cpd00011[r] + 1 cpd00183[r]				0	0	100	0
R-rxn01640	N-Formimino-L-glutamate iminohydrolase	1 cpd00001[r] + 1 cpd00344[r] <=> 1 cpd00013[r] + 1 cpd00770[r]				1	-100	100	0
R-rxn00068	Fe2+:NAD+ oxidoreductase	1 cpd00003[r] + 2 cpd00021[r] + 1 cpd00067[r] <=> 1 cpd00004[r] + 2 cpd10516[r]				1	-100	100	0
R-MALEYLACETATE-REDUCTASE-RXN-1	MALEYLACETATE-REDUCTASE-RXN-3-KETO-ADIPATE/NADP//CPD-294/NADPH/PROTON.42.	1 M-CPD-294[r] + 1 cpd00005[r] + 1 cpd00067[r] --> 1 cpd00630[r] + 1 cpd00006[r]				0	0	100	0
R-RXN-22285	RXN-22285	1 cpd01078[r] <=> 2 cpd00067[r] + 1 cpd01078[r]				1	-100	100	0
R-rxn05326	Hexanoyl-[acyl-carrier protein]:malonyl-CoA C-acyltransferase(decarboxylating, oxoacyl- and enoyl-reducing)	1 cpd00003[r] + 1 cpd11472[r] <=> 1 cpd00004[r] + 1 cpd00067[r] + 1 cpd11473[r]				1	-100	100	0
R-R221-RXN	R221-RXN	1 cpd22290[r] + 1 cpd00562[r] <=> 1 cpd01088[r] + 1 cpd26978[r]				1	-100	100	0
R-rxn06778	(S)-3-Hydroxycapryloyl-CoA 3-epimerase	1 cpd12690[r] <=> 1 cpd12691[r]				1	-100	100	0
R-TRANS-RXN2EPH-1-CA	TRANS-RXN2EPH-1-CA+2/PROTON//CA+2/PROTON.25.	1 cpd00063[t] + 1 cpd00067[t] --> 1 cpd00063[r] + 1 cpd00067[r]			Transport	0	0	100	0
R-rxn03080	5-amino-6-(D-ribitylamino)uracil butanedionetransferase	1 cpd02882[r] + 1 cpd11225[r] <=> 2 cpd00001[r] + 1 cpd00009[r] + 1 cpd00067[r] + 1 cpd02656[r]				1	-100	100	0
R-rxn00747	D-glyceraldehyde-3-phosphate aldose-ketose-isomerase	1 cpd00102[r] <=> 1 cpd00095[r]				1	-100	100	0
R-rxn10558	H+/K+ gastric/non-gastric P-ATPase and ABC ATPase	1 cpd00001[r] + 1 cpd00002[r] + 1 cpd00205[t] --> 1 cpd00008[r] + 1 cpd00009[r] + 1 cpd00067[t] + 1 cpd00205[r]			Transport	0	0	100	0
R-rxn00988	Acetoacetate:CoA ligase (AMP-forming)	1 cpd00002[r] + 1 cpd00010[r] + 1 cpd00142[r] --> 1 cpd00012[r] + 1 cpd00018[r] + 1 cpd00067[r] + 1 cpd00279[r]				0	0	100	0
R-rxn02303	Coproporphyrinogen:oxygen oxidoreductase(decarboxylating)	1 cpd00007[r] + 2 cpd00067[r] + 1 cpd02083[r] --> 2 cpd00001[r] + 2 cpd00011[r] + 1 cpd00791[r]				0	0	100	0
R-rxn09672	TRANS-RXNBWI-115637.ce.maizeexp.MET_MET	1 cpd00060[t] + 1 cpd00067[t] <=> 1 cpd00060[r] + 1 cpd00067[r]			Transport	1	-100	100	0
R-ACETYLORNTRANSAM-RXN	ACETYLORNTRANSAM-RXN	1 cpd00024[r] + 1 cpd00342[r] <=> 1 cpd00918[r] + 1 cpd00023[r]				1	-100	100	0
R-rxn03514	S-adenosyl-L-methionine:precorrin-4 C11 methyltransferase	1 cpd00017[r] + 1 cpd03834[r] <=> 1 cpd00019[r] + 1 cpd00067[r] + 1 cpd03839[r]				1	-100	100	0
R-ACSERLY-RXN	ACSERLY-RXN	1 cpd00722[r] + 1 cpd00239[r] <=> 1 cpd00029[r] + 1 cpd00084[r] + 1 cpd00067[r]				1	-100	100	0
R-rxn08358	Dimethyl sulfoxide transport via diffusion (extracellular to periplasm)	1 cpd08021[r] <=> 1 cpd08021[t]			Transport	1	-100	100	0
R-rxn10231	isohexadecanoyl-CDPdiacylglycerol-serine O-phosphatidyltransferase	1 cpd00054[r] + 1 cpd15688[r] --> 1 cpd00046[r] + 2 cpd00067[r] + 1 cpd15694[r]				0	0	100	0
R-RXN1G-2	RXN1G-2	1 cpd21029[r] + 1 cpd00001[r] <=> 1 cpd00029[r] + 1 cpd20950[r]				1	-100	100	0
R-rxn08473	Transport of Fe2+	1 cpd00021[t] + 1 cpd00067[t] <=> 1 cpd00021[r] + 1 cpd00067[r]			Transport	1	-100	100	0
R-rxn08043	pyruvate:2-oxobutanoate acetaldehydetransferase (decarboxylating)	1 cpd00020[r] + 1 cpd00067[r] + 1 cpd00094[r] --> 1 cpd00011[r] + 1 cpd00498[r]				0	0	100	0
R-rxn01967	beta-D-Glucose 1-phosphate 1,6-phosphomutase	1 cpd00501[r] <=> 1 cpd00863[r]				1	-100	100	0
R-rxn07430	R07599	1 cpd00056[r] + 1 cpd00067[r] + 1 cpd00123[r] --> 1 cpd00011[r] + 1 cpd14700[r]				0	0	100	0
R-rxn00515	ATP:IDP phosphotransferase	1 cpd00002[r] + 1 cpd00090[r] <=> 1 cpd00008[r] + 1 cpd00068[r]				1	-100	100	0
R-RXN-19738	RXN-19738	1 cpd00519[r] + 1 cpd00971[r] + 1 cpd00067[t] --> 1 cpd00011[r] + 1 cpd00971[t] + 1 cpd00086[r]			Transport	0	0	100	0
R-RXN-2902	RXN-2902	1 cpd00010[r] + 1 cpd00191[r] + 1 cpd00003[r] -> 1 cpd00022[r] + 1 cpd00011[r] + 1 cpd00004[r]				0	0	100	0
R-5.5.1.2-RXN	5.5.1.2-RXN	1 cpd00938[r] <=> 1 cpd00856[r] + 1 cpd00067[r]				1	-100	100	0
R-RXN0-5209	RXN0-5209	1 cpd00008[r] + 1 cpd00002[r] + 1 cpd00067[r] <=> 1 cpd00012[r] + 1 cpd03705[r]				1	-100	100	0
R-rxn12220	coproporphyrinogen oxidase	2 cpd00007[r] + 2 cpd00067[r] + 1 cpd02083[r] --> 2 cpd00011[r] + 2 cpd00025[r] + 1 cpd00791[r]				0	0	100	0
R-RXN-13158	RXN-13158	1 cpd02693[r] + 1 cpd00003[r] --> 1 cpd00200[r] + 1 cpd00011[r] + 1 cpd00004[r]				0	0	100	0
R-RXN-8642	RXN-8642	1 cpd03187[r] + 1 cpd00067[r] -> 1 cpd00024[r] + 1 cpd00011[r]				0	0	100	0
R-RXN-5901	RXN-5901	1 cpd02234[r] + 1 cpd00006[r] <=> 1 cpd00279[r] + 1 cpd00005[r] + 1 cpd00067[r]				1	-100	100	0
R-1.8.1.15-RXN-2	1.8.1.15-RXN-CPD1G-2/NADP//MYCOTHIONE/NADPH/PROTON.38.	2 cpd04105[r] + 1 cpd00006[r] <=> 1 cpd08341[r] + 1 cpd00005[r] + 1 cpd00067[r]				1	-100	100	0
R-2.4.2.34-RXN	2.4.2.34-RXN	1 cpd00691[r] + 1 cpd02412[r] <=> 1 cpd27273[r] + 1 cpd00067[r] + 1 cpd00014[r]				1	-100	100	0
R-rxn04954	5-methyltetrahydrofolate:NAD+ oxidoreductase	1 cpd00003[r] + 1 cpd00345[r] <=> 1 cpd00004[r] + 1 cpd00067[r] + 1 cpd00125[r]				1	-100	100	0
R-rxn09660	Transport of spermidine, extracellular	1 cpd00067[t] + 1 cpd00264[t] --> 1 cpd00067[r] + 1 cpd00264[r]			Transport	0	0	100	0
R-SULFATE-ADENYLYLTRANS-RXN	SULFATE-ADENYLYLTRANS-RXN	1 cpd00002[r] + 1 cpd00067[r] + 1 cpd00048[r] <=> 1 cpd00193[r] + 1 cpd00012[r]				1	-100	100	0
R-rxn00338	L-aspartate:oxygen oxidoreductase	1 cpd00007[r] + 1 cpd00041[r] --> 1 cpd00025[r] + 1 cpd00067[r] + 1 cpd03470[r]				0	0	100	0
R-rxn01652	S-Aminomethyldihydrolipoylprotein:(6S)-tetrahydrofolate aminomethyltransferase (ammonia-forming)	1 cpd00001[r] + 1 cpd00347[r] <=> 1 cpd00067[r] + 1 cpd02197[r]				1	-100	100	0
R-rxn05579	Glycine betaine transport via proton symport, reversible	1 cpd00067[t] + 1 cpd00540[t] <=> 1 cpd00067[r] + 1 cpd00540[r]			Transport	1	-100	100	0
R-rxn13709	glycerol-3-phosphate dehydrogenase (methylmenaquinone 7)	1 cpd00080[r] + 1 cpd17027[r] --> 1 cpd00095[r] + 1 cpd17026[r]				0	0	100	0
R-rxn03079	5,10-Methylenetetrahydromethanopterin:coenzyme-F420 oxidoreductase	1 cpd00067[r] + 1 cpd00649[r] + 1 cpd02679[r] <=> 1 cpd00792[r] + 1 cpd02655[r]				1	-100	100	0
R-rxn00735	(2R,3S)-3-methylmalate:NAD+ oxidoreductase	1 cpd00004[r] + 1 cpd00011[r] + 1 cpd00094[r] <=> 1 cpd00003[r] + 1 cpd03593[r]				1	-100	100	0
R-rxn00174	malonyl-CoA carboxy-lyase (acetyl-CoA-forming)	1 cpd00067[r] + 1 cpd00070[r] --> 1 cpd00011[r] + 1 cpd00022[r]				0	0	100	0
R-rxn15510	3-Hydroxy-2-methylpropanoate:NAD+ oxidoreductase	1 cpd00003[r] + 1 cpd19043[r] <=> 1 cpd00004[r] + 1 cpd00067[r] + 1 cpd19044[r]				1	-100	100	0
R-RXN-10814	RXN-10814	1 cpd00024[r] + 1 cpd00066[r] <=> 1 cpd00023[r] + 1 cpd00143[r]				1	-100	100	0
R-RXN-11346	RXN-11346	1 cpd23338[r] + 1 cpd00037[r] <=> 1 cpd23339[r] + 1 cpd00067[r] + 1 cpd00014[r]				1	-100	100	0
R-rxn04789	sulfoacetaldehyde:NAD+ oxidoreductase	1 cpd00001[r] + 1 cpd00003[r] + 1 cpd00460[r] <=> 1 cpd00004[r] + 2 cpd00067[r] + 1 cpd09878[r]				1	-100	100	0
R-RXN-7594	RXN-7594	1 cpd00001[r] + 1 cpd03303[r] --> 1 cpd00024[r] + 1 cpd00013[r]				0	0	100	0
R-3.7.1.9-RXN	3.7.1.9-RXN	1 cpd00518[r] + 1 cpd00001[r] <=> 1 cpd32214[r] + 1 cpd00047[r] + 1 cpd00067[r]				1	-100	100	0
R-D-LACTATE-DEHYDROGENASE-CYTOCHROME-RXN-CL	D-LACTATE-DEHYDROGENASE-CYTOCHROME-RXN-D-LACTATE/Cytochromes-CL-Ox//PYRUVATE/Cytochromes-CL-Red/PROTON.64.	2 cpd26790[r] + 1 cpd00221[r] <=> 2 cpd26791[r] + 2 cpd00067[r] + 1 cpd00020[r]				1	-100	100	0
R-rxn00711	UMP:diphosphate phospho-alpha-D-ribosyltransferase	1 cpd00012[r] + 1 cpd00067[r] + 1 cpd00091[r] <=> 1 cpd00092[r] + 1 cpd00103[r]				1	-100	100	0
R-rxn00952	O-acetyl-L-homoserine:hydrogen sulfide S-(3-amino-3-carboxypropyl)transferase	1 cpd00239[r] + 1 cpd00790[r] --> 1 cpd00029[r] + 1 cpd00135[r]				0	0	100	0
R-rxn06510	Lauroyl-CoA:acetyl-CoA C-acyltransferase	1 cpd00022[r] + 1 cpd01260[r] <=> 1 cpd00010[r] + 1 cpd12689[r]				1	-100	100	0
R-LCYSDESULF-RXN	LCYSDESULF-RXN	1 cpd00084[r] + 1 cpd00001[r] --> 1 cpd00013[r] + 1 cpd00239[r] + 1 cpd00020[r]				0	0	100	0
R-rxn03542	hydrogenobyrinic-acid-a,c-diamide:cobalt cobalt-ligase (ADP-forming)	1 cpd00001[r] + 1 cpd00002[r] + 1 cpd00149[r] + 1 cpd03913[r] <=> 1 cpd00008[r] + 1 cpd00009[r] + 5 cpd00067[r] + 1 cpd03914[r]				1	-100	100	0
R-rxn05162	D-galactose transport via ABC system	1 cpd00001[r] + 1 cpd00002[r] + 1 cpd00108[t] --> 1 cpd00008[r] + 1 cpd00009[r] + 1 cpd00067[r] + 1 cpd00108[r]			Transport	0	0	100	0
R-rxn01509	ATP:dGMP phosphotransferase	1 cpd00002[r] + 1 cpd00067[r] + 1 cpd00296[r] <=> 1 cpd00008[r] + 1 cpd00295[r]				1	-100	100	0
R-rxn06075	2'-Deoxyuridine 5'-diphosphate:oxidized-thioredoxin 2'-oxidoreductase	1 cpd00001[r] + 1 cpd00978[r] + 1 cpd11420[r] <=> 1 cpd00014[r] + 1 cpd11421[r]				1	-100	100	0
R-rxn00539	ethanolamine ammonia-lyase (acetaldehyde-forming)	1 cpd00162[r] --> 1 cpd00013[r] + 1 cpd00071[r]				0	0	100	0
R-RXN-11920	RXN-11920	1 cpd22290[r] + 1 cpd15173[r] <=> 1 cpd15175[r] + 1 cpd26978[r]				1	-100	100	0
R-RXN-11919	RXN-11919	1 cpd15172[r] + 1 cpd00001[r] <=> 1 cpd15173[r]				1	-100	100	0
R-rxn01063	cholesterol:NADP+ Delta24-oxidoreductase	1 cpd00006[r] + 1 cpd00160[r] <=> 1 cpd00005[r] + 1 cpd00067[r] + 1 cpd01243[r]				1	-100	100	0
R-RXN-9633	RXN-9633	1 cpd14938[r] + 1 cpd00005[r] + 1 cpd00067[r] --> 1 cpd00006[r] + 1 cpd28030[r]				0	0	100	0
R-5.3.3.10-RXN	5.3.3.10-RXN	1 cpd02572[r] --> 1 cpd02507[r]				0	0	100	0
R-RXN-10445	RXN-10445	1 cpd01653[r] + 1 cpd00001[r] <=> 1 cpd00106[r] + 1 cpd00067[r] + 1 cpd00020[r]				1	-100	100	0
R-rxn05174	nickel transport via ABC system	1 cpd00001[r] + 1 cpd00002[r] + 1 cpd00244[t] --> 1 cpd00008[r] + 1 cpd00009[r] + 1 cpd00067[r] + 1 cpd00244[r]			Transport	0	0	100	0
R-RXN-12867	RXN-12867	1 cpd01078[r] + 1 cpd00042[r] + 1 cpd00006[r] <=> 1 cpd00005[r] + 1 cpd00067[r] + 1 cpd20132[r]				1	-100	100	0
R-CHLOROMALERED-RXN-1	CHLOROMALERED-RXN-CPD-19731/NADP//2-CHLOROMALEYLACETATE/NADPH/PROTON.51.	1 cpd00005[r] + 1 cpd00067[r] + 1 cpd03770[r] --> 1 cpd33698[r] + 1 cpd00006[r]				0	0	100	0
R-rxn10583	nucleoside triphosphate phosphohydrolase	1 cpd00001[r] + 1 cpd00115[r] --> 1 cpd00009[r] + 1 cpd00067[r] + 1 cpd00177[r]				0	0	100	0
R-rxn10995	quinone reductase	1 cpd00005[r] + 1 cpd00067[r] + 1 cpd15995[r] --> 1 cpd00006[r] + 1 cpd15994[r]				0	0	100	0
R-SS-BUTANEDIOL-DEHYDROGENASE-RXN	SS-BUTANEDIOL-DEHYDROGENASE-RXN	1 cpd01949[r] + 1 cpd00003[r] <=> 1 cpd00004[r] + 1 cpd00067[r] + 1 cpd01221[r]				1	-100	100	0
R-rxn00264	(S)-Malate:oxygen oxidoreductase	1 cpd00007[r] + 1 cpd00130[r] --> 1 cpd00025[r] + 1 cpd00032[r]				0	0	100	0
R-RXN-17238	RXN-17238	1 cpd00002[r] + 1 cpd35931[r] + 1 cpd00067[r] <=> 1 cpd32435[r] + 1 cpd00012[r]				1	-100	100	0
R-2-OCTAPRENYLPHENOL-HYDROX-RXN	2-OCTAPRENYLPHENOL-HYDROX-RXN	1 cpd00005[r] + 1 cpd00007[r] + 1 cpd00067[r] + 1 cpd03444[r] --> 1 cpd00006[r] + 1 cpd00001[r] + 1 cpd03445[r]				0	0	100	0
R-RXN-17777	RXN-17777	1 cpd34075[r] + 1 cpd00003[r] --> 1 cpd32253[r] + 1 cpd00004[r] + 1 cpd00067[r]				0	0	100	0
R-UROPORIIIMETHYLTRANSA-RXN	UROPORIIIMETHYLTRANSA-RXN	1 cpd00017[r] + 1 cpd00774[r] --> 1 cpd00019[r] + 1 cpd00067[r] + 1 cpd11206[r]				0	0	100	0
R-rxn15113	uracil hydro-lyase (adding D-ribose 5-phosphate;pseudouridine-5'-phosphate-forming)	1 cpd00092[r] + 1 cpd19028[r] <=> 1 cpd00001[r] + 1 cpd00859[r]				1	-100	100	0
R-RXN-15733	RXN-15733	1 cpd00002[r] + 1 cpd34981[r] <=> 1 cpd00018[r] + 1 cpd32995[r] + 1 cpd00067[r]				1	-100	100	0
R-RXN-15045	RXN-15045	1 cpd00080[r] + 1 cpd00399[r] <=> 1 cpd00010[r] + 1 cpd00517[r]				1	-100	100	0
R-rxn08129	Amylomaltase (maltohexaose)	1 cpd00179[r] + 1 cpd01329[r] <=> 1 cpd00027[r] + 1 cpd15494[r]				1	-100	100	0
R-rxn14212	3alpha,7alpha-dihydroxy-5beta-cholestanate:CoA ligase (AMP-forming)	1 cpd00002[r] + 1 cpd00010[r] + 3 cpd00067[r] + 1 cpd02773[r] --> 1 cpd00012[r] + 1 cpd00018[r] + 1 cpd17482[r]				0	0	100	0
R-rxn11838	4-hydroxy-5-phenyltetrahydro-1,3-oxazin-2-one:NAD+ oxidoreductase	1 cpd00003[r] + 1 cpd16401[r] <=> 1 cpd00004[r] + 1 cpd00067[r] + 1 cpd16402[r]				1	-100	100	0
R-rxn08395	enoyl-[acyl-carrier-protein] reductase (NADPH) (n-C16:1)	1 cpd00005[r] + 1 cpd00067[r] + 1 cpd15571[r] <=> 1 cpd00006[r] + 1 cpd15239[r]				1	-100	100	0
R-rxn03095	Taurodeoxycholate amidohydrolase	1 cpd00001[r] + 1 cpd03244[r] <=> 1 cpd00210[r] + 1 cpd02733[r]				1	-100	100	0
R-RXN-20706	RXN-20706	1 M-CPD-22329[r] + 1 cpd00004[r] + 1 cpd00067[r] --> 1 cpd00050[r] + 1 cpd00003[r] + 1 cpd00001[r]				0	0	100	0
R-TRANS-RXN0-265-HOMO-SER	TRANS-RXN0-265-HOMO-SER//HOMO-SER.19.	1 cpd00227[t] --> 1 cpd00227[r]			Transport	0	0	100	0
R-rxn00781	D-glyceraldehyde-3-phosphate:NAD+ oxidoreductase (phosphorylating)	1 cpd00003[r] + 1 cpd00009[r] + 1 cpd00102[r] <=> 1 cpd00004[r] + 1 cpd00067[r] + 1 cpd00203[r]				1	-100	100	0
R-rxn03554	cis-3-phenylcyclohexa-3,5-diene-1,2-diol:NAD+ oxidoreductase	1 cpd00003[r] + 1 cpd03995[r] <=> 1 cpd00004[r] + 1 cpd00067[r] + 1 cpd01661[r]				1	-100	100	0
R-LCARNCOALIG-RXN	LCARNCOALIG-RXN	1 cpd00002[r] + 1 cpd00266[r] + 1 cpd00010[r] --> 1 cpd00018[r] + 1 cpd15440[r] + 1 cpd00012[r]				0	0	100	0
R-2.5.1.32-RXN	2.5.1.32-RXN	2 cpd00289[r] --> 1 cpd00012[r] + 1 cpd02168[r]				0	0	100	0
R-ACYLGPEACYLTRANS-RXN	ACYLGPEACYLTRANS-RXN	1 cpd21851[r] + 1 cpd11628[r] <=> 1 cpd11493[r] + 1 cpd27339[r]				1	-100	100	0
R-rxn01119	UDP-galactose:undecaprenyl-phosphate galactose phosphotransferase	1 cpd00043[r] + 1 cpd00286[r] <=> 1 cpd00091[r] + 1 cpd02745[r]				1	-100	100	0
R-RXN2EPH-7	RXN2EPH-7	1 cpd00001[r] + 1 cpd00378[r] --> 1 cpd00013[r] + 1 cpd00047[r]				0	0	100	0
R-rxn02733	Magnesium-protoporphyrin IX chelatase	1 cpd00001[r] + 1 cpd00002[r] + 1 cpd00254[r] + 1 cpd01476[r] <=> 1 cpd00008[r] + 1 cpd00009[r] + 3 cpd00067[r] + 1 cpd02216[r]				1	-100	100	0
R-RXN-9657	RXN-9657	1 cpd11464[r] + 1 cpd00003[r] <=> 1 cpd26755[r] + 1 cpd00004[r] + 1 cpd00067[r]				1	-100	100	0
R-RXN-14282-1	RXN-14282-MALTOHEXAOSE/WATER//MALTOPENTAOSE/GLC.38.	1 cpd01329[r] + 1 cpd00001[r] --> 1 cpd00190[r] + 1 cpd15495[r]				0	0	100	0
R-rxn04672	cis-1,2-dihydrobenzene-1,2-diol:NAD+ oxidoreductase	1 cpd00003[r] + 1 cpd09316[r] <=> 1 cpd00004[r] + 1 cpd00067[r] + 1 cpd03336[r]				1	-100	100	0
R-rxn08130	ADOMET-DMK-METHYLTRANSFER-RXN.c	1 cpd00017[r] + 1 cpd15353[r] --> 1 cpd00019[r] + 1 cpd00067[r] + 1 cpd15499[r]				0	0	100	0
R-1.8.5.2-RXN-3	1.8.5.2-RXN-S2O3/UBIQUINONE-6//CPD-14/UBIQUINOL-30.39.	2 cpd00268[r] + 1 cpd15290[r] <=> 1 cpd01414[r] + 1 cpd15291[r]				1	-100	100	0
R-rxn00883	1D-myo-Inositol 3-phosphate phosphohydrolase	1 cpd00001[r] + 1 cpd02484[r] --> 1 cpd00009[r] + 1 cpd00121[r]				0	0	100	0
R-URACIL-PRIBOSYLTRANS-RXN	URACIL-PRIBOSYLTRANS-RXN	1 cpd00012[r] + 1 cpd00091[r] <=> 1 cpd00103[r] + 1 cpd00092[r]				1	-100	100	0
R-L-GLN-FRUCT-6-P-AMINOTRANS-RXN	L-GLN-FRUCT-6-P-AMINOTRANS-RXN	1 cpd19035[r] + 1 cpd00053[r] <=> 1 cpd00288[r] + 1 cpd00023[r]				1	-100	100	0
R-PROPCOASYN-RXN	PROPCOASYN-RXN	1 cpd00086[r] + 1 cpd00067[r] + 1 cpd27005[r] --> 1 cpd00663[r] + 1 cpd27006[r]				0	0	100	0
R-RXN-19671-NADH	RXN-19671-NADH/2-METHYL-3-PHYTYL-14-NAPHTHOQUINONE/PROTON//NAD/CPD-12831.63.	1 cpd00004[r] + 1 cpd00067[r] + 1 cpd01401[r] --> 1 cpd00003[r] + 1 cpd12844[r]				0	0	100	0
R-rxn05564	Proline-specific permease	1 cpd00067[t] + 1 cpd00281[t] <=> 1 cpd00067[r] + 1 cpd00281[r]			Transport	1	-100	100	0
R-GUANPRIBOSYLTRAN-RXN	GUANPRIBOSYLTRAN-RXN	1 cpd00207[r] + 1 cpd00103[r] --> 1 cpd00126[r] + 1 cpd00012[r]				0	0	100	0
R-GLUCONOLACT-RXN	GLUCONOLACT-RXN	1 cpd00001[r] + 1 cpd00170[r] --> 1 cpd00222[r] + 1 cpd00067[r]				0	0	100	0
R-GLUC1PADENYLTRANS-RXN	GLUC1PADENYLTRANS-RXN	1 cpd00002[r] + 1 cpd00501[r] + 1 cpd00067[r] <=> 1 cpd00387[r] + 1 cpd00012[r]				1	-100	100	0
R-rxn01280	(R)-Glycerate:NAD+ oxidoreductase; 2-hydroxy-3-oxopropionate reductase	1 cpd00003[r] + 1 cpd00223[r] <=> 1 cpd00004[r] + 1 cpd00067[r] + 1 cpd00843[r]				1	-100	100	0
R-rxn02925	L-Alanine:3-oxopropanoate aminotransferase	1 cpd00035[r] + 1 cpd00287[r] <=> 1 cpd00020[r] + 1 cpd02096[r]				1	-100	100	0
R-rxn05198	Transport of cytidine, extracellular	1 cpd00067[t] + 1 cpd00367[t] <=> 1 cpd00067[r] + 1 cpd00367[r]			Transport	1	-100	100	0
R-RXN0-6575	RXN0-6575	1 cpd00067[r] + 1 cpd21472[r] <=> 1 cpd00013[r] + 1 cpd21481[r]				1	-100	100	0
R-RXN-19799	RXN-19799	1 cpd35737[r] + 1 cpd00001[r] --> 1 cpd34856[r]				0	0	100	0
R-GDPREDUCT-RXN-2	GDPREDUCT-RXN	1 cpd00031[r] + 1 cpd28060[r] --> 1 cpd00295[r] + 1 cpd00001[r] + 1 cpd27735[r]				0	0	100	0
R-DIMETHUROPORDEHYDROG-RXN	DIMETHUROPORDEHYDROG-RXN	1 cpd01620[r] + 1 cpd00003[r] <=> 1 cpd00004[r] + 2 cpd00067[r] + 1 cpd03426[r]				1	-100	100	0
R-rxn01451	(S)-3-Hydroxybutanoyl-CoA:NAD+ oxidoreductase	1 cpd00003[r] + 1 cpd00842[r] <=> 1 cpd00004[r] + 1 cpd00067[r] + 1 cpd00279[r]				1	-100	100	0
R-rxn00621	CTP:sn-glycerol-3-phosphate cytidylyltransferase	1 cpd00052[r] + 1 cpd00080[r] <=> 1 cpd00012[r] + 1 cpd00402[r]				1	-100	100	0
R-rxn00183	L-Glutamate 5-semialdehyde:NAD+ oxidoreductase	1 cpd00001[r] + 1 cpd00003[r] + 1 cpd00858[r] --> 1 cpd00004[r] + 1 cpd00023[r] + 2 cpd00067[r]				0	0	100	0
R-rxn15435	ATP:D-fructose 6-phosphotransferase	1 cpd00002[r] + 1 cpd30321[r] --> 1 cpd00008[r] + 1 cpd00067[r] + 1 cpd19035[r]				0	0	100	0
R-RXN-8629	RXN-8629	1 cpd26863[r] + 1 cpd00003[r] <=> 1 cpd00004[r] + 1 cpd27820[r] + 1 cpd00067[r]				1	-100	100	0
R-PREPHENATEDEHYDRAT-RXN	PREPHENATEDEHYDRAT-RXN	1 cpd00219[r] + 1 cpd00067[r] -> 1 cpd00011[r] + 1 cpd00143[r] + 1 cpd00001[r]				0	0	100	0
R-rxn14167	2-Aminobut-2-enoate aminohydrolase (spontaneous)	1 cpd00001[r] + 1 cpd17424[r] --> 1 cpd00013[r] + 1 cpd00094[r]				0	0	100	0
R-rxn01522	xanthine:NAD+ oxidoreductase	1 cpd00001[r] + 1 cpd00003[r] + 1 cpd00309[r] <=> 1 cpd00004[r] + 1 cpd00067[r] + 1 cpd00300[r]				1	-100	100	0
R-HISTCYCLOHYD-RXN	HISTCYCLOHYD-RXN	1 cpd01777[r] + 1 cpd00001[r] <=> 1 cpd02979[r]				1	-100	100	0
R-1.1.1.39-RXN	1.1.1.39-RXN	1 cpd00130[r] + 1 cpd00003[r] --> 1 cpd00011[r] + 1 cpd00004[r] + 1 cpd00020[r]				0	0	100	0
R-RXN-15021	RXN-15021	2 cpd00070[r] + 2 cpd00067[r] + 1 cpd01518[r] <=> 3 cpd00011[r] + 3 cpd00010[r] + 1 cpd33127[r]				1	-100	100	0
R-rxn06280	L-Tyrosine:tRNA(Tyr) ligase (AMP-forming)	1 cpd00002[r] + 1 cpd00069[r] + 1 cpd11751[r] <=> 1 cpd00012[r] + 1 cpd00018[r] + 1 cpd00067[r] + 1 cpd12194[r]				1	-100	100	0
R-rxn06979	cobyrinate:L-glutamine amido-ligase (ADP-forming)	2 cpd00001[r] + 2 cpd00002[r] + 2 cpd00053[r] + 1 cpd03421[r] --> 2 cpd00008[r] + 2 cpd00009[r] + 2 cpd00023[r] + 2 cpd00067[r] + 1 cpd03914[r]				0	0	100	0
R-rxn00011	pyruvate:thiamin diphosphate acetaldehydetransferase (decarboxylating)	1 cpd00011[r] + 1 cpd03049[r] -> 1 cpd00020[r] + 1 cpd00056[r] + 1 cpd00067[r]				0	0	100	0
R-RXN-10057	RXN-10057	1 cpd00957[t] + 1 cpd00004[r] + 1 cpd00067[r] --> 1 cpd00003[r] + 1 cpd15807[r]				0	0	100	0
R-rxn05323	Tetradecanoyl-[acyl-carrier protein]:malonyl-CoA C-acyltransferase(decarboxylating, oxoacyl- and enoyl-reducing)	1 cpd00003[r] + 1 cpd11466[r] <=> 1 cpd00004[r] + 1 cpd00067[r] + 1 cpd11467[r]				1	-100	100	0
R-rxn15011	maltose glucohydrolase	1 cpd00001[r] + 1 cpd01355[r] --> 2 cpd19001[r]				0	0	100	0
R-rxn11757	5-fluorouridine:phosphate alpha-D-ribosyltransferase	1 cpd00475[r] + 1 cpd04810[r] <=> 1 cpd00009[r] + 1 cpd16437[r]				1	-100	100	0
R-rxn05252	FACOAL170(ISO)	1 cpd00002[r] + 1 cpd00010[r] + 1 cpd11431[r] --> 1 cpd00012[r] + 1 cpd00018[r] + 1 cpd11432[r]				0	0	100	0
R-rxn01385	Xylitol:NAD+ 2-oxidoreductase (D-xylulose-forming)	1 cpd00003[r] + 1 cpd00306[r] <=> 1 cpd00004[r] + 1 cpd00067[r] + 1 cpd00259[r]				1	-100	100	0
R-TRANS-RXN2EPH-3-FE	TRANS-RXN2EPH-3-FE+2/ATP/WATER//FE+2/ADP/Pi/PROTON.35.	1 cpd00002[r] + 1 cpd00021[t] + 1 cpd00001[r] --> 1 cpd00008[r] + 1 cpd00021[r] + 1 cpd00067[r] + 1 cpd00009[r]			Transport	0	0	100	0
[truncated: 4,773 more rows]

## Sheet: two-species model (Metabolites)
Dataset S2: two-species model (Metabolites)
Abbreviation	Description	Charged formula	Charge	Compartment	KEGG ID	PubChem ID	ChEBI ID	InChI string	SMILES	HMDB ID
cpd00001[r]	H2O	H2O		R-cytosol	C00001			XLYOFNOQVPJJNP-UHFFFAOYSA-N	O
cpd00001[t]	H2O	H2O		R-extracellular	C00001			XLYOFNOQVPJJNP-UHFFFAOYSA-N	O
cpd00002[r]	ATP	C10H13N5O13P3		R-cytosol	C00002			ZKHQWZAMYRWXGA-KQYNXXCUSA-K	Nc1ncnc2c1ncn2C1OC(COP(-O)([O-])OP(-O)(O)OP(-O)([O-])[O-])C(O)C1O
cpd00003[r]	NAD	C21H26N7O14P2		R-cytosol	C00003			BAWFJGJZGIEFAR-NNYOXOHSSA-M	N-C([O-])c1ccc[n+](C2OC(COP(-O)(O)OP(-O)([O-])OCC3OC(n4cnc5c(N)ncnc54)C(O)C3O)C(O)C2O)c1
cpd00004[r]	NADH	C21H27N7O14P2		R-cytosol	C00004			BOPGDPNILDQYTO-NNYOXOHSSA-L	N-C([O-])C1-CN(C2OC(COP(-O)([O-])OP(-O)(O)OCC3OC(n4cnc5c(N)ncnc54)C(O)C3O)C(O)C2O)C-CC1
cpd00005[r]	NADPH	C21H26N7O17P3		R-cytosol	C00005			ACFIXJIJDZMPPO-NNYOXOHSSA-J	N-C([O-])C1-CN(C2OC(COP(-O)([O-])OP(-O)(O)OCC3OC(n4cnc5c(N)ncnc54)C(OP(-O)([O-])[O-])C3O)C(O)C2O)C-CC1
cpd00005[t]	NADPH	C21H26N7O17P3		R-extracellular	C00005			ACFIXJIJDZMPPO-NNYOXOHSSA-J	N-C([O-])C1-CN(C2OC(COP(-O)([O-])OP(-O)(O)OCC3OC(n4cnc5c(N)ncnc54)C(OP(-O)([O-])[O-])C3O)C(O)C2O)C-CC1
cpd00006[r]	NADP	C21H25N7O17P3		R-cytosol	C00006			XJLXINKUBYWONI-NNYOXOHSSA-K	N-C([O-])c1ccc[n+](C2OC(COP(-O)(O)OP(-O)([O-])OCC3OC(n4cnc5c(N)ncnc54)C(OP(-O)([O-])[O-])C3O)C(O)C2O)c1
cpd00006[t]	NADP	C21H25N7O17P3		R-extracellular	C00006			XJLXINKUBYWONI-NNYOXOHSSA-K	N-C([O-])c1ccc[n+](C2OC(COP(-O)(O)OP(-O)([O-])OCC3OC(n4cnc5c(N)ncnc54)C(OP(-O)([O-])[O-])C3O)C(O)C2O)c1
cpd00007[r]	O2	O2		R-cytosol	C00007			MYMOFIZGZYHOMD-UHFFFAOYSA-N	O-O
cpd00007[t]	O2	O2		R-extracellular	C00007			MYMOFIZGZYHOMD-UHFFFAOYSA-N	O-O
cpd00008[r]	ADP	C10H13N5O10P2		R-cytosol	C00008			XTWYTFMLZFPYCI-KQYNXXCUSA-L	Nc1ncnc2c1ncn2C1OC(COP(-O)(O)OP(-O)([O-])[O-])C(O)C1O
cpd00009[r]	Phosphate	HO4P		R-cytosol	C00009			NBIIXXVUZAFLBC-UHFFFAOYSA-L	O-P([O-])([O-])O
cpd00009[t]	Phosphate	HO4P		R-extracellular	C00009			NBIIXXVUZAFLBC-UHFFFAOYSA-L	O-P([O-])([O-])O
cpd00010[r]	CoA	C21H32N7O16P3S		R-cytosol	C00010			RGJOEKWQDUBAIZ-IBOSZNHHSA-J	CC(C)(COP(-O)(O)OP(-O)(O)OCC1OC(n2cnc3c(N)ncnc32)C(O)C1OP(-O)([O-])[O-])C(O)C([O-])-NCCC([O-])-NCCS
cpd00010[t]	CoA	C21H32N7O16P3S		R-extracellular	C00010			RGJOEKWQDUBAIZ-IBOSZNHHSA-J	CC(C)(COP(-O)(O)OP(-O)(O)OCC1OC(n2cnc3c(N)ncnc32)C(O)C1OP(-O)([O-])[O-])C(O)C([O-])-NCCC([O-])-NCCS
cpd00011[r]	CO2	CO2		R-cytosol	C00011			CURLTUGMZLYLDI-UHFFFAOYSA-N	O-C-O
cpd00011[t]	CO2	CO2		R-extracellular	C00011			CURLTUGMZLYLDI-UHFFFAOYSA-N	O-C-O
cpd00012[r]	PPi	HO7P2		R-cytosol	C00013			XPPKVPWEQAFLFU-UHFFFAOYSA-L	O-P([O-])([O-])OP(-O)(O)O
cpd00013[r]	NH3	H4N		R-cytosol	C00014			QGZKDVFQNNGYKY-UHFFFAOYSA-O	[NH4+]
cpd00013[t]	NH3	H4N		R-extracellular	C00014			QGZKDVFQNNGYKY-UHFFFAOYSA-O	[NH4+]
cpd00014[r]	UDP	C9H12N2O12P2		R-cytosol	C00015			XCCTYIAWTASOJW-XVFCMESISA-L	O-c1nc([O-])ccn1C1OC(COP(-O)(O)OP(-O)([O-])O)C(O)C1O
cpd00015[r]	FAD	C27H30N9O15P2		R-cytosol	C00016			IMGVNJNCCGXBHD-UYBVJOGSSA-K	Cc1cc2nc3c([O-])nc(-O)nc-3n(CC(O)C(O)C(O)COP(-O)([O-])OP(-O)([O-])OCC3OC([n+]4c[nH]c5c(N)ncnc54)C(O)C3O)c2cc1C
cpd00016[r]	Pyridoxal phosphate	C8H8NO6P		R-cytosol	C00018			NGVDGCNFYWLIFO-UHFFFAOYSA-L	Cc1ncc(COP(-O)([O-])O)c(C-O)c1[O-]
cpd00017[r]	S-Adenosyl-L-methionine	C15H23N6O5S		R-cytosol	C00019			MEFKEPWMEQBLKI-AIRLBKTGSA-O	C[S+](CCC(N)C(-O)O)CC1OC(n2cnc3c(N)ncnc32)C(O)C1O
cpd00017[t]	S-Adenosyl-L-methionine	C15H23N6O5S		R-extracellular	C00019			MEFKEPWMEQBLKI-AIRLBKTGSA-O	C[S+](CCC(N)C(-O)O)CC1OC(n2cnc3c(N)ncnc32)C(O)C1O
cpd00018[r]	AMP	C10H12N5O7P		R-cytosol	C00020			UDMBCSSLTHHNCD-KQYNXXCUSA-L	Nc1ncnc2c1ncn2C1OC(COP(-O)([O-])[O-])C(O)C1O
cpd00019[r]	S-Adenosyl-homocysteine	C14H20N6O5S		R-cytosol	C00021			ZJUKTBDSGOFHSH-WFMPWKQPSA-N	Nc1ncnc2c1ncn2C1OC(CSCCC(N)C(-O)O)C(O)C1O
cpd00020[r]	Pyruvate	C3H3O3		R-cytosol	C00022			LCTONWCANYUPML-UHFFFAOYSA-M	CC(-O)C(-O)[O-]
cpd00020[t]	Pyruvate	C3H3O3		R-extracellular	C00022			LCTONWCANYUPML-UHFFFAOYSA-M	CC(-O)C(-O)[O-]
cpd00021[r]	Fe2+	Fe		R-cytosol	C00023			XEEYBQQBJWHFJM-UHFFFAOYSA-N	[Fe]
cpd00021[t]	Fe2+	Fe		R-extracellular	C00023			XEEYBQQBJWHFJM-UHFFFAOYSA-N	[Fe]
cpd00022[r]	Acetyl-CoA	C23H34N7O17P3S		R-cytosol	C00024			ZSLZBFCDCINBPY-ZSJPKINUSA-J	CC(-O)SCCN-C([O-])CCN-C([O-])C(O)C(C)(C)COP(-O)(O)OP(-O)(O)OCC1OC(n2cnc3c(N)ncnc32)C(O)C1OP(-O)([O-])[O-]
cpd00023[r]	L-Glutamate	C5H8NO4		R-cytosol	C00025			WHUUTDBJXJRKMK-VKHMYHEASA-M	NC(CCC(-O)[O-])C(-O)O
cpd00023[t]	L-Glutamate	C5H8NO4		R-extracellular	C00025			WHUUTDBJXJRKMK-VKHMYHEASA-M	NC(CCC(-O)[O-])C(-O)O
cpd00024[r]	2-Oxoglutarate	C5H4O5		R-cytosol	C00026			KPGXRSRHYNQIFN-UHFFFAOYSA-L	O-C([O-])CCC(-O)C(-O)[O-]
cpd00024[t]	2-Oxoglutarate	C5H4O5		R-extracellular	C00026			KPGXRSRHYNQIFN-UHFFFAOYSA-L	O-C([O-])CCC(-O)C(-O)[O-]
cpd00025[r]	H2O2	H2O2		R-cytosol	C00027			MHAJPDPJQMAIIY-UHFFFAOYSA-N	OO
cpd00025[t]	H2O2	H2O2		R-extracellular	C00027			MHAJPDPJQMAIIY-UHFFFAOYSA-N	OO
cpd00026[r]	UDP-glucose	C15H22N2O17P2		R-cytosol	C00029			HSCJRCZFDFQWRP-JZMIEXBBSA-L	O-c1nc([O-])ccn1C1OC(COP(-O)([O-])OP(-O)(O)OC2OC(CO)C(O)C(O)C2O)C(O)C1O
cpd00027[r]	D-Glucose	C6H12O6		R-cytosol	C00031			WQZGKKKJIJFFOK-DVKNGEFBSA-N	OCC1OC(O)C(O)C(O)C1O
cpd00027[t]	D-Glucose	C6H12O6		R-extracellular	C00031			WQZGKKKJIJFFOK-DVKNGEFBSA-N	OCC1OC(O)C(O)C(O)C1O
cpd00028[r]	Heme	C34H30FeN4O4		R-cytosol	C00032			KABFMIBPWCXCRK-RGGAHWMASA-J	C-Cc1c(C)c2cc3[n-]c(cc4nc(cc5nc(cc1[n-]2)c(C)c5CCC(-O)[O-])c(CCC(-O)[O-])c4C)c(C)c3C-C.[Fe+2]
cpd00028[t]	Heme	C34H30FeN4O4		R-extracellular	C00032			KABFMIBPWCXCRK-RGGAHWMASA-J	C-Cc1c(C)c2cc3[n-]c(cc4nc(cc5nc(cc1[n-]2)c(C)c5CCC(-O)[O-])c(CCC(-O)[O-])c4C)c(C)c3C-C.[Fe+2]
cpd00029[r]	Acetate	C2H3O2		R-cytosol	C00033			QTBSBXVTEAMEQO-UHFFFAOYSA-M	CC(-O)[O-]
cpd00029[t]	Acetate	C2H3O2		R-extracellular	C00033			QTBSBXVTEAMEQO-UHFFFAOYSA-M	CC(-O)[O-]
cpd00030[r]	Mn2+	Mn		R-cytosol	C00034			PWHULOQIROXLJO-UHFFFAOYSA-N	[Mn]
cpd00030[t]	Mn2+	Mn		R-extracellular	C00034			PWHULOQIROXLJO-UHFFFAOYSA-N	[Mn]
cpd00031[r]	GDP	C10H13N5O11P2		R-cytosol	C00035			QGWNDRXFNXRZMB-UUOKFMHZSA-L	N-c1nc([O-])c2ncn(C3OC(COP(-O)(O)OP(-O)([O-])O)C(O)C3O)c2[nH]1
cpd00032[r]	Oxaloacetate	C4H2O5		R-cytosol	C00036			KHPXUQMNIQBQEV-UHFFFAOYSA-L	O-C([O-])CC(-O)C(-O)[O-]
cpd00033[r]	Glycine	C2H5NO2		R-cytosol	C00037			DHMQDGOQFOQNFH-UHFFFAOYSA-N	NCC(-O)O
cpd00033[t]	Glycine	C2H5NO2		R-extracellular	C00037			DHMQDGOQFOQNFH-UHFFFAOYSA-N	NCC(-O)O
cpd00034[r]	Zn2+	Zn		R-cytosol	C00038			PTFCDOFLOPIGGS-UHFFFAOYSA-N	[Zn+2]
cpd00034[t]	Zn2+	Zn		R-extracellular	C00038			PTFCDOFLOPIGGS-UHFFFAOYSA-N	[Zn+2]
cpd00035[r]	L-Alanine	C3H7NO2		R-cytosol	C00041			QNAYBMKLOCPYGJ-REOHCLBHSA-N	CC(N)C(-O)O
cpd00035[t]	L-Alanine	C3H7NO2		R-extracellular	C00041			QNAYBMKLOCPYGJ-REOHCLBHSA-N	CC(N)C(-O)O
cpd00036[r]	Succinate	C4H4O4		R-cytosol	C00042			KDYFGRWQOYBRFD-UHFFFAOYSA-L	O-C([O-])CCC(-O)[O-]
cpd00036[t]	Succinate	C4H4O4		R-extracellular	C00042			KDYFGRWQOYBRFD-UHFFFAOYSA-L	O-C([O-])CCC(-O)[O-]
cpd00037[r]	UDP-N-acetylglucosamine	C17H25N3O17P2		R-cytosol	C00043			LFTYTUAZOPRMMI-CFRASDGPSA-L	CC([O-])-NC1C(OP(-O)(O)OP(-O)(O)OCC2OC(n3ccc([O-])nc3-O)C(O)C2O)OC(CO)C(O)C1O
cpd00038[r]	GTP	C10H13N5O14P3		R-cytosol	C00044			XKMLYUALXHKNFT-UUOKFMHZSA-K	N-c1nc([O-])c2ncn(C3OC(COP(-O)(O)OP(-O)(O)OP(-O)([O-])[O-])C(O)C3O)c2[nH]1
cpd00039[r]	L-Lysine	C6H15N2O2		R-cytosol	C00047			KDXKERNSBIXSRK-YFKPBYRVSA-O	NC(CCCC[NH3+])C(-O)O
cpd00039[t]	L-Lysine	C6H15N2O2		R-extracellular	C00047			KDXKERNSBIXSRK-YFKPBYRVSA-O	NC(CCCC[NH3+])C(-O)O
cpd00040[r]	Glyoxalate	C2HO3		R-cytosol	C00048			HHLFWLYXYJOTON-UHFFFAOYSA-M	O-CC(-O)[O-]
cpd00041[r]	L-Aspartate	C4H6NO4		R-cytosol	C00049			CKLJMWTZIZZHCS-REOHCLBHSA-M	NC(CC(-O)[O-])C(-O)O
cpd00041[t]	L-Aspartate	C4H6NO4		R-extracellular	C00049			CKLJMWTZIZZHCS-REOHCLBHSA-M	NC(CC(-O)[O-])C(-O)O
cpd00042[r]	GSH	C10H16N3O6S		R-cytosol	C00051			RWSXRVCMGQZWBV-WDSKDSINSA-M	NC(CCC([O-])-NC(CS)C(O)-NCC(-O)O)C(-O)O
cpd00043[r]	UDP-galactose	C15H22N2O17P2		R-cytosol	C00052			HSCJRCZFDFQWRP-LNYDKVEPSA-L	O-c1nc([O-])ccn1C1OC(COP(-O)([O-])OP(-O)(O)OC2OC(CO)C(O)C(O)C2O)C(O)C1O
cpd00044[r]	3-phosphoadenylylsulfate	C10H11N5O13P2S		R-cytosol	C00053			GACDQMDRPRGCTN-KQYNXXCUSA-J	Nc1ncnc2c1ncn2C1OC(COP(-O)([O-])OS(-O)(-O)[O-])C(OP(-O)([O-])[O-])C1O
cpd00045[r]	Adenosine 3-5-bisphosphate	C10H11N5O10P2		R-cytosol	C00054			WHTCPDAXWFLDIH-KQYNXXCUSA-J	Nc1ncnc2c1ncn2C1OC(COP(-O)([O-])[O-])C(OP(-O)([O-])[O-])C1O
cpd00046[r]	CMP	C9H12N3O8P		R-cytosol	C00055			IERHLVCPSMICTF-XVFCMESISA-L	N-c1ccn(C2OC(COP(-O)([O-])O)C(O)C2O)c([O-])n1
cpd00047[r]	Formate	CHO2		R-cytosol	C00058			BDAGIHXWWSANSR-UHFFFAOYSA-M	O-C[O-]
cpd00047[t]	Formate	CHO2		R-extracellular	C00058			BDAGIHXWWSANSR-UHFFFAOYSA-M	O-C[O-]
cpd00048[r]	Sulfate	O4S		R-cytosol	C00059			QAOWNCQODCNURD-UHFFFAOYSA-L	O-S(-O)([O-])[O-]
cpd00048[t]	Sulfate	O4S		R-extracellular	C00059			QAOWNCQODCNURD-UHFFFAOYSA-L	O-S(-O)([O-])[O-]
cpd00049[r]	Carboxylic acid	CO2R		R-cytosol	C00060
cpd00050[r]	FMN	C17H18N4O9P		R-cytosol	C00061			ANKZYBDXHMZBDK-SCRDCRAPSA-K	Cc1cc2nc3c([O-])nc(-O)[nH]c3[n+](CC(O)C(O)C(O)COP(-O)([O-])[O-])c2cc1C
cpd00051[r]	L-Arginine	C6H15N4O2		R-cytosol	C00062			ODKSFYDXXFIFQN-BYPYZUCNSA-O	N-C(N)NCCCC([NH3+])C(-O)O
cpd00051[t]	L-Arginine	C6H15N4O2		R-extracellular	C00062			ODKSFYDXXFIFQN-BYPYZUCNSA-O	N-C(N)NCCCC([NH3+])C(-O)O
cpd00052[r]	CTP	C9H13N3O14P3		R-cytosol	C00063			PCDQPRRSZKQHHS-XVFCMESISA-K	N-c1ccn(C2OC(COP(-O)(O)OP(-O)(O)OP(-O)([O-])[O-])C(O)C2O)c([O-])n1
cpd00053[r]	L-Glutamine	C5H10N2O3		R-cytosol	C00064			ZDXPYRJPNDTMRX-VKHMYHEASA-N	N-C(O)CCC(N)C(-O)O
cpd00053[t]	L-Glutamine	C5H10N2O3		R-extracellular	C00064			ZDXPYRJPNDTMRX-VKHMYHEASA-N	N-C(O)CCC(N)C(-O)O
cpd00054[r]	L-Serine	C3H7NO3		R-cytosol	C00065			MTCFGRXMJLQNBG-REOHCLBHSA-N	NC(CO)C(-O)O
cpd00054[t]	L-Serine	C3H7NO3		R-extracellular	C00065			MTCFGRXMJLQNBG-REOHCLBHSA-N	NC(CO)C(-O)O
cpd00055[r]	Formaldehyde	CH2O		R-cytosol	C00067			WSFSSNUMVMOOMR-UHFFFAOYSA-N	C-O
cpd00055[t]	Formaldehyde	CH2O		R-extracellular	C00067			WSFSSNUMVMOOMR-UHFFFAOYSA-N	C-O
cpd00056[r]	TPP	C12H17N4O7P2S		R-cytosol	C00068			AYEKOFBPNLCAJY-UHFFFAOYSA-M	Cc1ncc(C[n+]2csc(CCOP(-O)([O-])OP(-O)([O-])O)c2C)c(-N)[nH]1
cpd00057[r]	a hydroxy-fatty-acyl-[lipid]			R-cytosol
cpd00058[r]	Cu2+	Cu		R-cytosol	C00070			JPVYNHNXODAKFH-UHFFFAOYSA-N	[Cu+2]
cpd00058[t]	Cu2+	Cu		R-extracellular	C00070			JPVYNHNXODAKFH-UHFFFAOYSA-N	[Cu+2]
cpd00059[r]	L-Ascorbate	C6H7O6		R-cytosol	C00072			CIWBSHSKHKDKBQ-SZSCBOSDSA-M	O-C1OC(C(O)CO)C([O-])-C1O
cpd00060[r]	L-Methionine	C5H11NO2S		R-cytosol	C00073			FFEARJCKVFRZRR-BYPYZUCNSA-N	CSCCC(N)C(-O)O
cpd00060[t]	L-Methionine	C5H11NO2S		R-extracellular	C00073			FFEARJCKVFRZRR-BYPYZUCNSA-N	CSCCC(N)C(-O)O
cpd00061[r]	Phosphoenolpyruvate	C3H2O6P		R-cytosol	C00074			DTBNBXWJWCWCIK-UHFFFAOYSA-K	C-C(OP(-O)([O-])[O-])C(-O)[O-]
cpd00062[r]	UTP	C9H12N2O15P3		R-cytosol	C00075			PGAVKCOVUIYSFO-XVFCMESISA-K	O-c1nc([O-])ccn1C1OC(COP(-O)(O)OP(-O)(O)OP(-O)([O-])[O-])C(O)C1O
cpd00063[r]	Ca2+	Ca		R-cytosol	C00076			BHPQYMZQTOCNFJ-UHFFFAOYSA-N	[Ca+2]
cpd00063[t]	Ca2+	Ca		R-extracellular	C00076			BHPQYMZQTOCNFJ-UHFFFAOYSA-N	[Ca+2]
cpd00064[r]	Ornithine	C5H13N2O2		R-cytosol	C00077			AHLPHDHHMVZTML-BYPYZUCNSA-O	NC(CCC[NH3+])C(-O)O
cpd00064[t]	Ornithine	C5H13N2O2		R-extracellular	C00077			AHLPHDHHMVZTML-BYPYZUCNSA-O	NC(CCC[NH3+])C(-O)O
cpd00065[r]	L-Tryptophan	C11H12N2O2		R-cytosol	C00078			QIVBCDIJIAJPQS-VIFPVBQESA-N	NC(Cc1c[nH]c2ccccc12)C(-O)O
cpd00065[t]	L-Tryptophan	C11H12N2O2		R-extracellular	C00078			QIVBCDIJIAJPQS-VIFPVBQESA-N	NC(Cc1c[nH]c2ccccc12)C(-O)O
cpd00066[r]	L-Phenylalanine	C9H11NO2		R-cytosol	C00079			COLNVLDHVKWLRT-QMMMGPOBSA-N	NC(Cc1ccccc1)C(-O)O
cpd00066[t]	L-Phenylalanine	C9H11NO2		R-extracellular	C00079			COLNVLDHVKWLRT-QMMMGPOBSA-N	NC(Cc1ccccc1)C(-O)O
cpd00067[r]	H+	H		R-cytosol	C00080			GPRLSGONYQIRFK-UHFFFAOYSA-N	[H+]
cpd00067[t]	H+	H		R-extracellular	C00080			GPRLSGONYQIRFK-UHFFFAOYSA-N	[H+]
cpd00068[r]	ITP	C10H12N4O14P3		R-cytosol	C00081			HAEJPQIATWHALX-KQYNXXCUSA-K	O-P([O-])([O-])OP(-O)(O)OP(-O)(O)OCC1OC(n2cnc3c([O-])ncnc32)C(O)C1O
cpd00069[r]	L-Tyrosine	C9H11NO3		R-cytosol	C00082			OUYCCCASQSFEME-QMMMGPOBSA-N	NC(Cc1ccc(O)cc1)C(-O)O
cpd00069[t]	L-Tyrosine	C9H11NO3		R-extracellular	C00082			OUYCCCASQSFEME-QMMMGPOBSA-N	NC(Cc1ccc(O)cc1)C(-O)O
cpd00070[r]	Malonyl-CoA	C24H33N7O19P3S		R-cytosol	C00083			LTYOQGRJFJAKNA-DVVLENMVSA-I	CC(C)(COP(-O)(O)OP(-O)(O)OCC1OC(n2cnc3c(N)ncnc32)C(O)C1OP(-O)([O-])[O-])C(O)C([O-])-NCCC([O-])-NCCSC(-O)CC(-O)[O-]
cpd00071[r]	Acetaldehyde	C2H4O		R-cytosol	C00084			IKHGUXGNUITLKF-UHFFFAOYSA-N	CC-O
cpd00071[t]	Acetaldehyde	C2H4O		R-extracellular	C00084			IKHGUXGNUITLKF-UHFFFAOYSA-N	CC-O
cpd00072[r]	D-fructose-6-phosphate	C6H11O9P		R-cytosol	C00085			BGWGXPAPYGQALX-ARQDHWQXSA-L	O-P([O-])([O-])OCC1OC(O)(CO)C(O)C1O
cpd00073[r]	Urea	CH4N2O		R-cytosol	C00086			XSQUKJJJFZCRTK-UHFFFAOYSA-N	N-C(N)O
cpd00073[t]	Urea	CH4N2O		R-extracellular	C00086			XSQUKJJJFZCRTK-UHFFFAOYSA-N	N-C(N)O
cpd00074[r]	S	S		R-cytosol	C00087			NINIDFKCEFEMDL-UHFFFAOYSA-N	[S]
cpd00075[r]	Nitrite	NO2		R-cytosol	C00088			IOVCWXUNBOPUCH-UHFFFAOYSA-M	O-N[O-]
cpd00075[t]	Nitrite	NO2		R-extracellular	C00088			IOVCWXUNBOPUCH-UHFFFAOYSA-M	O-N[O-]
cpd00076[r]	Sucrose	C12H22O11		R-cytosol	C00089			CZMRCDWAGMRECN-UGDNZRGBSA-N	OCC1OC(OC2(CO)OC(CO)C(O)C2O)C(O)C(O)C1O
cpd00076[t]	Sucrose	C12H22O11		R-extracellular	C00089			CZMRCDWAGMRECN-UGDNZRGBSA-N	OCC1OC(OC2(CO)OC(CO)C(O)C2O)C(O)C(O)C1O
cpd00077[r]	Catechol	C6H6O2		R-cytosol	C00090			YCIMNLLNPGFGHC-UHFFFAOYSA-N	Oc1ccccc1O
cpd00078[r]	Succinyl-CoA	C25H35N7O19P3S		R-cytosol	C00091			VNOYUJKHFWYWIR-ITIYDSSPSA-I	CC(C)(COP(-O)(O)OP(-O)(O)OCC1OC(n2cnc3c(N)ncnc32)C(O)C1OP(-O)([O-])[O-])C(O)C([O-])-NCCC([O-])-NCCSC(-O)CCC(-O)[O-]
cpd00079[r]	D-glucose-6-phosphate	C6H11O9P		R-cytosol	C00092			NBSCHQHZLSJFNQ-DVKNGEFBSA-L	O-P([O-])([O-])OCC1OC(O)C(O)C(O)C1O
cpd00079[t]	D-glucopyranose 6-phosphate			R-extracellular
cpd00080[r]	Glycerol-3-phosphate	C3H7O6P		R-cytosol	C00093			AWUCVROLDVIAJX-GSVOUGTGSA-L	O-P([O-])([O-])OCC(O)CO
cpd00081[r]	Sulfite	HO3S		R-cytosol	C00094			LSNNMFCWUKXFEE-UHFFFAOYSA-M	O-S([O-])O
cpd00082[r]	D-Fructose	C6H12O6		R-cytosol	C00095			BJHIKXHVCXFQLS-UYFOZJQFSA-N	O-C(CO)C(O)C(O)C(O)CO
cpd00082[t]	D-Fructose	C6H12O6		R-extracellular	C00095			BJHIKXHVCXFQLS-UYFOZJQFSA-N	O-C(CO)C(O)C(O)C(O)CO
cpd00083[r]	GDP-mannose	C16H23N5O16P2		R-cytosol	C00096			MVMSCBBUIHUTGJ-GDJBGNAASA-L	N-c1nc([O-])c2ncn(C3OC(COP(-O)([O-])OP(-O)(O)OC4OC(CO)C(O)C(O)C4O)C(O)C3O)c2[nH]1
cpd00084[r]	L-Cysteine	C3H7NO2S		R-cytosol	C00097			XUJNEKJLAYXESH-REOHCLBHSA-N	NC(CS)C(-O)O
cpd00084[t]	L-Cysteine	C3H7NO2S		R-extracellular	C00097			XUJNEKJLAYXESH-REOHCLBHSA-N	NC(CS)C(-O)O
cpd00085[r]	beta-Alanine	C3H7NO2		R-cytosol	C00099			UCMIRNVEIXFBKS-UHFFFAOYSA-N	NCCC(-O)O
cpd00085[t]	beta-Alanine	C3H7NO2		R-extracellular	C00099			UCMIRNVEIXFBKS-UHFFFAOYSA-N	NCCC(-O)O
cpd00086[r]	Propionyl-CoA	C24H36N7O17P3S		R-cytosol	C00100			QAQREVBBADEHPA-IEXPHMLFSA-J	CCC(-O)SCCN-C([O-])CCN-C([O-])C(O)C(C)(C)COP(-O)(O)OP(-O)(O)OCC1OC(n2cnc3c(N)ncnc32)C(O)C1OP(-O)([O-])[O-]
cpd00087[r]	Tetrahydrofolate	C19H21N7O6		R-cytosol	C00101			MSTNYGQPCMXVAQ-KIYNQFGBSA-L	N-c1nc([O-])c2c([nH]1)NCC(CNc1ccc(C(-O)NC(CCC(-O)[O-])C(-O)O)cc1)N2
cpd00089[r]	Glucose-1-phosphate	C6H11O9P		R-cytosol	C00103			HXXFSFRBOHSIMQ-VFUOTHLCSA-L	O-P([O-])([O-])OC1OC(CO)C(O)C(O)C1O
cpd00090[r]	IDP	C10H12N4O11P2		R-cytosol	C00104			JPXZQMKKFWMMGK-KQYNXXCUSA-L	O-P([O-])(O)OP(-O)(O)OCC1OC(n2cnc3c([O-])ncnc32)C(O)C1O
cpd00091[r]	UMP	C9H11N2O9P		R-cytosol	C00105			DJJCXFVJDGTHFX-XVFCMESISA-L	O-c1nc([O-])ccn1C1OC(COP(-O)([O-])O)C(O)C1O
cpd00092[r]	Uracil	C4H4N2O2		R-cytosol	C00106			ISAKRJDGNUQOIC-UHFFFAOYSA-N	Oc1ccnc(O)n1
cpd00092[t]	Uracil	C4H4N2O2		R-extracellular	C00106			ISAKRJDGNUQOIC-UHFFFAOYSA-N	Oc1ccnc(O)n1
cpd00093[r]	Anthranilate	C7H6NO2		R-cytosol	C00108			RWZYAGGXGHYGMB-UHFFFAOYSA-M	Nc1ccccc1C(-O)[O-]
cpd00094[r]	2-Oxobutyrate	C4H5O3		R-cytosol	C00109			TYEYBOSBBBHJIV-UHFFFAOYSA-M	CCC(-O)C(-O)[O-]
cpd00095[r]	Glycerone-phosphate	C3H5O6P		R-cytosol	C00111			GNGACRATGGDKBX-UHFFFAOYSA-L	O-C(CO)COP(-O)([O-])[O-]
cpd00096[r]	CDP	C9H13N3O11P2		R-cytosol	C00112			ZWIADYZPOWUWEW-XVFCMESISA-L	N-c1ccn(C2OC(COP(-O)(O)OP(-O)([O-])O)C(O)C2O)c([O-])n1
cpd00098[r]	Choline	C5H14NO		R-cytosol	C00114			OEYIOHPDSNJKLS-UHFFFAOYSA-N	C[N+](C)(C)CCO
cpd00098[t]	Choline	C5H14NO		R-extracellular	C00114			OEYIOHPDSNJKLS-UHFFFAOYSA-N	C[N+](C)(C)CCO
cpd00099[r]	Cl-	Cl		R-cytosol	C00698			VEXZGXHMUGYJMC-UHFFFAOYSA-M	[Cl-]
cpd00099[t]	Cl-	Cl		R-extracellular	C00698			VEXZGXHMUGYJMC-UHFFFAOYSA-M	[Cl-]
cpd00100[r]	Glycerol	C3H8O3		R-cytosol	C00116			PEDCQBHIVMGVHV-UHFFFAOYSA-N	OCC(O)CO
cpd00100[t]	Glycerol	C3H8O3		R-extracellular	C00116			PEDCQBHIVMGVHV-UHFFFAOYSA-N	OCC(O)CO
cpd00101[r]	ribose-5-phosphate	C5H9O8P		R-cytosol	C00117			PPQRONHOSHZGFQ-LMVFSUKVSA-L	O-CC(O)C(O)C(O)COP(-O)([O-])[O-]
cpd00102[r]	Glyceraldehyde3-phosphate	C3H5O6P		R-cytosol	C00118			LXJXRIRHZLFYRP-VKHMYHEASA-L	O-CC(O)COP(-O)([O-])[O-]
cpd00103[r]	PRPP	C5H9O14P3		R-cytosol	C00119			PQGCEDQWHSBAJP-TXICZTDVSA-J	O-P([O-])([O-])OCC1OC(OP(-O)(O)OP(-O)([O-])[O-])C(O)C1O
cpd00105[r]	D-Ribose	C5H10O5		R-cytosol	C00121			HMFHBZSHGGEWLO-AIHAYLRMSA-N	OCC1OC(O)C(O)C1O
cpd00105[t]	D-Ribose	C5H10O5		R-extracellular	C00121			HMFHBZSHGGEWLO-AIHAYLRMSA-N	OCC1OC(O)C(O)C1O
cpd00106[r]	Fumarate	C4H2O4		R-cytosol	C00122			VZCYOOQTPOCHFL-OWOJBTEDSA-L	O-C([O-])C-CC(-O)[O-]
cpd00106[t]	Fumarate	C4H2O4		R-extracellular	C00122			VZCYOOQTPOCHFL-OWOJBTEDSA-L	O-C([O-])C-CC(-O)[O-]
cpd00107[r]	L-Leucine	C6H13NO2		R-cytosol	C00123			ROHFNLRQFUQHCH-YFKPBYRVSA-N	CC(C)CC(N)C(-O)O
cpd00107[t]	L-Leucine	C6H13NO2		R-extracellular	C00123			ROHFNLRQFUQHCH-YFKPBYRVSA-N	CC(C)CC(N)C(-O)O
cpd00108[r]	Galactose	C6H12O6		R-cytosol	C00124			WQZGKKKJIJFFOK-SVZMEOIVSA-N	OCC1OC(O)C(O)C(O)C1O
cpd00108[t]	Galactose	C6H12O6		R-extracellular	C00124			WQZGKKKJIJFFOK-SVZMEOIVSA-N	OCC1OC(O)C(O)C(O)C1O
cpd00109[r]	Cytochrome c3+	C42H54FeN8O6S2		R-cytosol	C00125
cpd00110[r]	Cytochrome c2+	C42H54FeN8O6S2		R-cytosol	C00126
cpd00111[r]	Oxidized glutathione	C20H30N6O12S2		R-cytosol	C00127			YPZRWBKMTBYPTK-BJDJZHNGSA-L	NC(CCC([O-])-NC(CSSCC(N-C([O-])CCC(N)C(-O)O)C(O)-NCC(-O)O)C(O)-NCC(-O)O)C(-O)O
cpd00111[t]	glutathione disulfide			R-extracellular
cpd00113[r]	Isopentenyldiphosphate	C5H10O7P2		R-cytosol	C00129			NUHSROFQTUXZQQ-UHFFFAOYSA-L	C-C(C)CCOP(-O)(O)OP(-O)([O-])[O-]
cpd00114[r]	IMP	C10H11N4O8P		R-cytosol	C00130			GRSZFWQUAKGDAV-KQYNXXCUSA-L	O-P([O-])(O)OCC1OC(n2cnc3c([O-])ncnc32)C(O)C1O
cpd00115[r]	dATP	C10H13N5O12P3		R-cytosol	C00131			SUYVUBYJARFZHO-RRKCRQDMSA-K	Nc1ncnc2c1ncn2C1CC(O)C(COP(-O)([O-])OP(-O)(O)OP(-O)([O-])[O-])O1
cpd00116[r]	Methanol	CH4O		R-cytosol	C00132			OKKJLVBELUTLKV-UHFFFAOYSA-N	CO
cpd00117[r]	D-Alanine	C3H7NO2		R-cytosol	C00133			QNAYBMKLOCPYGJ-UWTATZPHSA-N	CC(N)C(-O)O
cpd00117[t]	D-Alanine	C3H7NO2		R-extracellular	C00133			QNAYBMKLOCPYGJ-UWTATZPHSA-N	CC(N)C(-O)O
cpd00118[r]	Putrescine	C4H14N2		R-cytosol	C00134			KIDHWZJUCRJVML-UHFFFAOYSA-P	[NH3+]CCCC[NH3+]
cpd00118[t]	Putrescine	C4H14N2		R-extracellular	C00134			KIDHWZJUCRJVML-UHFFFAOYSA-P	[NH3+]CCCC[NH3+]
cpd00119[r]	L-Histidine	C6H9N3O2		R-cytosol	C00135			HNDVDQJCIGZPNO-YFKPBYRVSA-N	NC(Cc1cnc[nH]1)C(-O)O
cpd00119[t]	L-Histidine	C6H9N3O2		R-extracellular	C00135			HNDVDQJCIGZPNO-YFKPBYRVSA-N	NC(Cc1cnc[nH]1)C(-O)O
cpd00120[r]	Butyryl-CoA	C25H38N7O17P3S		R-cytosol	C00136			CRFNGMNYKDXRTN-HDRJHVAISA-J	CCCC(-O)SCCN-C([O-])CCN-C([O-])C(O)C(C)(C)COP(-O)(O)OP(-O)(O)OCC1OC(n2cnc3c(N)ncnc32)C(O)C1OP(-O)([O-])[O-]
cpd00121[r]	L-Inositol	C6H12O6		R-cytosol	C00137			CDAISMWEOUEBRE-GPIVLXJGSA-N	OC1C(O)C(O)C(O)C(O)C1O
cpd00121[t]	L-Inositol	C6H12O6		R-extracellular	C00137			CDAISMWEOUEBRE-GPIVLXJGSA-N	OC1C(O)C(O)C(O)C(O)C1O
cpd00122[r]	N-Acetyl-D-glucosamine	C8H15NO6		R-cytosol	C00140			OVRNDRQMDRJTHS-RTRLPJTCSA-N	CC(O)-NC1C(O)OC(CO)C(O)C1O
cpd00123[r]	3-Methyl-2-oxobutanoate	C5H7O3		R-cytosol	C00141			QHKABHOOEWYVLI-UHFFFAOYSA-M	CC(C)C(-O)C(-O)[O-]
cpd00125[r]	5-10-Methylenetetrahydrofolate	C20H21N7O6		R-cytosol	C00143			QYNUQALWYRSVHF-OLZOCXBDSA-L	N-c1nc([O-])c2c([nH]1)NCC1CN(c3ccc(C(-O)NC(CCC(-O)[O-])C(-O)O)cc3)CN21
cpd00126[r]	GMP	C10H12N5O8P		R-cytosol	C00144			RQFCJASXJCIDSX-UUOKFMHZSA-L	N-c1nc([O-])c2ncn(C3OC(COP(-O)([O-])O)C(O)C3O)c2[nH]1
cpd00128[r]	Adenine	C5H5N5		R-cytosol	C00147			GFFGJBXGBJISGV-UHFFFAOYSA-N	Nc1nc[nH]c2ncnc1-2
cpd00129[r]	L-Proline	C5H9NO2		R-cytosol	C00148			ONIBWKKTOPOVIA-BYPYZUCNSA-N	O-C(O)C1CCCN1
cpd00129[t]	L-Proline	C5H9NO2		R-extracellular	C00148			ONIBWKKTOPOVIA-BYPYZUCNSA-N	O-C(O)C1CCCN1
cpd00130[r]	L-Malate	C4H4O5		R-cytosol	C00149			BJEPYKJPYRNKOW-REOHCLBHSA-L	O-C([O-])CC(O)C(-O)[O-]
cpd00130[t]	L-Malate	C4H4O5		R-extracellular	C00149			BJEPYKJPYRNKOW-REOHCLBHSA-L	O-C([O-])CC(O)C(-O)[O-]
cpd00132[r]	L-Asparagine	C4H8N2O3		R-cytosol	C00152			DCXYFEDJOCDNAF-REOHCLBHSA-N	N-C(O)CC(N)C(-O)O
cpd00132[t]	L-Asparagine	C4H8N2O3		R-extracellular	C00152			DCXYFEDJOCDNAF-REOHCLBHSA-N	N-C(O)CC(N)C(-O)O
cpd00133[r]	Nicotinamide	C6H6N2O		R-cytosol	C00153			DFPAKSUCGFBDDF-UHFFFAOYSA-N	N-C(O)c1cccnc1
cpd00133[t]	Nicotinamide	C6H6N2O		R-extracellular	C00153			DFPAKSUCGFBDDF-UHFFFAOYSA-N	N-C(O)c1cccnc1
cpd00134[r]	Palmitoyl-CoA	C37H62N7O17P3S		R-cytosol	C00154			MNBKLUUYKPBKDU-BBECNAHFSA-J	CCCCCCCCCCCCCCCC(-O)SCCN-C([O-])CCN-C([O-])C(O)C(C)(C)COP(-O)(O)OP(-O)(O)OCC1OC(n2cnc3c(N)ncnc32)C(O)C1OP(-O)([O-])[O-]
cpd00135[r]	Homocysteine	C4H9NO2S		R-cytosol	C00155			FFFHZYDWPBMWHY-VKHMYHEASA-N	NC(CCS)C(-O)O
cpd00136[r]	4-Hydroxybenzoate	C7H5O3		R-cytosol	C00156			FJKROLUGYXJWQN-UHFFFAOYSA-M	O-C(O)c1ccc([O-])cc1
cpd00136[t]	4-Hydroxybenzoate	C7H5O3		R-extracellular	C00156			FJKROLUGYXJWQN-UHFFFAOYSA-M	O-C(O)c1ccc([O-])cc1
cpd00137[r]	Citrate	C6H5O7		R-cytosol	C00158			KRKNYBCHXYNGOX-UHFFFAOYSA-K	O-C([O-])CC(O)(CC(-O)[O-])C(-O)[O-]
cpd00137[t]	Citrate	C6H5O7		R-extracellular	C00158			KRKNYBCHXYNGOX-UHFFFAOYSA-K	O-C([O-])CC(O)(CC(-O)[O-])C(-O)[O-]
cpd00138[r]	D-Mannose	C6H12O6		R-cytosol	C00159			WQZGKKKJIJFFOK-PQMKYFCFSA-N	OCC1OC(O)C(O)C(O)C1O
cpd00138[t]	D-Mannose	C6H12O6		R-extracellular	C00159			WQZGKKKJIJFFOK-PQMKYFCFSA-N	OCC1OC(O)C(O)C(O)C1O
cpd00139[r]	Glycolate	C2H3O3		R-cytosol	C00160			AEMRFAOFKBGASW-UHFFFAOYSA-M	O-C([O-])CO
cpd00139[t]	Glycolate	C2H3O3		R-extracellular	C00160			AEMRFAOFKBGASW-UHFFFAOYSA-M	O-C([O-])CO
cpd00141[r]	Propionate	C3H5O2		R-cytosol	C00163			XBDQKXXYIPTUBI-UHFFFAOYSA-M	CCC(-O)[O-]
cpd00141[t]	Propionate	C3H5O2		R-extracellular	C00163			XBDQKXXYIPTUBI-UHFFFAOYSA-M	CCC(-O)[O-]
cpd00142[r]	Acetoacetate	C4H5O3		R-cytosol	C00164			WDJHALXBUFZDSR-UHFFFAOYSA-M	CC(-O)CC(-O)[O-]
cpd00143[r]	Phenylpyruvate	C9H7O3		R-cytosol	C00166			BTNMPGBKDVTSJY-UHFFFAOYSA-M	O-C([O-])C(-O)Cc1ccccc1
cpd00144[r]	UDPglucuronate	C15H19N2O18P2		R-cytosol	C00167			HDYANYHVCAPMJV-LXQIFKJMSA-K	O-C([O-])C1OC(OP(-O)(O)OP(-O)([O-])OCC2OC(n3ccc([O-])nc3-O)C(O)C2O)C(O)C(O)C1O
cpd00145[r]	Hydroxypyruvate	C3H3O4		R-cytosol	C00168			HHDDCCUIIUWNGJ-UHFFFAOYSA-M	O-C([O-])C(-O)CO
cpd00146[r]	Carbamoylphosphate	CH2NO5P		R-cytosol	C00169			FFQKYPRQEYGKAF-UHFFFAOYSA-L	N-C([O-])OP(-O)([O-])O
cpd00147[r]	5-Methylthioadenosine	C11H15N5O3S		R-cytosol	C00170			WUUGFSXJNOTRMR-IOSLPCCCSA-N	CSCC1OC(n2cnc3c(N)ncnc32)C(O)C1O
cpd00149[r]	Co2+	Co		R-cytosol	C00175			XLJKHNWPARRRJB-UHFFFAOYSA-N	[Co+2]
cpd00149[t]	Co2+	Co		R-extracellular	C00175			XLJKHNWPARRRJB-UHFFFAOYSA-N	[Co+2]
cpd00150[r]	HCN	CHN		R-cytosol	C00177			LELOWRISYMNNSU-UHFFFAOYSA-N	C#N
cpd00150[t]	HCN	CHN		R-extracellular	C00177			LELOWRISYMNNSU-UHFFFAOYSA-N	C#N
cpd00151[r]	Thymine	C5H6N2O2		R-cytosol	C00178			RWQNBRDOKXIBIV-UHFFFAOYSA-N	Cc1cnc(O)nc1O
cpd00152[r]	Agmatine	C5H16N4		R-cytosol	C00179			QYPPJABKJHAVHS-UHFFFAOYSA-P	NC(-[NH2+])NCCCC[NH3+]
cpd00153[r]	Benzoate	C7H5O2		R-cytosol	C00180			WPYMKLBDIGXBTP-UHFFFAOYSA-M	O-C([O-])c1ccccc1
cpd00153[t]	Benzoate	C7H5O2		R-extracellular	C00180			WPYMKLBDIGXBTP-UHFFFAOYSA-M	O-C([O-])c1ccccc1
cpd00154[r]	Xylose	C5H10O5		R-cytosol	C00181			SRBFZHDQGSBBOR-LECHCGJUSA-N	OC1COC(O)C(O)C1O
cpd00154[t]	Xylose	C5H10O5		R-extracellular	C00181			SRBFZHDQGSBBOR-LECHCGJUSA-N	OC1COC(O)C(O)C1O
cpd00155[r]	Glycogen	C30H52O26		R-cytosol	C00182			BYSGBSNPRWKUQH-UJDJLXLFSA-N	OCC1OC(OCC2OC(OC3C(CO)OC(O)C(O)C3O)C(O)C(O)C2OC2OC(CO)C(O)C(O)C2O)C(O)C(O)C1O
cpd00156[r]	L-Valine	C5H11NO2		R-cytosol	C00183			KZSNJWFQEVHDMF-BYPYZUCNSA-N	CC(C)C(N)C(-O)O
cpd00156[t]	L-Valine	C5H11NO2		R-extracellular	C00183			KZSNJWFQEVHDMF-BYPYZUCNSA-N	CC(C)C(N)C(-O)O
cpd00158[r]	CELB	C12H22O11		R-cytosol	C00185			GUBGYTABKSRVRQ-CUHNMECISA-N	OCC1OC(OC2C(CO)OC(O)C(O)C2O)C(O)C(O)C1O
cpd00158[t]	CELB	C12H22O11		R-extracellular	C00185			GUBGYTABKSRVRQ-CUHNMECISA-N	OCC1OC(OC2C(CO)OC(O)C(O)C2O)C(O)C(O)C1O
cpd00159[r]	L-Lactate	C3H5O3		R-cytosol	C00186			JVTAAEKCZFNVCJ-REOHCLBHSA-M	CC(O)C(-O)[O-]
cpd00159[t]	L-Lactate	C3H5O3		R-extracellular	C00186			JVTAAEKCZFNVCJ-REOHCLBHSA-M	CC(O)C(-O)[O-]
cpd00160[r]	Cholesterol	C27H46O		R-cytosol	C00187			HVYWMOMLDIMFJA-DPAQBDIFSA-N	CC(C)CCCC(C)C1CCC2C3CC-C4CC(O)CCC4(C)C3CCC12C
cpd00161[r]	L-Threonine	C4H9NO3		R-cytosol	C00188			AYFVYJQAPQTCCC-GBXIJSLDSA-N	CC(O)C(N)C(-O)O
cpd00161[t]	L-Threonine	C4H9NO3		R-extracellular	C00188			AYFVYJQAPQTCCC-GBXIJSLDSA-N	CC(O)C(N)C(-O)O
cpd00162[r]	Aminoethanol	C2H8NO		R-cytosol	C00189			HZAXFHJVJLSVMW-UHFFFAOYSA-O	[NH3+]CCO
cpd00163[r]	UDP-xylose	C14H20N2O16P2		R-cytosol	C00190			DQQDLYVHOTZLOR-OCIMBMBZSA-L	O-c1nc([O-])ccn1C1OC(COP(-O)([O-])OP(-O)(O)OC2OCC(O)C(O)C2O)C(O)C1O
cpd00165[r]	Hydroxylamine	H3NO		R-cytosol	C00192			AVXURJPOCDRRFD-UHFFFAOYSA-N	NO
cpd00166[r]	Calomide	C72H102CoN18O17P		R-cytosol	C00194			IHEDCYSDKCCEPU-YGHJOQEPSA-L	CC1-C2N-C(C-C3N-C(C(C)-C4NC(C)(C5N-C1C(C)(CCC(O)-NCC(C)OP(-O)(O)OC1C(CO)OC([n+]6c[nH]c7cc(C)c(C)cc76)C1O)C5CC(-N)O)C(C)(CC(-N)O)C4CCC(-N)[O-])C(C)(CC(-N)O)C3CCC(-N)[O-])C(C)(C)C2CCC(-N)[O-].[CH2]C1OC(n2cnc3c(N)ncnc32)C(O)C1O.[Co+5]
cpd00168[r]	2,3-Dihydroxybenzoate	C7H5O4		R-cytosol	C00196			GLDQAMYCGOIJDV-UHFFFAOYSA-M	O-C(O)c1cccc([O-])c1O
cpd00169[r]	3-Phosphoglycerate	C3H4O7P		R-cytosol	C00197			OSJPPGNTCRNQQC-UWTATZPHSA-K	O-C([O-])C(O)COP(-O)([O-])[O-]
cpd00170[r]	Gluconolactone	C6H10O6		R-cytosol	C00198			PHOQVHQSTUBQQK-SQOUGZDYSA-N	O-C1OC(CO)C(O)C(O)C1O
cpd00171[r]	D-Ribulose5-phosphate	C5H9O8P		R-cytosol	C00199			FNZLKVNUWIIPSJ-UHNVWZDZSA-L	O-C(CO)C(O)C(O)COP(-O)([O-])[O-]
cpd00173[r]	NTP	C5H9O13P3R		R-cytosol	C00201
cpd00175[r]	UDP-N-acetyl-D-galactosamine	C17H25N3O17P2		R-cytosol	C00203			LFTYTUAZOPRMMI-LDDHHVEYSA-L	CC([O-])-NC1C(OP(-O)(O)OP(-O)(O)OCC2OC(n3ccc([O-])nc3-O)C(O)C2O)OC(CO)C(O)C1O
cpd00176[r]	2-keto-3-deoxygluconate	C6H9O6		R-cytosol	C00204			WPAMZTWLKIDIOP-WVZVXSGGSA-M	O-C([O-])C(-O)CC(O)C(O)CO
cpd00177[r]	dADP	C10H13N5O9P2		R-cytosol	C00206			DAEAPNUQQAICNR-RRKCRQDMSA-L	Nc1ncnc2c1ncn2C1CC(O)C(COP(-O)(O)OP(-O)([O-])[O-])O1
cpd00178[r]	Acetone	C3H6O		R-cytosol	C00207			CSCPPACGZOOCGX-UHFFFAOYSA-N	CC(C)-O
cpd00178[t]	Acetone	C3H6O		R-extracellular	C00207			CSCPPACGZOOCGX-UHFFFAOYSA-N	CC(C)-O
cpd00179[r]	Maltose	C12H22O11		R-cytosol	C00208			VQHSOMBJVWLPSR-WUJBLJFYSA-N	OCC(O)C(O)C(OC1OC(CO)C(O)C(O)C1O)C(O)CO
cpd00179[t]	Maltose	C12H22O11		R-extracellular	C00208			VQHSOMBJVWLPSR-WUJBLJFYSA-N	OCC(O)C(O)C(OC1OC(CO)C(O)C(O)C1O)C(O)CO
cpd00180[r]	Oxalate	C2O4		R-cytosol	C00209			MUBZPKHOEPUJKR-UHFFFAOYSA-L	O-C([O-])C(-O)[O-]
cpd00182[r]	Adenosine	C10H13N5O4		R-cytosol	C00212			OIRDTQYFTABQOQ-KQYNXXCUSA-N	Nc1ncnc2c1ncn2C1OC(CO)C(O)C1O
cpd00182[t]	Adenosine	C10H13N5O4		R-extracellular	C00212			OIRDTQYFTABQOQ-KQYNXXCUSA-N	Nc1ncnc2c1ncn2C1OC(CO)C(O)C1O
cpd00183[r]	Sarcosine	C3H7NO2		R-cytosol	C00213			FSYKKLYZXJSNPZ-UHFFFAOYSA-N	CNCC(-O)O
cpd00184[r]	Thymidine	C10H14N2O5		R-cytosol	C00214			IQFYYKKMVGJFEH-XLPZGREQSA-N	Cc1cn(C2CC(O)C(CO)O2)c(-O)nc1O
cpd00185[r]	D-Arabinose	C5H10O5		R-cytosol	C00216			SRBFZHDQGSBBOR-ZRMNMSDTSA-N	OC1COC(O)C(O)C1O
cpd00185[t]	D-Arabinose	C5H10O5		R-extracellular	C00216			SRBFZHDQGSBBOR-ZRMNMSDTSA-N	OC1COC(O)C(O)C1O
cpd00186[r]	D-Glutamate	C5H8NO4		R-cytosol	C00217			WHUUTDBJXJRKMK-GSVOUGTGSA-M	NC(CCC(-O)[O-])C(-O)O
cpd00187[r]	Methanamine	CH6N		R-cytosol	C00218			BAVYZALUXZFZLV-UHFFFAOYSA-O	C[NH3+]
cpd00190[r]	beta-D-Glucose	C6H12O6		R-cytosol	C00221			WQZGKKKJIJFFOK-VFUOTHLCSA-N	OCC1OC(O)C(O)C(O)C1O
cpd00191[r]	3-Oxopropanoate	C3H3O3		R-cytosol	C00222			OAKURXIZZOAYBC-UHFFFAOYSA-M	O-CCC(-O)[O-]
cpd00193[r]	APS	C10H12N5O10PS		R-cytosol	C00224			IRLPACMLTUPBCL-KQYNXXCUSA-L	Nc1ncnc2c1ncn2C1OC(COP(-O)([O-])OS(-O)(-O)[O-])C(O)C1O
cpd00196[r]	Acetylphosphate	C2H3O5P		R-cytosol	C00227			LIPOUNRJVLNBCD-UHFFFAOYSA-L	CC(-O)OP(-O)([O-])[O-]
cpd00197[r]	Protocatechuate	C7H5O4		R-cytosol	C00230			YQUVCSBJEUQKSH-UHFFFAOYSA-M	O-C(O)c1ccc([O-])c(O)c1
cpd00198[r]	D-Xylulose5-phosphate	C5H9O8P		R-cytosol	C00231			FNZLKVNUWIIPSJ-RFZPGFLSSA-L	O-C(CO)C(O)C(O)COP(-O)([O-])[O-]
cpd00199[r]	4-Oxobutanoate	C4H5O3		R-cytosol	C00232			UIUJIQZEACWQSV-UHFFFAOYSA-M	O-CCCC(-O)[O-]
cpd00200[r]	4MOP	C6H9O3		R-cytosol	C00233			BKAJNAXTPSGJCU-UHFFFAOYSA-M	CC(C)CC(-O)C(-O)[O-]
cpd00201[r]	10-Formyltetrahydrofolate	C20H21N7O7		R-cytosol	C00234			AUFGTPPARQZWDO-YUZLPWPTSA-L	N-c1nc([O-])c2c([nH]1)NCC(CN(C-O)c1ccc(C(-O)NC(CCC(-O)[O-])C(-O)O)cc1)N2
cpd00202[r]	DMAPP	C5H10O7P2		R-cytosol	C00235			CBIDRCWHNCKSTO-UHFFFAOYSA-L	CC(C)-CCOP(-O)(O)OP(-O)([O-])[O-]
cpd00203[r]	1,3-Bisphospho-D-glycerate	C3H4O10P2		R-cytosol	C00236			LJQLQCAXBUHEAZ-UWTATZPHSA-J	O-C(OP(-O)([O-])[O-])C(O)COP(-O)([O-])[O-]
cpd00204[r]	CO	CHO		R-cytosol	C00237			UGFAIRIUMAVXCW-UHFFFAOYSA-N	[C-]#[O+]
cpd00204[t]	CO	CHO		R-extracellular	C00237			UGFAIRIUMAVXCW-UHFFFAOYSA-N	[C-]#[O+]
cpd00205[r]	K+	K		R-cytosol	C00238			NPYPAHLBTDXSSS-UHFFFAOYSA-N	[K+]
cpd00205[t]	K+	K		R-extracellular	C00238			NPYPAHLBTDXSSS-UHFFFAOYSA-N	[K+]
cpd00206[r]	dCMP	C9H12N3O7P		R-cytosol	C00239			NCMVOABPESMRCP-SHYZEUOFSA-L	N-c1ccn(C2CC(O)C(COP(-O)([O-])O)O2)c([O-])n1
cpd00207[r]	Guanine	C5H5N5O		R-cytosol	C00242			UYTPUPDQBNUYGX-UHFFFAOYSA-N	N-c1nc(O)c2nc[nH]c2[nH]1
cpd00208[r]	LACT	C12H22O11		R-cytosol	C00243			GUBGYTABKSRVRQ-QKKXKWKRSA-N	OCC1OC(OC2C(CO)OC(O)C(O)C2O)C(O)C(O)C1O
cpd00208[t]	LACT	C12H22O11		R-extracellular	C00243			GUBGYTABKSRVRQ-QKKXKWKRSA-N	OCC1OC(OC2C(CO)OC(O)C(O)C2O)C(O)C(O)C1O
cpd00209[r]	Nitrate	NO3		R-cytosol	C00244			NHNBFGGVMKEFGY-UHFFFAOYSA-N	O-[N+]([O-])[O-]
cpd00209[t]	Nitrate	NO3		R-extracellular	C00244			NHNBFGGVMKEFGY-UHFFFAOYSA-N	O-[N+]([O-])[O-]
cpd00210[r]	Taurine	C2H7NO3S		R-cytosol	C00245			XOAAWQZATWQOTB-UHFFFAOYSA-N	NCCS(-O)(-O)O
cpd00210[t]	Taurine	C2H7NO3S		R-extracellular	C00245			XOAAWQZATWQOTB-UHFFFAOYSA-N	NCCS(-O)(-O)O
cpd00211[r]	Butyrate	C4H7O2		R-cytosol	C00246			FERIUCNNQQJTOY-UHFFFAOYSA-M	CCCC(-O)[O-]
cpd00211[t]	Butyrate	C4H7O2		R-extracellular	C00246			FERIUCNNQQJTOY-UHFFFAOYSA-M	CCCC(-O)[O-]
cpd00212[r]	L-Sorbose	C6H12O6		R-cytosol	C00247			LKDRXBCSQODPBY-AMVSKUEXSA-N	OCC1(O)OCC(O)C(O)C1O
cpd00213[r]	Lipoamide	C8H15NOS2		R-cytosol	C00248			FCCDDURTIIUXBY-SSDOTTSWSA-N	N-C(O)CCCCC1CCSS1
cpd00214[r]	Palmitate	C16H31O2		R-cytosol	C00249			IPCSVZSSVZVIGE-UHFFFAOYSA-M	CCCCCCCCCCCCCCCC(-O)[O-]
cpd00215[r]	Pyridoxal	C8H9NO3		R-cytosol	C00250			RADKZDMFGJYCBB-UHFFFAOYSA-N	Cc1ncc(CO)c(C-O)c1O
cpd00215[t]	Pyridoxal	C8H9NO3		R-extracellular	C00250			RADKZDMFGJYCBB-UHFFFAOYSA-N	Cc1ncc(CO)c(C-O)c1O
cpd00216[r]	Chorismate	C10H8O6		R-cytosol	C00251			WTFXTQVDAKGDEY-HTQZYQBOSA-L	C-C(OC1C-C(C(-O)[O-])C-CC1O)C(-O)[O-]
cpd00218[r]	Niacin	C6H4NO2		R-cytosol	C00253			PVNIIMVLHYAWGP-UHFFFAOYSA-M	O-C([O-])c1cccnc1
cpd00219[r]	Prephenate	C10H8O6		R-cytosol	C00254			FPWMCUPFBRFMLH-XGAOUMNUSA-L	O-C([O-])C(-O)CC1(C(-O)[O-])C-CC(O)C-C1
cpd00220[r]	Riboflavin	C17H19N4O6		R-cytosol	C00255			AUNGANRZJHBGPY-SCRDCRAPSA-M	Cc1cc2nc3c([O-])nc(-O)nc-3n(CC(O)C(O)C(O)CO)c2cc1C
cpd00220[t]	Riboflavin	C17H19N4O6		R-extracellular	C00255			AUNGANRZJHBGPY-SCRDCRAPSA-M	Cc1cc2nc3c([O-])nc(-O)nc-3n(CC(O)C(O)C(O)CO)c2cc1C
cpd00221[r]	D-Lactate	C3H5O3		R-cytosol	C00256			JVTAAEKCZFNVCJ-UWTATZPHSA-M	CC(O)C(-O)[O-]
cpd00221[t]	D-Lactate	C3H5O3		R-extracellular	C00256			JVTAAEKCZFNVCJ-UWTATZPHSA-M	CC(O)C(-O)[O-]
cpd00222[r]	GLCN	C6H11O7		R-cytosol	C00257			RGHNJXZEOKUKBD-SQOUGZDYSA-M	O-C([O-])C(O)C(O)C(O)C(O)CO
cpd00222[t]	GLCN	C6H11O7		R-extracellular	C00257			RGHNJXZEOKUKBD-SQOUGZDYSA-M	O-C([O-])C(O)C(O)C(O)C(O)CO
cpd00223[r]	Glycerate	C3H5O4		R-cytosol	C00258			RBNPOMFGQQGHHO-UWTATZPHSA-M	O-C([O-])C(O)CO
cpd00224[r]	L-Arabinose	C5H10O5		R-cytosol	C00259			PYMYPHUHKUWMLA-VAYJURFESA-N	O-CC(O)C(O)C(O)CO
cpd00224[t]	L-Arabinose	C5H10O5		R-extracellular	C00259			PYMYPHUHKUWMLA-VAYJURFESA-N	O-CC(O)C(O)C(O)CO
cpd00225[r]	Benzaldehyde	C7H6O		R-cytosol	C00261			HUMNYLRZRPPJDN-UHFFFAOYSA-N	O-Cc1ccccc1
cpd00226[r]	HYXN	C5H4N4O		R-cytosol	C00262			FDGQSTZJBFJUBT-UHFFFAOYSA-N	Oc1ncnc2[nH]cnc12
cpd00227[r]	L-Homoserine	C4H9NO3		R-cytosol	C00263			UKAUYVFTDYCKQA-VKHMYHEASA-N	NC(CCO)C(-O)O
cpd00227[t]	L-Homoserine	C4H9NO3		R-extracellular	C00263			UKAUYVFTDYCKQA-VKHMYHEASA-N	NC(CCO)C(-O)O
cpd00228[r]	(R,R)-2,3-butanediol			R-cytosol
cpd00229[r]	Glycolaldehyde	C2H4O2		R-cytosol	C00266			WGCNASOHLSPBMP-UHFFFAOYSA-N	O-CCO
cpd00231[r]	Dihydrobiopterin	C9H13N5O3		R-cytosol	C00268			ZHQJVZLJDXWFFX-RPDRRWSUSA-N	CC(O)C(O)C1CN-c2[nH]c(-N)nc(O)c2-N1
cpd00233[r]	Tetrahydrobiopterin	C9H15N5O3		R-cytosol	C00272			FNKQXYHWGSIFBK-RPDRRWSUSA-N	CC(O)C(O)C1CNc2[nH]c(-N)nc(O)c2N1
cpd00235[r]	D-mannose-6-phosphate	C6H11O9P		R-cytosol	C00275			NBSCHQHZLSJFNQ-PQMKYFCFSA-L	O-P([O-])([O-])OCC1OC(O)C(O)C(O)C1O
cpd00236[r]	D-Erythrose4-phosphate	C4H7O7P		R-cytosol	C00279			NGHMDNPXVRFFGS-IUYQGCFVSA-L	O-CC(O)C(O)COP(-O)([O-])[O-]
cpd00237[r]	Androstenedione	C19H26O2		R-cytosol	C00280			AEMFNILZOJDQLW-QAGGRKNESA-N	CC12CCC3C(CCC4-CC(-O)CCC43C)C1CCC2-O
cpd00238[r]	Sedoheptulose7-phosphate	C7H13O10P		R-cytosol	C05382			JDTUMPKOJBQPKX-GBNDHIKLSA-L	O-C(CO)C(O)C(O)C(O)C(O)COP(-O)([O-])[O-]
cpd00239[r]	H2S	HS		R-cytosol	C00283			RWSOTUBLDIXVET-UHFFFAOYSA-M	[SH-]
cpd00239[t]	H2S	HS		R-extracellular	C00283			RWSOTUBLDIXVET-UHFFFAOYSA-M	[SH-]
cpd00241[r]	dGTP	C10H13N5O13P3		R-cytosol	C00286			HAAZLUGHYHWQIW-KVQBGUIXSA-K	N-c1nc([O-])c2ncn(C3CC(O)C(COP(-O)(O)OP(-O)(O)OP(-O)([O-])[O-])O3)c2[nH]1
cpd00242[r]	H2CO3	CHO3		R-cytosol	C00288			BVKZGUZCCUSVTD-UHFFFAOYSA-M	O-C([O-])O
cpd00244[r]	Ni2+	Ni		R-cytosol	C00291			PXHVJJICTQNCMI-UHFFFAOYSA-N	[Ni]
cpd00244[t]	Ni2+	Ni		R-extracellular	C00291			PXHVJJICTQNCMI-UHFFFAOYSA-N	[Ni]
cpd00246[r]	Inosine	C10H12N4O5		R-cytosol	C00294			UGQMRVRMYYASKQ-KQYNXXCUSA-N	OCC1OC(n2cnc3c(O)ncnc32)C(O)C1O
cpd00246[t]	Inosine	C10H12N4O5		R-extracellular	C00294			UGQMRVRMYYASKQ-KQYNXXCUSA-N	OCC1OC(n2cnc3c(O)ncnc32)C(O)C1O
cpd00247[r]	Orotate	C5H3N2O4		R-cytosol	C00295			PXQPEWDEAKTCGB-UHFFFAOYSA-M	O-C(O)c1cc([O-])nc(O)n1
cpd00248[r]	Quinate	C7H11O6		R-cytosol	C00296			AAWZDTNXLSGCEK-WYWMIBKRSA-M	O-C([O-])C1(O)CC(O)C(O)C(O)C1
cpd00249[r]	Uridine	C9H12N2O6		R-cytosol	C00299			DRTQHJPVMGBUCF-XVFCMESISA-N	O-c1nc(O)ccn1C1OC(CO)C(O)C1O
cpd00249[t]	Uridine	C9H12N2O6		R-extracellular	C00299			DRTQHJPVMGBUCF-XVFCMESISA-N	O-c1nc(O)ccn1C1OC(CO)C(O)C1O
cpd00250[r]	Creatine	C4H9N3O2		R-cytosol	C00300			CVSVTCORWBXHQV-UHFFFAOYSA-N	CN(CC(-O)O)C(-N)N
cpd00254[r]	Mg	Mg		R-cytosol	C00305			JLVVSXFLKOJNIY-UHFFFAOYSA-N	[Mg+2]
cpd00254[t]	Mg	Mg		R-extracellular	C00305			JLVVSXFLKOJNIY-UHFFFAOYSA-N	[Mg+2]
cpd00257[r]	Canavanine	C5H13N4O3		R-cytosol	C00308			FSBIGDSBMBYOPN-UHFFFAOYSA-O	N-C(N)NOCCC([NH3+])C(-O)O
cpd00259[r]	D-Lyxulose	C5H10O5		R-cytosol	C00310			ZAQJHHRNXZUBTE-WUJLRWPWSA-N	O-C(CO)C(O)C(O)CO
cpd00260[r]	Isocitrate	C6H5O7		R-cytosol	C00311			ODBLHEXUDAPZAU-UHFFFAOYSA-K	O-C([O-])CC(C(-O)[O-])C(O)C(-O)[O-]
cpd00262[r]	Oxalyl-CoA	C23H32N7O19P3S		R-cytosol	C00313			QVXMZFTWJVBUHP-IBOSZNHHSA-I	CC(C)(COP(-O)(O)OP(-O)(O)OCC1OC(n2cnc3c(N)ncnc32)C(O)C1OP(-O)([O-])[O-])C(O)C([O-])-NCCC([O-])-NCCSC(-O)C(-O)[O-]
cpd00263[r]	Pyridoxol	C8H11NO3		R-cytosol	C00314			LXNHXLLTXMVWPM-UHFFFAOYSA-N	Cc1ncc(CO)c(CO)c1O
cpd00264[r]	Spermidine	C7H22N3		R-cytosol	C00315			ATHGHQPFGPMSJY-UHFFFAOYSA-Q	[NH3+]CCCC[NH2+]CCC[NH3+]
cpd00264[t]	Spermidine	C7H22N3		R-extracellular	C00315			ATHGHQPFGPMSJY-UHFFFAOYSA-Q	[NH3+]CCCC[NH2+]CCC[NH3+]
cpd00266[r]	Carnitine	C7H15NO3		R-cytosol	C00318			PHIQHXFUZVPYII-ZCFIWIBFSA-N	C[N+](C)(C)CC(O)CC(-O)[O-]
cpd00266[t]	Carnitine	C7H15NO3		R-extracellular	C00318			PHIQHXFUZVPYII-ZCFIWIBFSA-N	C[N+](C)(C)CC(O)CC(-O)[O-]
cpd00268[r]	H2S2O3	HO3S2		R-cytosol	C00320			DHCDFWKWKRSZHF-UHFFFAOYSA-M	O-S([O-])(O)-S
cpd00269[r]	2-Oxoadipate	C6H6O5		R-cytosol	C00322			FGSBNBBHOZHUBO-UHFFFAOYSA-L	O-C([O-])CCCC(-O)C(-O)[O-]
cpd00270[r]	Caffeoyl-CoA	C30H38N7O19P3S		R-cytosol	C00323			QHRGJMIMHCLHRG-ZSELIEHESA-J	CC(C)(COP(-O)(O)OP(-O)(O)OCC1OC(n2cnc3c(N)ncnc32)C(O)C1OP(-O)(O)O)C(O)C([O-])-NCCC([O-])-NCCSC(-O)C-Cc1ccc([O-])c([O-])c1
cpd00274[r]	Citrulline	C6H13N3O3		R-cytosol	C00327			RHGKLRLOHDJJDR-BYPYZUCNSA-N	N-C(O)NCCCC(N)C(-O)O
cpd00275[r]	L-Kynurenine	C10H12N2O3		R-cytosol	C00328			YGPSJZOEDVAXAB-QMMMGPOBSA-N	Nc1ccccc1C(-O)CC(N)C(-O)O
cpd00276[r]	GLUM	C6H14NO5		R-cytosol	C00329			MSWZFWKMSRAUBD-IVMDWMLBSA-O	[NH3+]C1C(O)OC(CO)C(O)C1O
cpd00276[t]	GLUM	C6H14NO5		R-extracellular	C00329			MSWZFWKMSRAUBD-IVMDWMLBSA-O	[NH3+]C1C(O)OC(CO)C(O)C1O
cpd00277[r]	Deoxyguanosine	C10H13N5O4		R-cytosol	C00330			YKBGVTZYEHREMT-KVQBGUIXSA-N	N-c1nc(O)c2ncn(C3CC(O)C(CO)O3)c2[nH]1
cpd00277[t]	Deoxyguanosine	C10H13N5O4		R-extracellular	C00330			YKBGVTZYEHREMT-KVQBGUIXSA-N	N-c1nc(O)c2ncn(C3CC(O)C(CO)O3)c2[nH]1
cpd00278[r]	Indolepyruvate	C11H8NO3		R-cytosol	C00331			RSTKLPZEZYGQPY-UHFFFAOYSA-M	O-C([O-])C(-O)Cc1c[nH]c2ccccc12
cpd00279[r]	Acetoacetyl-CoA	C25H36N7O18P3S		R-cytosol	C00332			OJFDKHTZOUZBOS-CITAKDKDSA-J	CC(-O)CC(-O)SCCN-C([O-])CCN-C([O-])C(O)C(C)(C)COP(-O)(O)OP(-O)(O)OCC1OC(n2cnc3c(N)ncnc32)C(O)C1OP(-O)([O-])[O-]
cpd00280[r]	D-Galacturonate	C6H9O7		R-cytosol	C00333			IAJILQKETJEXLJ-RSJOWCBRSA-M	O-CC(O)C(O)C(O)C(O)C(-O)[O-]
cpd00280[t]	D-Galacturonate	C6H9O7		R-extracellular	C00333			IAJILQKETJEXLJ-RSJOWCBRSA-M	O-CC(O)C(O)C(O)C(O)C(-O)[O-]
cpd00281[r]	GABA	C4H9NO2		R-cytosol	C00334			BTCSSZJGUNDROE-UHFFFAOYSA-N	NCCCC(-O)O
cpd00281[t]	GABA	C4H9NO2		R-extracellular	C00334			BTCSSZJGUNDROE-UHFFFAOYSA-N	NCCCC(-O)O
cpd00282[r]	S-Dihydroorotate	C5H5N2O4		R-cytosol	C00337			UFIVEPVSAGBUSI-REOHCLBHSA-M	O-C(O)C1CC([O-])-NC(O)-N1
cpd00283[r]	Geranyldiphosphate	C10H18O7P2		R-cytosol	C00341			GVVPGTZRZFNKDS-JXMROGBWSA-L	CC(C)-CCCC(C)-CCOP(-O)(O)OP(-O)([O-])[O-]
cpd00284[r]	6-Phospho-D-gluconate	C6H10O10P		R-cytosol	C00345			BIRSGZKFKXLSJQ-SQOUGZDYSA-K	O-C([O-])C(O)C(O)C(O)C(O)COP(-O)([O-])[O-]
cpd00286[r]	Undecaprenylphosphate	C55H89O4P		R-cytosol	C00348			UFPHFKCTOZIAFY-RDQGWRCRSA-L	CC(C)-CCCC(C)-CCCC(C)-CCCC(C)-CCCC(C)-CCCC(C)-CCCC(C)-CCCC(C)-CCCC(C)-CCCC(C)-CCCC(C)-CCOP(-O)([O-])[O-]
cpd00287[r]	3-Oxo-2-methylpropanoate	C4H5O3		R-cytosol	C00349			VOKUMXABRRXHAR-VKHMYHEASA-M	CC(C-O)C(-O)[O-]
cpd00288[r]	D-Glucosamine phosphate	C6H13NO8P		R-cytosol	C00352			XHMJOUIAFHJHBW-IVMDWMLBSA-M	NC1C(O)OC(COP(-O)([O-])O)C(O)C1O
cpd00288[t]	D-glucosamine 6-phosphate			R-extracellular
cpd00289[r]	Geranylgeranyl diphosphate	C20H34O7P2		R-cytosol	C00353			OINNEUNVOZHBOX-QIRCYJPOSA-L	CC(C)-CCCC(C)-CCCC(C)-CCCC(C)-CCOP(-O)(O)OP(-O)([O-])[O-]
cpd00290[r]	D-fructose-1,6-bisphosphate	C6H10O12P2		R-cytosol	C00354			RNBGYGVWRKECFJ-ARQDHWQXSA-J	O-P([O-])([O-])OCC1OC(O)(COP(-O)([O-])[O-])C(O)C1O
cpd00292[r]	HMG-CoA	C27H39N7O20P3S		R-cytosol	C00356			CABVTRNMFUVUDM-VRHQGPGLSA-I	CC(O)(CC(-O)[O-])CC(-O)SCCN-C([O-])CCN-C([O-])C(O)C(C)(C)COP(-O)(O)OP(-O)(O)OCC1OC(n2cnc3c(N)ncnc32)C(O)C1OP(-O)([O-])[O-]
cpd00294[r]	dAMP	C10H12N5O6P		R-cytosol	C00360			KHWCHTKSEGGWEX-RRKCRQDMSA-L	Nc1ncnc2c1ncn2C1CC(O)C(COP(-O)([O-])[O-])O1
cpd00295[r]	dGDP	C10H13N5O10P2		R-cytosol	C00361			CIKGWCTVFSRMJU-KVQBGUIXSA-L	N-c1nc([O-])c2ncn(C3CC(O)C(COP(-O)(O)OP(-O)([O-])O)O3)c2[nH]1
cpd00296[r]	dGMP	C10H12N5O7P		R-cytosol	C00362			LTFMZDNNPPEQNG-KVQBGUIXSA-L	N-c1nc([O-])c2ncn(C3CC(O)C(COP(-O)([O-])O)O3)c2[nH]1
cpd00297[r]	dTDP	C10H14N2O11P2		R-cytosol	C00363			UJLXYODCHAELLY-XLPZGREQSA-L	Cc1cn(C2CC(O)C(COP(-O)(O)OP(-O)([O-])O)O2)c(-O)nc1[O-]
cpd00298[r]	dTMP	C10H13N2O8P		R-cytosol	C00364			GYOZYWVXFNDGLU-XLPZGREQSA-L	Cc1cn(C2CC(O)C(COP(-O)([O-])O)O2)c(-O)nc1[O-]
cpd00299[r]	dUMP	C9H11N2O8P		R-cytosol	C00365			JSRLJPSBLDHEIO-SHYZEUOFSA-L	O-c1nc([O-])ccn1C1CC(O)C(COP(-O)([O-])O)O1
cpd00300[r]	Urate	C5H4N4O3		R-cytosol	C00366			LEHOTFFKMJEONL-UHFFFAOYSA-N	Oc1nc(O)c2nc(O)[nH]c2n1
cpd00302[r]	Zeatin	C10H13N5O		R-cytosol	C00371			UZKQTCBAMSWPJD-FARCUNLSSA-N	CC(-CCNc1nc[nH]c2ncnc1-2)CO
cpd00304[r]	Retinal	C20H28O		R-cytosol	C00376			NCYCYZXNIZJOKI-OVSJKPMPSA-N	CC(C-CC-C(C)C-CC1-C(C)CCCC1(C)C)-CC-O
cpd00305[r]	Thiamin	C12H17N4OS		R-cytosol	C00378			JZRWCGZRTZMZEH-UHFFFAOYSA-N	Cc1ncc(C[n+]2csc(CCO)c2C)c(-N)[nH]1
cpd00306[r]	Xylitol	C5H12O5		R-cytosol	C00379			HEBKCHPVOIAQTA-SCDXWVJYSA-N	OCC(O)C(O)C(O)CO
cpd00306[t]	Xylitol	C5H12O5		R-extracellular	C00379			HEBKCHPVOIAQTA-SCDXWVJYSA-N	OCC(O)C(O)C(O)CO
cpd00307[r]	Cytosine	C4H5N3O		R-cytosol	C00380			OPTASPLRGRRNAP-UHFFFAOYSA-N	N-c1ccnc(O)[nH]1
cpd00309[r]	XAN	C5H4N4O2		R-cytosol	C00385			LRFVTYWOQMYALW-UHFFFAOYSA-N	Oc1nc(O)c2nc[nH]c2n1
cpd00309[t]	XAN	C5H4N4O2		R-extracellular	C00385			LRFVTYWOQMYALW-UHFFFAOYSA-N	Oc1nc(O)c2nc[nH]c2n1
cpd00311[r]	Guanosine	C10H13N5O5		R-cytosol	C00387			NYHBQMYGNKIUIF-UUOKFMHZSA-N	N-c1nc(O)c2ncn(C3OC(CO)C(O)C3O)c2[nH]1
cpd00311[t]	Guanosine	C10H13N5O5		R-extracellular	C00387			NYHBQMYGNKIUIF-UUOKFMHZSA-N	N-c1nc(O)c2ncn(C3OC(CO)C(O)C3O)c2[nH]1
cpd00314[r]	D-Mannitol	C6H14O6		R-cytosol	C00392			FBPFZTCFMRRESA-KVTDHHQDSA-N	OCC(O)C(O)C(O)C(O)CO
cpd00314[t]	D-Mannitol	C6H14O6		R-extracellular	C00392			FBPFZTCFMRRESA-KVTDHHQDSA-N	OCC(O)C(O)C(O)C(O)CO
cpd00315[r]	GDP-glucose	C16H23N5O16P2		R-cytosol	C00394			MVMSCBBUIHUTGJ-LRJDVEEWSA-L	N-c1nc([O-])c2ncn(C3OC(COP(-O)([O-])OP(-O)(O)OC4OC(CO)C(O)C(O)C4O)C(O)C3O)c2[nH]1
cpd00320[r]	D-Aspartate	C4H6NO4		R-cytosol	C00402			CKLJMWTZIZZHCS-UWTATZPHSA-M	NC(CC(-O)[O-])C(-O)O
cpd00321[r]	Feruloyl-CoA	C31H40N7O19P3S		R-cytosol	C00406			GBXZVJQQDAJGSO-NBXNMEGSSA-J	COc1cc(C-CC(-O)SCCN-C([O-])CCN-C([O-])C(O)C(C)(C)COP(-O)(O)OP(-O)(O)OCC2OC(n3cnc4c(N)ncnc43)C(O)C2OP(-O)([O-])O)ccc1[O-]
cpd00322[r]	L-Isoleucine	C6H13NO2		R-cytosol	C00407			AGPKZVBTJJNPAG-WHFBIAKZSA-N	CCC(C)C(N)C(-O)O
cpd00322[t]	L-Isoleucine	C6H13NO2		R-extracellular	C00407			AGPKZVBTJJNPAG-WHFBIAKZSA-N	CCC(C)C(N)C(-O)O
cpd00324[r]	MTTL	CH4S		R-cytosol	C00409			LSDPWZHWYPCBBB-UHFFFAOYSA-N	CS
cpd00325[r]	Progesterone	C21H30O2		R-cytosol	C00410			RJKFOVLPORLFTN-LEKSSAKUSA-N	CC(-O)C1CCC2C3CCC4-CC(-O)CCC4(C)C3CCC12C
cpd00326[r]	Sinapoyl-CoA	C32H42N7O20P3S		R-cytosol	C00411			RBFUWESMWRUGFY-GSNIOFLCSA-J	COc1cc(C-CC(-O)SCCN-C([O-])CCN-C([O-])C(O)C(C)(C)COP(-O)(O)OP(-O)(O)OCC2OC(n3cnc4c(N)ncnc43)C(O)C2OP(-O)([O-])O)cc(OC)c1[O-]
cpd00327[r]	strcoa	C39H66N7O17P3S		R-cytosol	C00412			SIARJEKBADXQJG-LFZQUHGESA-J	CCCCCCCCCCCCCCCCCC(-O)SCCN-C([O-])CCN-C([O-])C(O)C(C)(C)COP(-O)(O)OP(-O)(O)OCC1OC(n2cnc3c(N)ncnc32)C(O)C1OP(-O)([O-])[O-]
cpd00329[r]	Cyclohexanone	C6H10O		R-cytosol	C00414			JHIVVAPYMSGYDF-UHFFFAOYSA-N	O-C1CCCCC1
cpd00330[r]	Dihydrofolate	C19H19N7O6		R-cytosol	C00415			OZRNSSUDZOLUSN-LBPRGKRZSA-L	N-c1nc([O-])c2c([nH]1)NCC(CNc1ccc(C(-O)NC(CCC(-O)[O-])C(-O)O)cc1)-N2
cpd00331[r]	cis-Aconitate	C6H3O6		R-cytosol	C00417			GTZCVFVGUGFEME-IWQZZHSRSA-K	O-C([O-])C-C(CC(-O)[O-])C(-O)[O-]
cpd00332[r]	Mevalonic acid	C6H11O4		R-cytosol	C00418			KJTLQQUUPVSXIM-ZCFIWIBFSA-M	CC(O)(CCO)CC(-O)[O-]
cpd00334[r]	L-Lactaldehyde	C3H6O2		R-cytosol	C00424			BSABBBMNWQWLLU-VKHMYHEASA-N	CC(O)C-O
cpd00335[r]	Dehydroascorbate	C6H5O6		R-cytosol	C05422			OESHPIGALOBJLM-REOHCLBHSA-N	O-C1O[C-](C(O)CO)C(-O)C1-O
cpd00338[r]	5-Aminolevulinate	C5H9NO3		R-cytosol	C00430			ZGXJTSGNIOSYLO-UHFFFAOYSA-N	NCC(-O)CCC(-O)O
cpd00339[r]	5-Aminopentanoate	C5H11NO2		R-cytosol	C00431			JJMDCOVWQOJGCB-UHFFFAOYSA-N	NCCCCC(-O)O
cpd00340[r]	2,5-Dioxopentanoate	C5H5O4		R-cytosol	C00433			VHKNBDIQDAXGBL-UHFFFAOYSA-M	O-CCCC(-O)C(-O)[O-]
cpd00341[r]	N-Carbamoylputrescine	C5H14N3O		R-cytosol	C00436			YANFYYGANIYHGI-UHFFFAOYSA-O	N-C(O)NCCCC[NH3+]
cpd00342[r]	N-Acetylornithine	C7H14N2O3		R-cytosol	C00437			JRLGPAXAGHMNOL-LURJTMIESA-N	CC(O)-NC(CCCN)C(-O)O
cpd00343[r]	N-Carbamoyl-L-aspartate	C5H6N2O5		R-cytosol	C00438			HLKXYZVTANABHZ-REOHCLBHSA-L	N-C(O)NC(CC(-O)[O-])C(-O)[O-]
cpd00344[r]	N-Formimino-L-glutamate	C6H9N2O4		R-cytosol	C00439			NRXIKWMTVXPVEF-BYPYZUCNSA-M	N-CNC(CCC(-O)[O-])C(-O)O
cpd00345[r]	5-Methyltetrahydrofolate	C20H23N7O6		R-cytosol	C00440			ZNOVTXRBGFNYRX-UHFFFAOYSA-L	CN1c2c([O-])nc(-N)[nH]c2NCC1CNc1ccc(C(-O)NC(CCC(-O)[O-])C(-O)O)cc1
cpd00346[r]	L-Aspartate4-semialdehyde	C4H7NO3		R-cytosol	C00441			HOSWPDPVFBCLSY-VKHMYHEASA-N	NC(CC-O)C(-O)O
cpd00347[r]	5-10-Methenyltetrahydrofolate	C20H20N7O6		R-cytosol	C00445			MEANFMOQMXYMCT-OLZOCXBDSA-M	N-c1nc(O)c2c([nH]1)NCC1C[N+](c3ccc(C(O)-NC(CCC(-O)[O-])C(-O)[O-])cc3)-CN21
cpd00348[r]	D-Galactose 1-phosphate	C6H11O9P		R-cytosol	C00446			HXXFSFRBOHSIMQ-FPRJBGLDSA-L	O-P([O-])([O-])OC1OC(CO)C(O)C(O)C1O
cpd00349[r]	Sedoheptulose 1,7-bisphosphate	C7H12O13P2		R-cytosol	C00447			OKHXOUGRECCASI-SHUUEZRQSA-J	O-C(COP(-O)([O-])[O-])C(O)C(O)C(O)C(O)COP(-O)([O-])[O-]
cpd00350[r]	Farnesyldiphosphate	C15H26O7P2		R-cytosol	C00448			VWFJDQUYCIWHTN-YFVJMOTDSA-L	CC(C)-CCCC(C)-CCCC(C)-CCOP(-O)(O)OP(-O)([O-])[O-]
cpd00352[r]	1-piperideine 6-carboxylate			R-cytosol
cpd00353[r]	D-threo-Isocitric acid	C6H5O7		R-cytosol	C00451			ODBLHEXUDAPZAU-ZAFYKAAXSA-K	O-C([O-])CC(C(-O)[O-])C(O)C(-O)[O-]
cpd00354[r]	NDP	C5H9O10P2R		R-cytosol	C00454
cpd00355[r]	Nicotinamide ribonucleotide	C11H14N2O8P		R-cytosol	C00455			DAYLJWODMCOQEW-TURQNECASA-M	N-C([O-])c1ccc[n+](C2OC(COP(-O)([O-])O)C(O)C2O)c1
cpd00356[r]	dCTP	C9H13N3O13P3		R-cytosol	C00458			RGWHQCVHVJXOKC-SHYZEUOFSA-K	N-c1ccn(C2CC(O)C(COP(-O)(O)OP(-O)(O)OP(-O)([O-])[O-])O2)c([O-])n1
cpd00357[r]	TTP	C10H14N2O14P3		R-cytosol	C00459			NHVNXKFIZYSCEB-XLPZGREQSA-K	Cc1cn(C2CC(O)C(COP(-O)(O)OP(-O)(O)OP(-O)([O-])[O-])O2)c(-O)nc1[O-]
cpd00358[r]	dUTP	C9H12N2O14P3		R-cytosol	C00460			AHCYMLUZIRLXAA-SHYZEUOFSA-K	O-c1nc([O-])ccn1C1CC(O)C(COP(-O)(O)OP(-O)(O)OP(-O)([O-])[O-])O1
cpd00359[r]	indol	C8H7N		R-cytosol	C00463			SIKJAQJRHWYJAI-UHFFFAOYSA-N	c1ccc2[nH]ccc2c1
cpd00359[t]	indol	C8H7N		R-extracellular	C00463			SIKJAQJRHWYJAI-UHFFFAOYSA-N	c1ccc2[nH]ccc2c1
cpd00360[r]	Purine	C5H4N4		R-cytosol	C15587			KDCGOANMDULRCW-UHFFFAOYSA-N	c1ncc2nc[nH]c2n1
cpd00361[r]	ACTN	C4H8O2		R-cytosol	C00466			ROWKJAVDOGWPAT-GSVOUGTGSA-N	CC(-O)C(C)O
cpd00363[r]	Ethanol	C2H6O		R-cytosol	C00469			LFQSCWFLJHTTHZ-UHFFFAOYSA-N	CCO
cpd00363[t]	Ethanol	C2H6O		R-extracellular	C00469			LFQSCWFLJHTTHZ-UHFFFAOYSA-N	CCO
cpd00365[r]	Retinol	C20H30O		R-cytosol	C00473			FPIPGXGPPPQFEQ-OVSJKPMPSA-N	CC(C-CC1-C(C)CCCC1(C)C)-CC-CC(C)-CCO
cpd00367[r]	Cytidine	C9H13N3O5		R-cytosol	C00475			UHDGCWIWMRVCDJ-XVFCMESISA-N	N-c1ccn(C2OC(CO)C(O)C2O)c(O)n1
cpd00367[t]	Cytidine	C9H13N3O5		R-extracellular	C00475			UHDGCWIWMRVCDJ-XVFCMESISA-N	N-c1ccn(C2OC(CO)C(O)C2O)c(O)n1
cpd00371[r]	Propanal	C3H6O		R-cytosol	C00479			NBBJYMSMWIIQGU-UHFFFAOYSA-N	CCC-O
cpd00371[t]	Propanal	C3H6O		R-extracellular	C00479			NBBJYMSMWIIQGU-UHFFFAOYSA-N	CCC-O
cpd00374[r]	p-tyramine			R-cytosol
cpd00378[r]	Formamide	CH3NO		R-cytosol	C00488			ZHNUHDYFZUAESO-UHFFFAOYSA-N	N-CO
cpd00380[r]	Itaconate	C5H4O4		R-cytosol	C00490			LVHBHZANLOWSRM-UHFFFAOYSA-L	C-C(CC(-O)[O-])C(-O)[O-]
cpd00380[t]	Itaconate	C5H4O4		R-extracellular	C00490			LVHBHZANLOWSRM-UHFFFAOYSA-L	C-C(CC(-O)[O-])C(-O)[O-]
cpd00381[r]	L-Cystine	C6H12N2O4S2		R-cytosol	C00491			LEVWYRKDKASIDU-IMJSIDKUSA-N	NC(CSSCC(N)C(-O)O)C(-O)O
cpd00383[r]	Shikimate	C7H9O5		R-cytosol	C00493			JXOHGGNKMLTUBP-HSUXUTPPSA-M	O-C([O-])C1-CC(O)C(O)C(O)C1
cpd00383[t]	Shikimate	C7H9O5		R-extracellular	C00493			JXOHGGNKMLTUBP-HSUXUTPPSA-M	O-C([O-])C1-CC(O)C(O)C(O)C1
cpd00387[r]	ADPglucose	C16H23N5O15P2		R-cytosol	C00498			WFPZSXYXPSUOPY-ROYWQJLOSA-L	Nc1ncnc2c1ncn2C1OC(COP(-O)([O-])OP(-O)([O-])OC2OC(CO)C(O)C(O)C2O)C(O)C1O
cpd00389[r]	(Z,Z)-biliverdin-IX alpha			R-cytosol
cpd00390[r]	CDP-glucose	C15H23N3O16P2		R-cytosol	C00501			CGPHZDRCVSLMCF-JZMIEXBBSA-L	N-c1ccn(C2OC(COP(-O)([O-])OP(-O)(O)OC3OC(CO)C(O)C(O)C3O)C(O)C2O)c([O-])n1
cpd00393[r]	Folate	C19H17N7O6		R-cytosol	C00504			OVBPIULPVIDEAO-LBPRGKRZSA-L	N-c1nc([O-])c2nc(CNc3ccc(C(-O)NC(CCC(-O)[O-])C(-O)O)cc3)cnc2[nH]1
cpd00395[r]	L-Cysteate	C3H6NO5S		R-cytosol	C00506			XVOYSCVBGLVSOL-REOHCLBHSA-M	NC(CS(-O)(-O)O)C(-O)[O-]
cpd00396[r]	L-Rhamnose	C6H12O5		R-cytosol	C00507			SHZGCJCMOBCMKK-JFNONXLTSA-N	CC1OC(O)C(O)C(O)C1O
cpd00396[t]	L-Rhamnose	C6H12O5		R-extracellular	C00507			SHZGCJCMOBCMKK-JFNONXLTSA-N	CC1OC(O)C(O)C(O)C1O
cpd00399[r]	Oleoyl-CoA	C39H65N7O17P3S		R-cytosol	C00510			XDUHQPOXLUAVEE-BPMMELMSSA-J	CCCCCCCCC-CCCCCCCCC(-O)SCCN-C([O-])CCN-C([O-])C(O)C(C)(C)COP(-O)(O)OP(-O)(O)OCC1OC(n2cnc3c(N)ncnc32)C(O)C1OP(-O)([O-])[O-]
cpd00400[r]	Acrylate	C3H3O2		R-cytosol	C00511			NIXOWILDQLNWCW-UHFFFAOYSA-M	C-CC(-O)[O-]
cpd00401[r]	Benzoyl-CoA	C28H36N7O17P3S		R-cytosol	C00512			VEVJTUNLALKRNO-TYHXJLICSA-J	CC(C)(COP(-O)(O)OP(-O)(O)OCC1OC(n2cnc3c(N)ncnc32)C(O)C1OP(-O)([O-])[O-])C(O)C([O-])-NCCC([O-])-NCCSC(-O)c1ccccc1
cpd00402[r]	CDPglycerol	C12H19N3O13P2		R-cytosol	C00513			HHPOUCCVONEPRK-JBSYKWBFSA-L	N-c1ccn(C2OC(COP(-O)(O)OP(-O)([O-])OCC(O)CO)C(O)C2O)c([O-])n1
cpd00403[r]	D-Mannonate	C6H11O7		R-cytosol	C00514			RGHNJXZEOKUKBD-MBMOQRBOSA-M	O-C([O-])C(O)C(O)C(O)C(O)CO
cpd00404[r]	D-Ornithine	C5H13N2O2		R-cytosol	C00515			AHLPHDHHMVZTML-SCSAIBSYSA-O	NC(CCC[NH3+])C(-O)O
cpd00408[r]	Pantoate	C6H11O4		R-cytosol	C00522			OTOIIPJYVQJATP-BYPYZUCNSA-M	CC(C)(CO)C(O)C(-O)[O-]
cpd00412[r]	Deoxyuridine	C9H12N2O5		R-cytosol	C00526			MXHRCPNRJAMMIM-SHYZEUOFSA-N	O-c1nc(O)ccn1C1CC(O)C(CO)O1
cpd00412[t]	Deoxyuridine	C9H12N2O5		R-extracellular	C00526			MXHRCPNRJAMMIM-SHYZEUOFSA-N	O-c1nc(O)ccn1C1CC(O)C(CO)O1
cpd00413[r]	Glutaryl-CoA	C26H38N7O19P3S		R-cytosol	C00527			SYKWLIJQEHRDNH-CKRMAKSASA-I	CC(C)(COP(-O)(O)OP(-O)(O)OCC1OC(n2cnc3c(N)ncnc32)C(O)C1OP(-O)([O-])[O-])C(O)C([O-])-NCCC([O-])-NCCSC(-O)CCCC(-O)[O-]
cpd00416[r]	Itaconyl-CoA	C26H36N7O19P3S		R-cytosol	C00531			NFVGYLGSSJPRKW-CITAKDKDSA-I	C-C(CC(-O)SCCN-C([O-])CCN-C([O-])C(O)C(C)(C)COP(-O)(O)OP(-O)(O)OCC1OC(n2cnc3c(N)ncnc32)C(O)C1OP(-O)([O-])[O-])C(-O)[O-]
cpd00418[r]	NO	NO		R-cytosol	C00533			MWUXSHHQAYIFBG-UHFFFAOYSA-N	[N]-O
cpd00418[t]	NO	NO		R-extracellular	C00533			MWUXSHHQAYIFBG-UHFFFAOYSA-N	[N]-O
cpd00419[r]	PM	C8H13N2O2		R-cytosol	C00534			NHZMQXZHNVQTQA-UHFFFAOYSA-O	Cc1ncc(CO)c(C[NH3+])c1O
cpd00420[r]	Testosterone	C19H28O2		R-cytosol	C00535			MUMGGOZAMZWBJJ-DYKIIFRCSA-N	CC12CCC(-O)C-C1CCC1C2CCC2(C)C(O)CCC12
cpd00421[r]	Triphosphate	H2O10P3		R-cytosol	C00536			UNXRWKVEANCORM-UHFFFAOYSA-K	O-P([O-])([O-])OP(-O)(O)OP(-O)([O-])O
cpd00424[r]	Cystathionine	C7H14N2O4S		R-cytosol	C00542			ILRYLPWNYFXEMH-RFZPGFLSSA-N	NC(CCSCC(N)C(-O)O)C(-O)O
cpd00428[r]	2-Oxopropanal	C3H4O2		R-cytosol	C00546			AIJULSRZWUXGPQ-UHFFFAOYSA-N	CC(-O)C-O
cpd00429[r]	Arterenol	C8H12NO3		R-cytosol	C00547			SFLSHLFXELFNJZ-QMMMGPOBSA-O	[NH3+]CC(O)c1ccc(O)c(O)c1
cpd00430[r]	PACT	C8H8O2		R-cytosol	C00548			IPBVNPXQWQGGJP-UHFFFAOYSA-N	CC(-O)Oc1ccccc1
cpd00434[r]	4-Aminobutanal	C4H10NO		R-cytosol	C00555			DZQLQEYLEYWJIB-UHFFFAOYSA-O	[NH3+]CCCC-O
cpd00435[r]	Phenylcarbinol	C7H8O		R-cytosol	C00556			WVDDGKGOMKODPV-UHFFFAOYSA-N	OCc1ccccc1
cpd00438[r]	Deoxyadenosine	C10H13N5O3		R-cytosol	C00559			OLXZPDWKRNYJJZ-RRKCRQDMSA-N	Nc1ncnc2c1ncn2C1CC(O)C(CO)O1
cpd00439[r]	Mandelonitrile	C8H7NO		R-cytosol	C00561			NNICRUQPODTGRU-QMMMGPOBSA-N	N#CC(O)c1ccccc1
cpd00443[r]	ABEE	C7H6NO2		R-cytosol	C00568			ALYNCZNDIQEVRV-UHFFFAOYSA-M	Nc1ccc(C(-O)[O-])cc1
cpd00447[r]	Betaine aldehyde	C5H12NO		R-cytosol	C00576			SXKNCCSPZDCRFD-UHFFFAOYSA-N	C[N+](C)(C)CC-O
cpd00448[r]	D-Glyceraldehyde	C3H6O3		R-cytosol	C00577			MNQZXJOMYWMBOU-VKHMYHEASA-N	O-CC(O)CO
cpd00448[t]	D-Glyceraldehyde	C3H6O3		R-extracellular	C00577			MNQZXJOMYWMBOU-VKHMYHEASA-N	O-CC(O)CO
cpd00449[r]	Dihydrolipoamide	C8H17NOS2		R-cytosol	C00579			VLYUGYAKYZETRF-SSDOTTSWSA-N	N-C(O)CCCCC(S)CCS
cpd00450[r]	Methyl sulfide	C2H6S		R-cytosol	C00580			QMMFVYPAHWMCMS-UHFFFAOYSA-N	CSC
cpd00450[t]	Methyl sulfide	C2H6S		R-extracellular	C00580			QMMFVYPAHWMCMS-UHFFFAOYSA-N	CSC
cpd00453[r]	1,2-Propanediol	C3H8O2		R-cytosol	C00583			DNIAPMSPPWPWGF-VKHMYHEASA-N	CC(O)CO
cpd00453[t]	1,2-Propanediol	C3H8O2		R-extracellular	C00583			DNIAPMSPPWPWGF-VKHMYHEASA-N	CC(O)CO
cpd00456[r]	3-Hydroxybenzoate	C7H5O3		R-cytosol	C00587			IJFXRHURBJZNAO-UHFFFAOYSA-M	O-C(O)c1cccc([O-])c1
cpd00458[r]	Coniferol	C10H12O3		R-cytosol	C00590			JMFRWRFFLBVWSI-NSCUHMNNSA-N	COc1cc(C-CCO)ccc1O
cpd00460[r]	Sulfoacetaldehyde	C2H3O4S		R-cytosol	C00593			JTJIXCMSHWPJJE-UHFFFAOYSA-M	O-CCS(-O)(-O)[O-]
cpd00461[r]	Oxopent-4-enoate	C5H5O3		R-cytosol	C00596			VHTQQDXPNUTMNB-ONEGZZNKSA-M	C-CC-C([O-])C(-O)O
cpd00463[r]	Cholestenone	C27H44O		R-cytosol	C00599			NYOXRYYXRWJDKP-GYKMGIIDSA-N	CC(C)CCCC(C)C1CCC2C3CCC4-CC(-O)CCC4(C)C3CCC12C
cpd00464[r]	alpha-Tolualdehyde	C8H8O		R-cytosol	C00601			DTUQWGWMVIHBKE-UHFFFAOYSA-N	O-CCc1ccccc1
cpd00467[r]	3-Sulfinoalanine	C3H6NO4S		R-cytosol	C00606			ADVPTQAUNPRNPO-REOHCLBHSA-M	NC(CS(-O)O)C(-O)[O-]
cpd00470[r]	N1-Acetylspermidine	C9H23N3O		R-cytosol	C00612			MQTAVJHICJWXBR-UHFFFAOYSA-P	CC(O)-NCCC[NH2+]CCCC[NH3+]
cpd00474[r]	3-Oxo-delta4-steroid	C19H28O		R-cytosol	C00619			MSEZLHAVPJYYIQ-UHFFFAOYSA-N	CC12CCCC1C1CCC3-CC(-O)CCC3(C)C1CC2
cpd00475[r]	Ribose 1-phosphate	C5H9O8P		R-cytosol	C00620			YXJDFQJKERBOBM-TXICZTDVSA-L	O-P([O-])([O-])OC1OC(CO)C(O)C1O
cpd00477[r]	N-Acetyl-L-glutamate	C7H9NO5		R-cytosol	C00624			RFMMMVDNIPUKGG-YFKPBYRVSA-L	CC([O-])-NC(CCC(-O)[O-])C(-O)O
cpd00478[r]	Pyridoxine phosphate	C8H10NO6P		R-cytosol	C00627			WHOMFKWHIQZTHY-UHFFFAOYSA-L	Cc1ncc(COP(-O)([O-])O)c(CO)c1[O-]
cpd00479[r]	Gentisate	C7H5O4		R-cytosol	C00628			WXTMDXOMEHJXQO-UHFFFAOYSA-M	O-C(O)c1cc([O-])ccc1O
cpd00480[r]	2-Dehydro-D-gluconate	C6H9O7		R-cytosol				VBUYCZFBVCCYFD-JJYYJPOSSA-N	O-C(O)C(-O)C(O)C(O)C(O)CO
cpd00481[r]	Isobutyryl-CoA	C25H38N7O17P3S		R-cytosol	C00630			AEWHYWSPVRZHCT-NDZSKPAWSA-J	CC(C)C(-O)SCCN-C([O-])CCN-C([O-])C(O)C(C)(C)COP(-O)(O)OP(-O)(O)OCC1OC(n2cnc3c(N)ncnc32)C(O)C1OP(-O)([O-])[O-]
cpd00482[r]	2-Phospho-D-glycerate	C3H4O7P		R-cytosol	C00631			GXIURPTVHJPJLF-UWTATZPHSA-K	O-C([O-])C(CO)OP(-O)([O-])[O-]
cpd00484[r]	p-Hydroxybenzaldehyde	C7H6O2		R-cytosol	C00633			RGHHSNMVTDWUBI-UHFFFAOYSA-N	O-Cc1ccc(O)cc1
cpd00485[r]	D-Mannose1-phosphate	C6H11O9P		R-cytosol	C00636			HXXFSFRBOHSIMQ-RWOPYEJCSA-L	O-P([O-])([O-])OC1OC(CO)C(O)C(O)C1O
cpd00486[r]	Indoleacetaldehyde	C10H9NO		R-cytosol	C00637			WHOOUMGHGSPMGR-UHFFFAOYSA-N	O-CCc1c[nH]c2ccccc12
cpd00489[r]	4-Hydroxyphenylacetate	C8H7O3		R-cytosol	C00642			XQXPVVBIMDBYFF-UHFFFAOYSA-M	O-C(O)Cc1ccc([O-])cc1
cpd00489[t]	4-Hydroxyphenylacetate	C8H7O3		R-extracellular	C00642			XQXPVVBIMDBYFF-UHFFFAOYSA-M	O-C(O)Cc1ccc([O-])cc1
cpd00490[r]	5-Hydroxy-L-tryptophan	C11H12N2O3		R-cytosol	C00643			LDCYZAJDBXYCGN-VIFPVBQESA-N	NC(Cc1c[nH]c2ccc(O)cc12)C(-O)O
cpd00491[r]	D-mannitol-1-phosphate	C6H13O9P		R-cytosol	C00644			GACTWZZMVMUKNG-SLPGGIOYSA-L	O-P([O-])([O-])OCC(O)C(O)C(O)C(O)CO
cpd00492[r]	N-Acetyl-D-mannosamine	C8H15NO6		R-cytosol	C00645			OVRNDRQMDRJTHS-ZTVVOAFPSA-N	CC(O)-NC1C(O)OC(CO)C(O)C1O
cpd00493[r]	Pyridoxamine phosphate	C8H12N2O5P		R-cytosol	C00647			ZMJGSOSNSPKHNH-UHFFFAOYSA-M	Cc1ncc(COP(-O)(O)O)c(CN)c1[O-]
cpd00497[r]	XMP	C10H11N4O9P		R-cytosol	C00655			DCTLYFZHFGENCW-UUOKFMHZSA-L	O-P(O)(O)OCC1OC(n2cnc3c([O-])nc([O-])nc32)C(O)C1O
cpd00498[r]	2-Aceto-2-hydroxybutanoate	C6H9O4		R-cytosol	C00659			VUQLHQFKACOHNZ-LURJTMIESA-M	CCC(O)(C(C)-O)C(-O)[O-]
cpd00499[r]	alpha-glucose 1,6-bisphosphate			R-cytosol
cpd00501[r]	beta-D-Glucose 1-phosphate	C6H11O9P		R-cytosol	C00663			HXXFSFRBOHSIMQ-DVKNGEFBSA-L	O-P([O-])([O-])OC1OC(CO)C(O)C(O)C1O
cpd00504[r]	LL-2,6-Diaminopimelate	C7H14N2O4		R-cytosol	C00666			GMKMEZVLHJARHF-WHFBIAKZSA-N	NC(CCCC(N)C(-O)O)C(-O)O
cpd00506[r]	gamma-Glutamylcysteine	C8H13N2O5S		R-cytosol	C00669			RITKHVBHSGLULN-WHFBIAKZSA-M	NC(CCC([O-])-NC(CS)C(-O)O)C(-O)O
cpd00508[r]	3MOP	C6H9O3		R-cytosol	C00671			JVQYSWDUAOAHFM-BYPYZUCNSA-M	CCC(C)C(-O)C(-O)[O-]
cpd00509[r]	deoxyribose-1-phosphate	C5H9O7P		R-cytosol	C00672			KBDKAJNTYKVSEK-VPENINKCSA-L	O-P([O-])([O-])OC1CC(O)C(CO)O1
cpd00510[r]	deoxyribose-5-phosphate	C5H9O7P		R-cytosol	C00673			KKZFLSZAWCYPOC-PYHARJCCSA-L	O-P([O-])([O-])OCC1OC(O)CC1O
cpd00515[r]	5-Dehydro-4-deoxy-D-glucarate	C6H6O7		R-cytosol	C00679			QUURPCHWPQNNGL-ZAFYKAAXSA-L	O-C([O-])C(-O)CC(O)C(O)C(-O)[O-]
cpd00516[r]	meso-2,6-Diaminopimelate	C7H14N2O4		R-cytosol	C00680			GMKMEZVLHJARHF-SYDPRGILSA-N	NC(CCCC(N)C(-O)O)C(-O)O
cpd00517[r]	1-oleoyl-sn-glycerol 3-phosphate			R-cytosol
cpd00518[r]	2-Hydroxymuconic semialdehyde	C6H5O4		R-cytosol	C00682			KGLCZTRXNNGESL-NRNIAZNESA-M	O-CC-CC-C([O-])C(-O)O
cpd00519[r]	D-methylmalonyl-CoA	C25H35N7O19P3S		R-cytosol	C00683			MZFOKIKEPGUZEN-IBNUZSNCSA-I	CC(C(-O)[O-])C(-O)SCCN-C([O-])CCN-C([O-])C(O)C(C)(C)COP(-O)(O)OP(-O)(O)OCC1OC(n2cnc3c(N)ncnc32)C(O)C1OP(-O)([O-])[O-]
cpd00521[r]	dTDP-4-oxo-6-deoxy-D-glucose	C16H22N2O15P2		R-cytosol	C11907			PSXWNITXWWECNY-UCBTUHGZSA-L	Cc1cn(C2CC(O)C(COP(-O)([O-])OP(-O)(O)OC3OC(C)C(-O)C(O)C3O)O2)c(-O)nc1[O-]
cpd00522[r]	dTDP-4-oxo-L-rhamnose	C16H22N2O15P2		R-cytosol	C00688			PSXWNITXWWECNY-LPVGZGSHSA-L	Cc1cn(C2CC(O)C(COP(-O)([O-])OP(-O)(O)OC3OC(C)C(-O)C(O)C3O)O2)c(-O)nc1[O-]
cpd00523[r]	Trehalose 6-phosphate	C12H21O14P		R-cytosol	C00689			LABSPYBHMPDTEL-LIZSDCNHSA-L	O-P([O-])([O-])OCC1OC(OC2OC(CO)C(O)C(O)C2O)C(O)C(O)C1O
cpd00524[r]	2-Inosose	C6H10O6		R-cytosol	C00691			VYEGBDHSGHXOGT-HYFGLKJPSA-N	O-C1C(O)C(O)C(O)C(O)C1O
cpd00525[r]	UDP-N-acetylmuramoyl-L-alanyl-D-glutamate	C28H39N5O23P2		R-cytosol	C00692			OJZCATPXPWFLHF-HPUCEMLMSA-J	CC([O-])-NC1C(OP(-O)(O)OP(-O)(O)OCC2OC(n3ccc([O-])nc3-O)C(O)C2O)OC(CO)C(O)C1OC(C)C(O)-NC(C)C([O-])-NC(CCC(-O)[O-])C(-O)O
cpd00526[r]	Cholate	C24H39O5		R-cytosol	C00695			BHQCQFFYRZLCQQ-OELDTZBJSA-M	CC(CCC(-O)[O-])C1CCC2C3C(O)CC4CC(O)CCC4(C)C3CC(O)C12C
cpd00526[t]	Cholate	C24H39O5		R-extracellular	C00695			BHQCQFFYRZLCQQ-OELDTZBJSA-M	CC(CCC(-O)[O-])C1CCC2C3C(O)CC4CC(O)CCC4(C)C3CC(O)C12C
cpd00528[r]	N2	N2		R-cytosol	C00697			IJGRMHOSHXDMSA-UHFFFAOYSA-N	N#N
cpd00528[t]	N2	N2		R-extracellular	C00697			IJGRMHOSHXDMSA-UHFFFAOYSA-N	N#N
cpd00530[r]	XTP	C10H12N4O15P3		R-cytosol	C00700			CAEFEWVYEZABLA-UUOKFMHZSA-K	O-P([O-])(O)OP(-O)(O)OP(-O)(O)OCC1OC(n2cnc3c([O-])nc([O-])nc32)C(O)C1O
cpd00531[r]	Hg2+	Hg		R-cytosol	C00703			BQPIGGFYSBELGY-UHFFFAOYSA-N	[Hg+2]
cpd00532[r]	O2-	O2		R-cytosol	C00704			OUUQCZGPVNCOIJ-UHFFFAOYSA-M	[O][O-]
cpd00533[r]	dCDP	C9H13N3O10P2		R-cytosol	C00705			FTDHDKPUHBLBTL-SHYZEUOFSA-L	N-c1ccn(C2CC(O)C(COP(-O)(O)OP(-O)([O-])O)O2)c([O-])n1
cpd00536[r]	Oleate	C18H33O2		R-cytosol	C00712			ZQPPMHVWECSIRJ-KTKRTIGZSA-M	CCCCCCCCC-CCCCCCCCC(-O)[O-]
cpd00540[r]	BET	C5H11NO2		R-cytosol	C00719			KWIUHFFTVRNATP-UHFFFAOYSA-N	C[N+](C)(C)CC(-O)[O-]
cpd00540[t]	BET	C5H11NO2		R-extracellular	C00719			KWIUHFFTVRNATP-UHFFFAOYSA-N	C[N+](C)(C)CC(-O)[O-]
cpd00546[r]	Cortisol	C21H30O5		R-cytosol	C00735			JYGXADMDTFJGBT-VWUMJDOOSA-N	CC12CCC(-O)C-C1CCC1C2C(O)CC2(C)C1CCC2(O)C(-O)CO
cpd00547[r]	Cysteine	C3H7NO2S		R-cytosol	C00736			XUJNEKJLAYXESH-UHFFFAOYSA-N	NC(CS)C(-O)O
cpd00549[r]	D-Lysine	C6H15N2O2		R-cytosol	C00739			KDXKERNSBIXSRK-RXMQYKEDSA-O	NC(CCCC[NH3+])C(-O)O
cpd00550[r]	D-Serine	C3H7NO3		R-cytosol	C00740			MTCFGRXMJLQNBG-UWTATZPHSA-N	NC(CO)C(-O)O
cpd00550[t]	D-Serine	C3H7NO3		R-extracellular	C00740			MTCFGRXMJLQNBG-UWTATZPHSA-N	NC(CO)C(-O)O
cpd00551[r]	DTYL	C4H6O2		R-cytosol	C00741			QSJXEFYPDANLFS-UHFFFAOYSA-N	CC(-O)C(C)-O
cpd00552[r]	F-	F		R-cytosol	C00742			KRHYYFGTRYWZRS-UHFFFAOYSA-M	[F-]
cpd00557[r]	Siroheme	C42H36FeN4O16		R-cytosol	C00748			DLKSSIHHLYNIKN-QIISWYHFSA-D	CC1(CC(-O)[O-])c2cc3nc(cc4[n-]c(cc5[n-]c(cc(n2)C1CCC(-O)[O-])c(CC(-O)[O-])c5CCC(-O)[O-])c(CCC(-O)[O-])c4CC(-O)[O-])C(C)(CC(-O)[O-])C3CCC(-O)[O-].[Fe+2]
cpd00558[r]	Spermine	C10H30N4		R-cytosol	C00750			PFNFFQXMRSDOHW-UHFFFAOYSA-R	[NH3+]CCC[NH2+]CCCC[NH2+]CCC[NH3+]
cpd00561[r]	Vanillin	C8H8O3		R-cytosol	C00755			MWOOGOJBHIARFG-UHFFFAOYSA-N	COc1cc(C-O)ccc1O
cpd00562[r]	1-Octanol	C8H18O		R-cytosol	C00756			KBPLFHHGFOOTCA-UHFFFAOYSA-N	CCCCCCCCO
cpd00581[r]	Urocanate	C6H5N2O2		R-cytosol	C00785			LOIYMIARKYCTBW-OWOJBTEDSA-M	O-C([O-])C-Cc1cnc[nH]1
cpd00583[r]	L-Adrenaline	C9H14NO3		R-cytosol	C00788			UCTWMZQNUQWSLP-VIFPVBQESA-O	C[NH2+]CC(O)c1ccc(O)c(O)c1
cpd00585[r]	Creatinine	C4H7N3O		R-cytosol	C00791			DDRJAANPRJIHGJ-UHFFFAOYSA-N	CN1CC(O)-NC1-N
cpd00586[r]	D-Arginine	C6H15N4O2		R-cytosol	C00792			ODKSFYDXXFIFQN-SCSAIBSYSA-O	N-C(N)NCCCC([NH3+])C(-O)O
cpd00588[r]	Sorbitol	C6H14O6		R-cytosol	C00794			FBPFZTCFMRRESA-JGWLITMVSA-N	OCC(O)C(O)C(O)C(O)CO
cpd00588[t]	Sorbitol	C6H14O6		R-extracellular	C00794			FBPFZTCFMRRESA-JGWLITMVSA-N	OCC(O)C(O)C(O)C(O)CO
cpd00592[r]	Formyl-CoA	C22H33N7O17P3S		R-cytosol	C00798			SXMOKYXNAPLNCW-GORZOVPNSA-J	CC(C)(COP(-O)(O)OP(-O)(O)OCC1OC(n2cnc3c(N)ncnc32)C(O)C1OP(-O)([O-])[O-])C(O)C([O-])-NCCC([O-])-NCCSC-O
cpd00597[r]	Valerate	C5H9O2		R-cytosol	C00803			NQPDZGIKBAWPEJ-UHFFFAOYSA-M	CCCCC(-O)[O-]
cpd00598[r]	Propynoate	C3HO2		R-cytosol	C00804			UORVCLMRJXCDCP-UHFFFAOYSA-M	C#CC(-O)[O-]
cpd00599[r]	SALC	C7H5O3		R-cytosol	C00805			YGSDEFSMJLZEOE-UHFFFAOYSA-M	O-C(O)c1ccccc1[O-]
cpd00607[r]	Citramalate	C5H6O5		R-cytosol	C00815			XFTRTWQBIOMVPK-UHFFFAOYSA-L	CC(O)(CC(-O)[O-])C(-O)[O-]
cpd00609[r]	D-Glucarate	C6H8O8		R-cytosol	C00818			DSLZVSRJTYRBFB-LLEIAEIESA-L	O-C([O-])C(O)C(O)C(O)C(O)C(-O)[O-]
cpd00616[r]	Pretyrosine	C10H12NO5		R-cytosol	C00826			MIEILDYWGANZNH-DSQUFTABSA-M	NC(CC1(C(-O)O)C-CC(O)C-C1)C(-O)[O-]
cpd00626[r]	dTDPglucose	C16H24N2O16P2		R-cytosol	C00842			YSYKRGRSMLTJNL-URARBOGNSA-L	Cc1cn(C2CC(O)C(COP(-O)([O-])OP(-O)(O)OC3OC(CO)C(O)C(O)C3O)O2)c(-O)nc1[O-]
cpd00630[r]	3-Oxoadipate	C6H6O5		R-cytosol	C00846			RTGHRDFWYQHVFW-UHFFFAOYSA-L	O-C([O-])CCC(-O)CC(-O)[O-]
cpd00635[r]	Cbl	C62H91CoN13O14P		R-cytosol	C00853			QDYKIIMTNDYRAM-DSRCUDDDSA-L	CC1-C2N-C(C-C3N-C(C(C)-C4NC(C)(C5N-C1C(C)(CCC(O)-NCC(C)OP(-O)(O)OC1C(CO)OC([n+]6c[nH]c7cc(C)c(C)cc76)C1O)C5CC(-N)O)C(C)(CC(-N)O)C4CCC(-N)[O-])C(C)(CC(-N)O)C3CCC(-N)[O-])C(C)(C)C2CCC(-N)[O-].[Co+4]
cpd00636[r]	Hexalin	C6H12O		R-cytosol	C00854			HPXRVTGHNJAIIH-UHFFFAOYSA-N	OC1CCCCC1
cpd00638[r]	Deamido-NAD	C21H24N6O15P2		R-cytosol	C00857			SENPVEZBRZQVST-HISDBWNOSA-L	Nc1ncnc2c1ncn2C1OC(COP(-O)([O-])OP(-O)([O-])OCC2OC([n+]3cccc(C(-O)[O-])c3)C(O)C2O)C(O)C1O
cpd00641[r]	L-Histidinol	C6H12N3O		R-cytosol	C00860			ZQISRDCJNBUVMM-YFKPBYRVSA-O	[NH3+]C(CO)Cc1cnc[nH]1
cpd00644[r]	PAN	C9H16NO5		R-cytosol	C00864			GHOKWGTUZJEAQD-ZETCQYMHSA-M	CC(C)(CO)C(O)C(O)-NCCC(-O)[O-]
cpd00644[t]	PAN	C9H16NO5		R-extracellular	C00864			GHOKWGTUZJEAQD-ZETCQYMHSA-M	CC(C)(CO)C(O)C(O)-NCCC(-O)[O-]
cpd00649[r]	Coenzyme F420	C29H32N5O18P		R-cytosol	C00876			GEHSZWRGPHDXJO-NALJQGANSA-J	CC(OP(-O)(O)OCC(O)C(O)C(O)Cn1c2nc(-O)nc(O)c-2cc2ccc([O-])cc21)C([O-])-NC(CCC([O-])-NC(CCC(-O)[O-])C(-O)O)C(-O)O
cpd00650[r]	Crotonyl-CoA	C25H36N7O17P3S		R-cytosol	C00877			KFWWCMJSYSSPSK-PAXLJYGASA-J	CC-CC(-O)SCCN-C([O-])CCN-C([O-])C(O)C(C)(C)COP(-O)(O)OP(-O)(O)OCC1OC(n2cnc3c(N)ncnc32)C(O)C1OP(-O)([O-])[O-]
cpd00652[r]	galactarate			R-cytosol
cpd00654[r]	Deoxycytidine	C9H13N3O4		R-cytosol	C00881			CKTSBUTUHBMZGZ-SHYZEUOFSA-N	N-c1ccn(C2CC(O)C(CO)O2)c(O)n1
cpd00655[r]	Dephospho-CoA	C21H33N7O13P2S		R-cytosol	C00882			KDTSHFARGAKYJN-IBOSZNHHSA-L	CC(C)(COP(-O)(O)OP(-O)(O)OCC1OC(n2cnc3c(N)ncnc32)C(O)C1O)C(O)C([O-])-NCCC([O-])-NCCS
cpd00658[r]	Isochorismate	C10H8O6		R-cytosol	C00885			NTGWPRCCOQCMGE-YUMQZZPRSA-L	C-C(OC1C-CC-C(C(-O)[O-])C1O)C(-O)[O-]
cpd00659[r]	Nitrous oxide	N2O		R-cytosol	C00887			GQPLMRYTRLFLPF-UHFFFAOYSA-N	[N-]-[N+]-O
cpd00659[t]	Nitrous oxide	N2O		R-extracellular	C00887			GQPLMRYTRLFLPF-UHFFFAOYSA-N	[N-]-[N+]-O
cpd00663[r]	Acrylyl-CoA	C24H35N7O17P3S		R-cytosol	C00894			POODSGUMUCVRTR-IEXPHMLFSA-J	C-CC(-O)SCCN-C([O-])CCN-C([O-])C(O)C(C)(C)COP(-O)(O)OP(-O)(O)OCC1OC(n2cnc3c(N)ncnc32)C(O)C1OP(-O)([O-])[O-]
cpd00665[r]	alpha-Maltose	C12H22O11		R-cytosol	C00897			GUBGYTABKSRVRQ-ASMJPISFSA-N	OCC1OC(OC2C(CO)OC(O)C(O)C2O)C(O)C(O)C1O
cpd00668[r]	ALCTT	C5H7O4		R-cytosol	C00900			NMDWGEGFJUBKLB-YFKPBYRVSA-M	CC(-O)C(C)(O)C(-O)[O-]
cpd00670[r]	Cinnamaldehyde	C9H8O		R-cytosol	C00903			KJPRLNWUNMBNBZ-QPJJXVBHSA-N	O-CC-Cc1ccccc1
cpd00671[r]	Citramalyl-CoA	C26H38N7O20P3S		R-cytosol	C00904			XYGOWHUIVNMEIA-NOUMMWROSA-I	CC(O)(CC(-O)SCCN-C([O-])CCN-C([O-])C(O)C(C)(C)COP(-O)(O)OP(-O)(O)OCC1OC(n2cnc3c(N)ncnc32)C(O)C1OP(-O)([O-])[O-])C(-O)[O-]
cpd00672[r]	D-Fructuronate	C6H9O7		R-cytosol	C00905			PTCIWUZVDIQTOW-XDJBDKDSSA-M	O-C([O-])C1OC(O)(CO)C(O)C1O
cpd00683[r]	Dihydropteroate	C14H13N6O3		R-cytosol	C00921			WBFYVDCHGVNRBH-UHFFFAOYSA-M	N-c1nc([O-])c2c([nH]1)NCC(CNc1ccc(C(-O)O)cc1)-N2
cpd00689[r]	Porphobilinogen	C10H13N2O4		R-cytosol	C00931			QSHWIQZFGQKFMA-UHFFFAOYSA-M	NCc1[nH]cc(CCC(-O)[O-])c1CC(-O)O
cpd00691[r]	UDP-L-arabinose	C14H20N2O16P2		R-cytosol	C00935			DQQDLYVHOTZLOR-IAZOVDBXSA-L	O-c1nc([O-])ccn1C1OC(COP(-O)([O-])OP(-O)(O)OC2OCC(O)C(O)C2O)C(O)C1O
cpd00693[r]	D-Lactaldehyde	C3H6O2		R-cytosol	C00937			BSABBBMNWQWLLU-GSVOUGTGSA-N	CC(O)C-O
cpd00697[r]	cyclic-GMP			R-cytosol
cpd00699[r]	5-Dehydroquinate	C7H9O6		R-cytosol	C00944			WVMWZWGZRAXUBK-SYTVJDICSA-M	O-C1CC(O)(C(-O)[O-])CC(O)C1O
cpd00703[r]	Indoleacetate	C10H8NO2		R-cytosol	C00954			SEOVTRFCIGRIMH-UHFFFAOYSA-M	O-C([O-])Cc1c[nH]c2ccccc12
cpd00704[r]	Tryptophol	C10H11NO		R-cytosol	C00955			MBBOMCVGYCRMEA-UHFFFAOYSA-N	OCCc1c[nH]c2ccccc12
cpd00705[r]	L-2-Aminoadipate	C6H10NO4		R-cytosol	C00956			OYIFNHCXNCRBQI-BYPYZUCNSA-M	NC(CCCC(-O)[O-])C(-O)O
cpd00706[r]	Mercaptopyruvate	C3H3O3S		R-cytosol	C00957			OJOLFAIGOXZBCI-UHFFFAOYSA-M	O-C([O-])C(-O)CS
cpd00709[r]	beta D-Galactose	C6H12O6		R-cytosol	C00962			WQZGKKKJIJFFOK-FPRJBGLDSA-N	OCC1OC(O)C(O)C(O)C1O
cpd00712[r]	2-Dehydropantoate	C6H9O4		R-cytosol	C00966			PKVVTUWHANFMQC-UHFFFAOYSA-M	CC(C)(CO)C(-O)C(-O)[O-]
cpd00714[r]	3-Hydroxypropanal	C3H6O2		R-cytosol	C00969			AKXKFZDCRYJKTF-UHFFFAOYSA-N	O-CCCO
cpd00719[r]	GDP-D-mannuronate	C16H20N5O17P2		R-cytosol	C00976			DNBSDUDYNPJVCN-MVUGPJFESA-K	N-c1nc([O-])c2ncn(C3OC(COP(-O)([O-])OP(-O)(O)OC4OC(C(-O)[O-])C(O)C(O)C4O)C(O)C3O)c2[nH]1
cpd00722[r]	O-Acetyl-L-serine	C5H9NO4		R-cytosol	C00979			VZXPDPZARILFQX-BYPYZUCNSA-N	CC(-O)OCC(N)C(-O)O
cpd00724[r]	alpha-D-galactopyranose			R-cytosol
cpd00724[t]	alpha-D-galactopyranose			R-extracellular
cpd00728[r]	4-Hydroxybutanoate	C4H7O3		R-cytosol	C00989			SJZRECIVHVDYJC-UHFFFAOYSA-M	O-C([O-])CCCO
cpd00731[r]	Ala-Ala	C6H12N2O3		R-cytosol	C00993			DEFJQIDDEAULHB-QWWZWVQMSA-N	CC(N)C(O)-NC(C)C(-O)O
cpd00733[r]	Ferricytochrome b1	C36H36FeN4O2		R-cytosol
cpd00738[r]	phosphoserine	C3H6NO6P		R-cytosol	C01005			BZQFBWGGLXLEPQ-REOHCLBHSA-L	NC(COP(-O)([O-])O)C(-O)[O-]
cpd00739[r]	Reduced riboflavin	C17H22N4O6		R-cytosol	C01007			UTKDOUCGQVLJIN-QNMSZWNNSA-N	Cc1cc2c(cc1C)N(CC(O)C(O)C(O)CO)C1-NC(-O)N-C(O)C1N2
cpd00742[r]	Allophanate	C2H3N2O3		R-cytosol	C01010			AVWRKZWQTYIKIY-UHFFFAOYSA-M	N-C([O-])NC(-O)O
cpd00743[r]	L-Citramalyl-CoA	C26H38N7O20P3S		R-cytosol	C01011			XYGOWHUIVNMEIA-NUPFMHROSA-I	CC(O)(CC(-O)SCCN-C([O-])CCN-C([O-])C(O)C(C)(C)COP(-O)(O)OP(-O)(O)OCC1OC(n2cnc3c(N)ncnc32)C(O)C1OP(-O)([O-])[O-])C(-O)[O-]
cpd00745[r]	Hydracrylic acid	C3H5O3		R-cytosol	C01013			ALRHLSYJTWAHJZ-UHFFFAOYSA-M	O-C([O-])CCO
cpd00751[r]	L-Fucose	C6H12O5		R-cytosol	C01019			SHZGCJCMOBCMKK-DHVFOXMCSA-N	CC1OC(O)C(O)C(O)C1O
cpd00751[t]	L-Fucose	C6H12O5		R-extracellular	C01019			SHZGCJCMOBCMKK-DHVFOXMCSA-N	CC1OC(O)C(O)C(O)C1O
cpd00755[r]	Hydroxymethylbilane	C40H38N4O17		R-cytosol	C01024			WDFJYRZCZIUBPR-UHFFFAOYSA-F	O-C([O-])CCc1c[nH]c(Cc2[nH]c(Cc3[nH]c(Cc4[nH]c(CO)c(CC(-O)[O-])c4CCC(-O)[O-])c(CC(-O)[O-])c3CCC(-O)[O-])c(CC(-O)[O-])c2CCC(-O)[O-])c1CC(-O)[O-]
cpd00758[r]	N8-Acetylspermidine	C9H23N3O		R-cytosol	C01029			FONIWJIDLJEJTL-UHFFFAOYSA-P	CC(O)-NCCCC[NH2+]CCC[NH3+]
cpd00759[r]	S-Formylglutathione	C11H16N3O7S		R-cytosol	C01031			FHXAGOICBFGEBF-BQBZGAKWSA-M	NC(CCC([O-])-NC(CSC-O)C(O)-NCC(-O)O)C(-O)O
cpd00760[r]	2-Methylbutyryl-CoA	C26H40N7O17P3S		R-cytosol	C01033			LYNVNYDEQMMNMZ-UHFFFAOYSA-J	CCC(C)C(-O)SCCN-C([O-])CCN-C([O-])C(O)C(C)(C)COP(-O)(O)OP(-O)(O)OCC1OC(n2cnc3c(N)ncnc32)C(O)C1OP(-O)([O-])[O-]
cpd00761[r]	3-Oxo-delta5-steroid	C19H28O		R-cytosol	C01034			BTWXCZBMTLSXQW-UHFFFAOYSA-N	CC12CCCC1C1CC-C3CC(-O)CCC3(C)C1CC2
cpd00762[r]	4-Guanidinobutanoate	C5H11N3O2		R-cytosol	C01035			TUHVEAJXIMEOSA-UHFFFAOYSA-N	N-C(N)NCCCC(-O)O
cpd00764[r]	7-8-Diaminononanoate	C9H21N2O2		R-cytosol	C01037			KCEGBPIYGIWCDH-UHFFFAOYSA-O	CC([NH3+])C(N)CCCCCC(-O)O
cpd00764[t]	(7R,8S)-diaminononanoate			R-extracellular
cpd00766[r]	Ascorbate radical	C6H5O6		R-cytosol	C01041			LHFJOBMTAJJOTB-SZSCBOSDSA-M	[O]C1-C([O-])C(-O)OC1C(O)CO
cpd00768[r]	N-Carbamoylsarcosine	C4H7N2O3		R-cytosol	C01043			SREKYKXYSQMOIB-UHFFFAOYSA-M	CN(CC(-O)[O-])C(-N)O
cpd00770[r]	N-Formyl-L-glutamate	C6H7NO5		R-cytosol	C01045			ADZLWSMFHHHOBV-UHFFFAOYSA-L	O-C([O-])CCC(N-C[O-])C(-O)O
cpd00771[r]	N-Methyl-L-glutamate	C6H10NO4		R-cytosol	C01046			XLBVNMSMFQMKEY-BYPYZUCNSA-M	CNC(CCC(-O)[O-])C(-O)O
cpd00773[r]	UDP-MurNAc	C20H28N3O19P2		R-cytosol	C01050			NQBRVZNDBBMBLJ-MQTLHLSBSA-K	CC([O-])-NC1C(OP(-O)(O)OP(-O)(O)OCC2OC(n3ccc([O-])nc3-O)C(O)C2O)OC(CO)C(O)C1OC(C)C(-O)[O-]
cpd00774[r]	UroporphyrinogenIII	C40H36N4O16		R-cytosol	C01051			HUHWZXWWOFSFKF-UHFFFAOYSA-F	O-C([O-])CCc1c2[nH]c(c1CC(-O)[O-])Cc1[nH]c(c(CC(-O)[O-])c1CCC(-O)[O-])Cc1[nH]c(c(CC(-O)[O-])c1CCC(-O)[O-])Cc1[nH]c(c(CCC(-O)[O-])c1CC(-O)[O-])C2
cpd00780[r]	Fumarylacetoacetate	C8H6O6		R-cytosol	C01061			GACSIVHAIFQKTC-OWOJBTEDSA-L	O-C([O-])C-CC(-O)CC(-O)CC(-O)[O-]
cpd00782[r]	Pimeloyl-CoA	C28H41N7O19P3S		R-cytosol	C01063			LYCRXMTYUZDUGA-AMIBDLERSA-I	CC(C)(COP(-O)(O)OP(-O)(O)OCC1OC(n2cnc3c(N)ncnc32)C(O)C1OP(-O)([O-])[O-])C(O)C([O-])-NCCC([O-])-NCCSC(-O)CCCCCC(-O)[O-]
cpd00790[r]	O-Acetyl-L-homoserine	C6H11NO4		R-cytosol	C01077			FCXZBWSIAGGPCB-YFKPBYRVSA-N	CC(-O)OCCC(N)C(-O)O
cpd00791[r]	ProtoporphyrinogenIX	C34H38N4O4		R-cytosol	C01079			UHSGPDMIQQYNAX-UHFFFAOYSA-L	C-Cc1c2[nH]c(c1C)Cc1[nH]c(c(CCC(-O)[O-])c1C)Cc1[nH]c(c(C)c1CCC(-O)[O-])Cc1[nH]c(c(C)c1C-C)C2
cpd00792[r]	Reduced coenzyme F420	C29H34N5O18P		R-cytosol	C01080			IXPYGZIWHPPILV-NALJQGANSA-J	CC(OP(-O)(O)OCC(O)C(O)C(O)CN1c2cc([O-])ccc2Cc2c(O)nc(O)nc21)C([O-])-NC(CCC([O-])-NC(CCC(-O)[O-])C(-O)O)C(-O)O
cpd00793[r]	Thiamine phosphate	C12H16N4O4PS		R-cytosol	C01081			HZSAJDVWZRBGIF-UHFFFAOYSA-M	Cc1ncc(C[n+]2csc(CCOP(-O)([O-])[O-])c2C)c(-N)[nH]1
cpd00793[t]	Thiamine phosphate	C12H16N4O4PS		R-extracellular	C01081			HZSAJDVWZRBGIF-UHFFFAOYSA-M	Cc1ncc(C[n+]2csc(CCOP(-O)([O-])[O-])c2C)c(-N)[nH]1
cpd00794[r]	TRHL	C12H22O11		R-cytosol	C01083			HDTRYLNUVZCQOY-LIZSDCNHSA-N	OCC1OC(OC2OC(CO)C(O)C(O)C2O)C(O)C(O)C1O
cpd00794[t]	TRHL	C12H22O11		R-extracellular	C01083			HDTRYLNUVZCQOY-LIZSDCNHSA-N	OCC1OC(OC2OC(CO)C(O)C(O)C2O)C(O)C(O)C1O
cpd00795[r]	(R)-2-Hydroxyglutarate	C5H6O5		R-cytosol	C01087			HWXBTNAVRSUOJR-GSVOUGTGSA-L	O-C([O-])CCC(O)C(-O)[O-]
cpd00797[r]	(R)-3-Hydroxybutanoate	C4H7O3		R-cytosol	C01089			WHBMMWSBFZVSSR-GSVOUGTGSA-M	CC(O)CC(-O)[O-]
cpd00800[r]	8-Amino-7-oxononanoate	C9H17NO3		R-cytosol	C01092			GUAHPAJOXVYFON-UHFFFAOYSA-N	CC(N)C(-O)CCCCCC(-O)O
cpd00802[r]	D-fructose-1-phosphate	C6H11O9P		R-cytosol	C01094			RHKKZBWRNHGJEZ-ARQDHWQXSA-L	O-P([O-])([O-])OCC1(O)OC(CO)C(O)C1O
cpd00806[r]	L-Fuculose1-phosphate	C6H11O8P		R-cytosol	C01099			KNYGWWDTPGSEPD-LFRDXLMFSA-L	CC(O)C(O)C(O)C(-O)COP(-O)([O-])[O-]
cpd00807[r]	L-histidinol-phosphate	C6H11N3O4P		R-cytosol	C01100			CWNDERHTHMWBSI-YFKPBYRVSA-M	NC(COP(-O)([O-])O)Cc1cnc[nH]1
cpd00808[r]	L-ribulose-5-phosphate	C5H9O8P		R-cytosol	C01101			FNZLKVNUWIIPSJ-CRCLSJGQSA-L	O-C(CO)C(O)C(O)COP(-O)([O-])[O-]
cpd00809[r]	O-Phospho-L-homoserine	C4H8NO6P		R-cytosol	C01102			FXDNYOANAXWZHG-VKHMYHEASA-L	NC(CCOP(-O)([O-])O)C(-O)[O-]
cpd00810[r]	Orotidylic acid	C10H10N2O11P		R-cytosol	C01103			KYOBSHFOBAOFBF-XVFCMESISA-K	O-C([O-])c1cc([O-])nc(-O)n1C1OC(COP(-O)([O-])O)C(O)C1O
cpd00811[r]	(CH3)3NO	C3H9NO		R-cytosol	C01104			UYPYRKYUKCHHIB-UHFFFAOYSA-N	C[N+](C)(C)[O-]
cpd00811[t]	(CH3)3NO	C3H9NO		R-extracellular	C01104			UYPYRKYUKCHHIB-UHFFFAOYSA-N	C[N+](C)(C)[O-]
cpd00822[r]	O-Succinyl-L-homoserine	C8H12NO6		R-cytosol	C01118			GNISQJGXJIDKDJ-YFKPBYRVSA-M	NC(CCOC(-O)CCC(-O)[O-])C(-O)O
cpd00830[r]	4-Hydroxy-2-oxoglutarate	C5H4O6		R-cytosol	C01127			WXSKVKPSMAHCSG-UWTATZPHSA-L	O-C([O-])C(-O)CC(O)C(-O)[O-]
cpd00832[r]	N-Acetyl-D-chondrosamine	C8H15NO6		R-cytosol	C01132			OVRNDRQMDRJTHS-CBQIKETKSA-N	CC(O)-NC1C(O)OC(CO)C(O)C1O
cpd00834[r]	Phosphopantetheine	C11H21N2O7PS		R-cytosol	C01134			JDMUPRLRUUMCTL-VIFPVBQESA-L	CC(C)(COP(-O)(O)O)C(O)C([O-])-NCCC([O-])-NCCS
cpd00836[r]	S-Acetyldihydrolipoamide	C10H19NO2S2		R-cytosol	C01136			ARGXEXVCHMNAQU-UHFFFAOYSA-N	CC(-O)SC(CCS)CCCCC(-N)O
cpd00837[r]	S-adenosyl 3-(methylsulfanyl)propylamine			R-cytosol
cpd00842[r]	(S)-3-Hydroxybutyryl-CoA	C25H38N7O18P3S		R-cytosol	C01144			QHHKKMYHDBRONY-BEVJUKKNSA-J	CC(O)CC(-O)SCCN-C([O-])CCN-C([O-])C(O)C(C)(C)COP(-O)(O)OP(-O)(O)OCC1OC(n2cnc3c(N)ncnc32)C(O)C1OP(-O)([O-])[O-]
cpd00843[r]	Tartronate semialdehyde	C3H3O4		R-cytosol	C01146			QWBAFPFNGRFSFB-UHFFFAOYSA-M	O-CC(O)C(-O)[O-]
cpd00845[r]	4-Trimethylammoniobutanal	C7H16NO		R-cytosol	C01149			OITBLCDWXSXNCN-UHFFFAOYSA-N	C[N+](C)(C)CCCC-O
cpd00853[r]	DPG	C3H5O10P2		R-cytosol	C01159			XOHUEYCVLUUEJJ-UWTATZPHSA-I	O-C([O-])C(COP(-O)([O-])[O-])OP(-O)([O-])[O-]
cpd00854[r]	Homoprotocatechuate	C8H7O4		R-cytosol	C01161			CFFZDZCDUFSOFZ-UHFFFAOYSA-M	O-C(O)Cc1ccc([O-])c(O)c1
cpd00856[r]	3-carboxy-cis,cis-muconate			R-cytosol
cpd00858[r]	L-Glutamate5-semialdehyde	C5H9NO3		R-cytosol	C01165			KABXUUFDPUOJMW-BYPYZUCNSA-N	NC(CCC-O)C(-O)O
cpd00859[r]	Pseudouridine 5'-phosphate	C9H11N2O9P		R-cytosol	C01168			MOBMOJGXNHLLIR-GBNDHIKLSA-L	O-P(O)(O)OCC1OC(c2cnc([O-])nc2[O-])C(O)C1O
cpd00860[r]	S-Succinyldihydrolipoamide	C12H20NO4S2		R-cytosol	C01169			RJCJWONCSKSHES-VIFPVBQESA-M	N-C([O-])CCCCC(CCS)SC(-O)CCC(-O)O
cpd00861[r]	UDP-N-acetyl-D-mannosamine	C17H25N3O17P2		R-cytosol	C01170			LFTYTUAZOPRMMI-ZYQOOJPVSA-L	CC([O-])-NC1C(OP(-O)(O)OP(-O)(O)OCC2OC(n3ccc([O-])nc3-O)C(O)C2O)OC(CO)C(O)C1O
cpd00862[r]	alpha-D-Hexose 1-phosphate	C6H12O9P		R-cytosol	C01171			HXXFSFRBOHSIMQ-SQHQMROCSA-L	O-P([O-])([O-])OC1OC(CO)C(O)C(O)C1O
cpd00863[r]	beta-D-Glucose 6-phosphate	C6H11O9P		R-cytosol	C01172			NBSCHQHZLSJFNQ-VFUOTHLCSA-L	O-P([O-])([O-])OCC1OC(O)C(O)C(O)C1O
cpd00866[r]	17alpha-Hydroxyprogesterone	C21H30O3		R-cytosol	C01176			DBPWSSGDRRHUNT-CEGNMAFCSA-N	CC(-O)C1(O)CCC2C3CCC4-CC(-O)CCC4(C)C3CCC21C
cpd00868[r]	p-hydroxyphenylpyruvate	C9H7O4		R-cytosol	C01179			KKADPXVIOXHVKN-UHFFFAOYSA-M	O-C(O)C(-O)Cc1ccc([O-])cc1
cpd00869[r]	4-methylthio 2-oxobutyrate	C5H7O3S		R-cytosol	C01180			SXFSQZDSUWACKX-UHFFFAOYSA-M	CSCCC(-O)C(-O)[O-]
cpd00870[r]	gamma-butyrobetaine	C7H15NO2		R-cytosol	C01181			JHPNVNIEXXLNTR-UHFFFAOYSA-N	C[N+](C)(C)CCCC(-O)[O-]
cpd00873[r]	Nicotinate ribonucleotide	C11H12NO9P		R-cytosol	C01185			JOUIQRNQJGXQDC-ZYUZMQFOSA-L	O-C([O-])c1ccc[n+](C2OC(COP(-O)([O-])[O-])C(O)C2O)c1
cpd00876[r]	3-Hydroxyisobutyrate	C4H7O3		R-cytosol	C01188			DBXBTMSZEOQQDU-VKHMYHEASA-M	CC(CO)C(-O)[O-]
cpd00877[r]	Lathosterol	C27H46O		R-cytosol	C01189			IZVFFXVYBHFIHY-HRBMGCSQSA-N	CC(C)CCCC(C)C1CCC2C3-CCC4CC(O)CCC4(C)C3CCC21C
cpd00890[r]	UDP-N-acetylmuramoyl-L-alanine	C23H33N4O20P2		R-cytosol	C01212			NTMMCWJNQNKACG-KBKUWGQMSA-K	CC([O-])-NC1C(OP(-O)(O)OP(-O)(O)OCC2OC(n3ccc([O-])nc3-O)C(O)C2O)OC(CO)C(O)C1OC(C)C([O-])-NC(C)C(-O)O
cpd00891[r]	L-methylmalonyl-CoA	C25H35N7O19P3S		R-cytosol	C01213			MZFOKIKEPGUZEN-AGCMQPJKSA-I	CC(C(-O)[O-])C(-O)SCCN-C([O-])CCN-C([O-])C(O)C(C)(C)COP(-O)(O)OP(-O)(O)OCC1OC(n2cnc3c(N)ncnc32)C(O)C1OP(-O)([O-])[O-]
cpd00895[r]	H4MPT	C30H42N6O16P		R-cytosol	C01217			SCBIBGUJSMHIAI-FDLOOEGASA-K	CC(Nc1ccc(CC(O)C(O)C(O)COC2OC(COP(-O)(O)OC(CCC(-O)[O-])C(-O)[O-])C(O)C2O)cc1)C1Nc2c([O-])nc(-N)[nH]c2NC1C
cpd00897[r]	CDP-4-dehydro-6-deoxy-D-glucose	C15H21N3O15P2		R-cytosol	C01219			PUBYMNIINUUJLL-JPHISPRKSA-L	CC1OC(OP(-O)(O)OP(-O)([O-])OCC2OC(n3ccc(-N)nc3[O-])C(O)C2O)C(O)C(O)C1-O
cpd00904[r]	DHA	C19H28O2		R-cytosol	C01227			FMGSKLZLMKYGDP-USOAJAOKSA-N	CC12CCC3C(CC-C4CC(O)CCC43C)C1CCC2-O
cpd00905[r]	Guanosine 3',5'-bis(diphosphate)	C10H12N5O17P4		R-cytosol	C01228			BUFLLCUFNHESEH-UUOKFMHZSA-I	N-c1nc([O-])c2ncn(C3OC(COP(-O)(O)OP(-O)([O-])[O-])C(OP(-O)(O)OP(-O)([O-])[O-])C3O)c2[nH]1
cpd00908[r]	Glycerophosphoethanolamine	C5H14NO6P		R-cytosol	C01233			JZNWSCPGTDBMEW-UHFFFAOYSA-N	NCCOP(-O)(O)OCC(O)CO
cpd00911[r]	6-phospho-D-glucono-1-5-lactone	C6H9O9P		R-cytosol	C01236			IJOJIVNDFQSGAB-SQOUGZDYSA-L	O-C1OC(COP(-O)([O-])[O-])C(O)C(O)C1O
cpd00918[r]	2-Acetamido-5-oxopentanoate	C7H10NO4		R-cytosol	C01250			BCPSFKBPHHBDAI-LURJTMIESA-M	CC([O-])-NC(CCC-O)C(-O)O
cpd00921[r]	N-(6-Aminohexanoyl)-6-aminohexanoate	C12H24N2O3		R-cytosol	C01255			IWENLYKHSZCPRD-UHFFFAOYSA-N	NCCCCCC(O)-NCCCCCC(-O)O
cpd00930[r]	imidazole acetol-phosphate	C6H7N2O5P		R-cytosol	C01267			YCFFMSOLUMRAMD-UHFFFAOYSA-L	O-C(COP(-O)([O-])[O-])Cc1cnc[nH]1
cpd00931[r]	5-Amino-6--5-phosphoribosylaminouracil	C9H13N4O9P		R-cytosol	C01268			LZEXYCAGPMYXLX-UMMCILCDSA-L	Nc1c([O-])nc([O-])nc1NC1OC(COP(-O)(O)O)C(O)C1O
cpd00932[r]	5-O--1-Carboxyvinyl-3-phosphoshikimate	C10H9O10P		R-cytosol	C01269			QUTYKIXIUDQOLK-PRJMDXOYSA-J	C-C(OC1CC(C(-O)[O-])-CC(OP(-O)([O-])[O-])C1O)C(-O)[O-]
cpd00935[r]	2,6-Dioxo-6-phenylhexa-3-enoate	C12H9O4		R-cytosol	C01273			QPGAZPBFRAAJBD-XBXARRHUSA-M	O-C([O-])C(-O)C-CCC(-O)c1ccccc1
cpd00938[r]	(2-carboxy-2,5-dihydro-5-oxofuran-2-yl)-acetate			R-cytosol
cpd00939[r]	Toxopyrimidine	C6H9N3O		R-cytosol	C01279			VUTBELPREDJDDH-UHFFFAOYSA-N	Cc1ncc(CO)c(-N)[nH]1
cpd00946[r]	Undecaprenyl diphospho N-acetyl-glucosamine	C63H103NO12P2		R-cytosol	C01289			NEVJGTXBHJNFAZ-JXCMATCVSA-L	CC(C)-CCCC(C)-CCCC(C)-CCCC(C)-CCCC(C)-CCCC(C)-CCCC(C)-CCCC(C)-CCCC(C)-CCCC(C)-CCCC(C)-CCOP(-O)([O-])OP(-O)(O)OC1OC(CO)C(O)C(O)C1N-C(C)[O-]
cpd00948[r]	Isohexenyl-glutaconyl-CoA	C32H46N7O19P3S		R-cytosol	C01291			BVEJAKPMABGOEE-JQQGIELXSA-I	CC(C)-CCCC(-CC(-O)SCCN-C([O-])CCN-C([O-])C(O)C(C)(C)COP(-O)(O)OP(-O)(O)OCC1OC(n2cnc3c(N)ncnc32)C(O)C1OP(-O)([O-])[O-])CC(-O)[O-]
cpd00954[r]	6-hydroxymethyl dihydropterin	C7H9N5O2		R-cytosol	C01300			CQQNNQTXUGLUEV-UHFFFAOYSA-N	N-c1nc(O)c2c([nH]1)NCC(CO)-N2
cpd00956[r]	1-(2-carboxyphenylamino)-1-deoxyribulose 5-phosphate	C12H13NO9P		R-cytosol	C01302			QKMBYNRMPRKVTO-MNOVXSKESA-K	O-C([O-])c1ccccc1NCC(-O)C(O)C(O)COP(-O)([O-])[O-]
cpd00957[r]	2,5-Diamino-6-(5'-phosphoribosylamino)-4-pyrimidineone	C9H14N5O8P		R-cytosol	C01304			OCLCLRXKNJCOJD-UMMCILCDSA-L	N-c1nc([O-])c(N)c(NC2OC(COP(-O)([O-])O)C(O)C2O)[nH]1
cpd00957[t]	2,5-diamino-6-(5-phospho-D-ribosylamino)pyrimidin-4(3H)-one			R-extracellular
cpd00965[r]	Hg	H2Hg		R-cytosol	C01319			QSHDDOUJBYECFT-UHFFFAOYSA-N	[Hg]
cpd00971[r]	Na+	Na		R-cytosol	C01330			FKNQFGJONOIPTF-UHFFFAOYSA-N	[Na+]
cpd00971[t]	Na+	Na		R-extracellular	C01330			FKNQFGJONOIPTF-UHFFFAOYSA-N	[Na+]
cpd00976[r]	dIDP	C10H12N4O10P2		R-cytosol	C01344			BKUSIKGSPSFQAC-RRKCRQDMSA-L	O-P([O-])(O)OP(-O)(O)OCC1OC(n2cnc3c([O-])ncnc32)CC1O
cpd00977[r]	dITP	C10H12N4O13P3		R-cytosol	C01345			UFJPAQSLHAGEBL-RRKCRQDMSA-K	O-P([O-])([O-])OP(-O)(O)OP(-O)(O)OCC1OC(n2cnc3c([O-])ncnc32)CC1O
cpd00978[r]	dUDP	C9H12N2O11P2		R-cytosol	C01346			QHWZTVCCBMIIKE-SHYZEUOFSA-L	O-c1nc([O-])ccn1C1CC(O)C(COP(-O)(O)OP(-O)([O-])O)O1
cpd00982[r]	FADH2	C27H33N9O15P2		R-cytosol	C01352			YPZRHBJKEMOYQH-UYBVJOGSSA-L	Cc1cc2c(cc1C)N(CC(O)C(O)C(O)COP(-O)(O)OP(-O)(O)OCC1OC(n3cnc4c(N)ncnc43)C(O)C1O)c1nc([O-])nc([O-])c1N2
cpd00992[r]	1,2-Ethanediol	C2H6O2		R-cytosol	C01380			LYCAIKOWRPUZTN-UHFFFAOYSA-N	OCCO
cpd01003[r]	Alanine	C3H7NO2		R-cytosol	C01401			QNAYBMKLOCPYGJ-UHFFFAOYSA-N	CC(N)C(-O)O
cpd01011[r]	Butanal	C4H8O		R-cytosol	C01412			ZTQSAGDEMFDKMZ-UHFFFAOYSA-N	CCCC-O
cpd01012[r]	Cd2+	Cd		R-cytosol	C01413			WLZRMCYVCSSEQC-UHFFFAOYSA-N	[Cd+2]
cpd01012[t]	Cd2+	Cd		R-extracellular	C01413			WLZRMCYVCSSEQC-UHFFFAOYSA-N	[Cd+2]
cpd01017[r]	Cys-Gly	C5H10N2O3S		R-cytosol	C01419			ZUKPVRWZDMRIEO-VKHMYHEASA-N	NC(CS)C(O)-NCC(-O)O
cpd01024[r]	Methane	CH4		R-cytosol	C01438			VNWKTOKETHGBQD-UHFFFAOYSA-N	C
cpd01024[t]	Methane	CH4		R-extracellular	C01438			VNWKTOKETHGBQD-UHFFFAOYSA-N	C
cpd01029[r]	Base Q	C12H16N5O3		R-cytosol	C01449			LAIOPTKSQBPSHG-ACLDMZEESA-O	[NH2+]-C1N-C(O)C2-C(CNC3C-CC(O)C3O)C-NC2-N1
cpd01033[r]	Toluate	C8H7O2		R-cytosol	C01454			LPNBBFKOUUSUDB-UHFFFAOYSA-M	Cc1ccc(C(-O)[O-])cc1
cpd01046[r]	(S)-2-amino-6-oxohexanoate			R-cytosol
cpd01048[r]	Arsenate	HAsO4		R-cytosol	C01478			DJHGAFSJWGLOIV-UHFFFAOYSA-L	O-[As]([O-])([O-])O
cpd01063[r]	Guaiacol	C7H8O2		R-cytosol	C01502			LHGVFZTZFXWLCP-UHFFFAOYSA-N	COc1ccccc1O
cpd01066[r]	L-Iditol	C6H14O6		R-cytosol	C01507			FBPFZTCFMRRESA-UNTFVMJOSA-N	OCC(O)C(O)C(O)C(O)CO
cpd01078[r]	Selenide	H2Se		R-cytosol	C01528			SPVXKVOXSXTJOY-UHFFFAOYSA-N	[SeH2]
cpd01080[r]	ocdca	C18H35O2		R-cytosol	C01530			QIQXTHQIDYTFRH-UHFFFAOYSA-M	CCCCCCCCCCCCCCCCCC(-O)[O-]
cpd01088[r]	1-Octanal	C8H16O		R-cytosol	C01545			NUJGJRNETVAIRJ-UHFFFAOYSA-N	CCCCCCCC-O
cpd01090[r]	Ethyne	C2H2		R-cytosol	C01548			HSFWRNGVRCDJHI-UHFFFAOYSA-N	C#C
cpd01101[r]	Carbamate	CH2NO2		R-cytosol	C01563			KXDHJXZQYSOELW-UHFFFAOYSA-M	NC(-O)[O-]
cpd01107[r]	Decanoate	C10H19O2		R-cytosol	C01571			GHVNFZFCNZKVNT-UHFFFAOYSA-M	CCCCCCCCCC(-O)[O-]
cpd01113[r]	Hexanoate	C6H11O2		R-cytosol	C01585			FUZZWVXGSFPDMH-UHFFFAOYSA-M	CCCCCC(-O)[O-]
cpd01126[r]	Nonanoate	C9H17O2		R-cytosol	C01601			FBUKVWPVBMHYJY-UHFFFAOYSA-M	CCCCCCCCC(-O)[O-]
cpd01129[r]	Phthalate	C8H4O4		R-cytosol	C01606			XNGIFLGASWRNHJ-UHFFFAOYSA-L	O-C([O-])c1ccccc1C(-O)[O-]
cpd01129[t]	Phthalate	C8H4O4		R-extracellular	C01606			XNGIFLGASWRNHJ-UHFFFAOYSA-L	O-C([O-])c1ccccc1C(-O)[O-]
cpd01150[r]	Acrylamide	C3H5NO		R-cytosol	C01659			HRPVXLWXLXDGHG-UHFFFAOYSA-N	C-CC(-N)O
cpd01155[r]	Cadaverine	C5H16N2		R-cytosol	C01672			VHRGRCVQAFMJIZ-UHFFFAOYSA-P	[NH3+]CCCCC[NH3+]
cpd01197[r]	Nebularine	C10H12N4O4		R-cytosol	C01736			MRWXACSTFXYYMV-FDDDBJFASA-N	OCC1OC(n2cnc3cncnc32)C(O)C1O
cpd01208[r]	Resorcin	C6H6O2		R-cytosol	C01751			GHMLBKRAJCXXBS-UHFFFAOYSA-N	Oc1cccc(O)c1
cpd01211[r]	Thiocyanate	CNS		R-cytosol	C01755			ZMZDMBWJUHKJPS-UHFFFAOYSA-M	N#C[S-]
cpd01217[r]	Xanthosine	C10H12N4O6		R-cytosol	C01762			UBORTCNDUKBEOP-UUOKFMHZSA-N	OCC1OC(n2cnc3c(O)nc(O)nc32)C(O)C1O
cpd01217[t]	Xanthosine	C10H12N4O6		R-extracellular	C01762			UBORTCNDUKBEOP-UUOKFMHZSA-N	OCC1OC(n2cnc3c(O)nc(O)nc32)C(O)C1O
cpd01220[r]	Carvol	C10H14O		R-cytosol	C01767			ULDHMXUKGWMISQ-SECBINFHSA-N	C-C(C)C1CC-C(C)C(-O)C1
cpd01221[r]	(S)-Acetoin	C4H8O2		R-cytosol	C01769			ROWKJAVDOGWPAT-VKHMYHEASA-N	CC(-O)C(C)O
cpd01234[r]	Campesterol	C28H48O		R-cytosol	C01789			SGNBVLSWZMBQTH-MMTVXVTESA-N	CC(C)C(C)CCC(C)C1CCC2C3CC-C4CC(O)CCC4(C)C3CCC12C
cpd01237[r]	Choloyl-CoA	C45H71N7O20P3S		R-cytosol	C01794			ZKWNOTQHFKYUNU-OSPJJVSMSA-J	CC(CCC(-O)SCCN-C([O-])CCN-C([O-])C(O)C(C)(C)COP(-O)(O)OP(-O)(O)OCC1OC(n2cnc3c(N)ncnc32)C(O)C1OP(-O)([O-])[O-])C1CCC2C3C(O)CC4CC(O)CCC4(C)C3CC(O)C12C
cpd01239[r]	D-Erythrose	C4H8O4		R-cytosol	C01796			YTBSYETUWUMLBZ-IUYQGCFVSA-N	O-CC(O)C(O)CO
cpd01243[r]	Desmosterol	C27H44O		R-cytosol	C01802			AVSXSVCZWQODGV-DPAQBDIFSA-N	CC(C)-CCCC(C)C1CCC2C3CC-C4CC(O)CCC4(C)C3CCC12C
cpd01260[r]	Lauroyl-CoA	C33H54N7O17P3S		R-cytosol	C01832			YMCXGHLSVALICC-GMHMEAMDSA-J	CCCCCCCCCCCC(-O)SCCN-C([O-])CCN-C([O-])C(O)C(C)(C)COP(-O)(O)OP(-O)(O)OCC1OC(n2cnc3c(N)ncnc32)C(O)C1OP(-O)([O-])[O-]
cpd01262[r]	Amylotriose	C18H32O16		R-cytosol	C01835			FYGDTMLNYKFZSV-DZOUCCHMSA-N	OCC1OC(OC2C(CO)OC(OC3C(CO)OC(O)C(O)C3O)C(O)C2O)C(O)C(O)C1O
cpd01269[r]	2-Propanol	C3H8O		R-cytosol	C01845			KFZMGEQAYNKOFK-UHFFFAOYSA-N	CC(C)O
cpd01270[r]	FMNH2	C17H21N4O9P		R-cytosol	C01847			YTNIXZGTHTVJBW-SCRDCRAPSA-L	Cc1cc2c(cc1C)N(CC(O)C(O)C(O)COP(-O)(O)O)c1nc([O-])nc([O-])c1N2
cpd01286[r]	(-)-Sympatol	C9H14NO2		R-cytosol	C01869			YRCWQPVGYLYSOX-VIFPVBQESA-O	C[NH2+]CC(O)c1ccc(O)cc1
cpd01293[r]	5-Oxoproline	C5H6NO3		R-cytosol	C01879			ODHCTXKNWHHXJC-VKHMYHEASA-M	O-C(O)C1CCC([O-])-N1
cpd01297[r]	Glyceride	C4H7O4R		R-cytosol	C01885
cpd01307[r]	D-Lyxitol	C5H12O5		R-cytosol	C01904			HEBKCHPVOIAQTA-QWWZWVQMSA-N	OCC(O)C(O)C(O)CO
cpd01317[r]	Geranoyl-CoA	C31H47N7O17P3S		R-cytosol	C01920			FWLPCGPDGSQPGT-RWOXWOGGSA-J	CC(C)-CCCC(C)-CC(-O)SCCN-C([O-])CCN-C([O-])C(O)C(C)(C)COP(-O)(O)OP(-O)(O)OCC1OC(n2cnc3c(N)ncnc32)C(O)C1OP(-O)([O-])[O-]
cpd01318[r]	Glycocholate	C26H42NO6		R-cytosol	C01921			RFDAIACWWDREDC-FRVQLJSFSA-M	CC(CCC([O-])-NCC(-O)O)C1CCC2C3C(O)CC4CC(O)CCC4(C)C3CC(O)C12C
cpd01324[r]	L-Histidinal	C6H10N3O		R-cytosol	C01929			VYOIELONWKIZJS-YFKPBYRVSA-O	[NH3+]C(C-O)Cc1cnc[nH]1
cpd01329[r]	Maltohexaose	C36H62O31		R-cytosol	C01936			OCIBBXPLUVYKCH-LIGGPISVSA-N	OCC1OC(OC2C(CO)OC(OC3C(CO)OC(OC4C(CO)OC(OC5C(CO)OC(OC6C(CO)OC(O)C(O)C6O)C(O)C5O)C(O)C4O)C(O)C3O)C(O)C2O)C(O)C(O)C1O
cpd01335[r]	Octanoyl-CoA	C29H46N7O17P3S		R-cytosol	C01944			KQMZYOXOBSXMII-CECATXLMSA-J	CCCCCCCC(-O)SCCN-C([O-])CCN-C([O-])C(O)C(C)(C)COP(-O)(O)OP(-O)(O)OCC1OC(n2cnc3c(N)ncnc32)C(O)C1OP(-O)([O-])[O-]
cpd01342[r]	Pregnenolone	C21H32O2		R-cytosol	C01953			ORNBQBCIOKFOEO-QGVNFLHTSA-N	CC(-O)C1CCC2C3CC-C4CC(O)CCC4(C)C3CCC12C
cpd01347[r]	Thiocysteine	C3H7NO2S2		R-cytosol	C01962			XBKONSCREBSMCS-REOHCLBHSA-N	NC(CSS)C(-O)O
cpd01355[r]	beta-Maltose	C12H22O11		R-cytosol	C01971			GUBGYTABKSRVRQ-PICCSMPSSA-N	OCC1OC(OC2C(CO)OC(O)C(O)C2O)C(O)C(O)C1O
cpd01393[r]	Icosanoyl-CoA	C41H71N7O17P3S		R-cytosol	C02041			JYLSVNBJLYCSSW-IBYUJNRCSA-J	CCCCCCCCCCCCCCCCCCCC(-O)SCCN-C([O-])CCN-C([O-])C(O)C(C)(C)COP(-O)(O)OP(-O)(O)OCC1OC(n2cnc3c(N)ncnc32)C(O)C1OP(-O)([O-])[O-]
cpd01399[r]	Maltotetraose	C24H42O21		R-cytosol	C02052			LUEWUZLMQUOBSB-ZLBHSGTGSA-N	OCC1OC(OC2C(CO)OC(OC3C(CO)OC(OC4C(CO)OC(O)C(O)C4O)C(O)C3O)C(O)C2O)C(O)C(O)C1O
cpd01401[r]	Vitamin K1	C31H46O2		R-cytosol	C02059			MBWXNTAXLNYFJB-LKUDQCMESA-N	CC(-CCC1-C(C)C(-O)c2ccccc2C1-O)CCCC(C)CCCC(C)CCCC(C)C
cpd01405[r]	Pseudouridine	C9H12N2O6		R-cytosol	C02067			PTJWIQPHWPFNBW-GBNDHIKLSA-N	OCC1OC(c2cnc(O)nc2O)C(O)C1O
cpd01414[r]	Tetrathionate	O6S4		R-cytosol	C02084			HPQYKCJIWQFJMS-UHFFFAOYSA-L	O-S(-O)([O-])SSS(-O)(-O)[O-]
cpd01420[r]	beta-Carotene	C40H56		R-cytosol	C02094			OENHQHLEOONYIE-JLTXGRSLSA-N	CC(C-CC-C(C)C-CC1-C(C)CCCC1(C)C)-CC-CC-C(C)C-CC-C(C)C-CC1-C(C)CCCC1(C)C
cpd01422[r]	beta-D-Xylose	C5H10O5		R-cytosol	C02096			SRBFZHDQGSBBOR-KKQCNMDGSA-N	OC1COC(O)C(O)C1O
cpd01423[r]	dTDP-galactose	C16H24N2O16P2		R-cytosol	C02097			YSYKRGRSMLTJNL-OAOVJFGZSA-L	Cc1cn(C2CC(O)C(COP(-O)([O-])OP(-O)(O)OC3OC(CO)C(O)C(O)C3O)O2)c(-O)nc1[O-]
cpd01466[r]	Maleylpyruvate	C7H4O6		R-cytosol	C02167			AZCFLHZUFANAOR-UPHRSURJSA-L	O-C([O-])C-CC(-O)CC(-O)C(-O)[O-]
cpd01468[r]	Methylmalonate	C4H4O4		R-cytosol	C02170			ZIYVHBGGAOATLY-UHFFFAOYSA-L	CC(C(-O)[O-])C(-O)[O-]
cpd01476[r]	Protoporphyrin	C34H32N4O4		R-cytosol	C02191			KSFOVUSSGSKXFI-UJJXFSCMSA-L	C-Cc1c(C)c2cc3[nH]c(cc4nc(cc5[nH]c(cc1n2)c(C)c5CCC(-O)[O-])c(CCC(-O)[O-])c4C)c(C)c3C-C
cpd01487[r]	alpha-D-Xylose	C5H10O5		R-cytosol	C02205			SRBFZHDQGSBBOR-LECHCGJUSA-N	OC1COC(O)C(O)C1O
cpd01490[r]	beta-D-mannopyranose			R-cytosol
cpd01492[r]	Glutaconic acid	C5H4O4		R-cytosol	C02214			XVOUMQNXTGKGMA-OWOJBTEDSA-L	O-C([O-])C-CCC(-O)[O-]
cpd01495[r]	Dehydroalanine	C3H5NO2		R-cytosol	C02218			UQBOJOOOTLPNST-UHFFFAOYSA-N	C-C(N)C(-O)O
cpd01496[r]	o-Aminomuconate	C6H5NO4		R-cytosol	C02220			ZRHONLCTYUYMIQ-TZFCGSKZSA-M	NC(-CC-CC(-O)[O-])C(-O)O
cpd01498[r]	Maleylacetate	C6H4O5		R-cytosol	C02222			SOXXPQLIZIPMIZ-UPHRSURJSA-L	O-C([O-])C-CC(-O)CC(-O)[O-]
cpd01501[r]	2-Methylcitrate	C7H7O7		R-cytosol	C02225			YNOXCRMFGMSKIJ-WVBDSBKLSA-K	CC(C(-O)[O-])C(O)(CC(-O)[O-])C(-O)[O-]
cpd01504[r]	3-Aminopropanal	C3H8NO		R-cytosol	C05665			PCXDJQZLDDHMGX-UHFFFAOYSA-O	[NH3+]CCC-O
cpd01507[r]	3-Oxoadipyl-CoA	C27H42N7O20P3S		R-cytosol	C02232			VKKKAAPGXHWXOO-BIEWRJSYSA-I	CC(C)(COP(-O)(O)OP(-O)(O)OCC1OC(n2cnc3c(N)ncnc32)C(O)C1OP(-O)([O-])[O-])C(O)C([O-])-NCCC([O-])-NCCSC(-O)CC(-O)CCC(-O)[O-]
cpd01511[r]	4-Sulfobenzoate	C7H4O5S		R-cytosol	C02236			HWAQOZGATRIYQG-UHFFFAOYSA-L	O-C([O-])c1ccc(S(-O)(-O)[O-])cc1
cpd01518[r]	Anthranilyl-CoA	C28H38N8O17P3S		R-cytosol	C02247			XLURBJBQJZCJHJ-TYHXJLICSA-J	CC(C)(COP(-O)(O)OP(-O)(O)OCC1OC(n2cnc3c(N)ncnc32)C(O)C1OP(-O)([O-])[O-])C(O)C([O-])-NCCC([O-])-NCCSC(-O)c1ccccc1N
cpd01534[r]	1-Dodecanol	C12H26O		R-cytosol	C02277			LQZZUXJYWNFBMV-UHFFFAOYSA-N	CCCCCCCCCCCCO
cpd01535[r]	Dodecanal	C12H24O		R-cytosol	C02278			HFJRKMMYBMWEAD-UHFFFAOYSA-N	CCCCCCCCCCCC-O
cpd01554[r]	Sinapyl alcohol	C11H14O4		R-cytosol	C02325			LZFOPEXOUVTGJS-ONEGZZNKSA-N	COc1cc(C-CCO)cc(OC)c1O
cpd01574[r]	2-Chlorobenzoate	C7H4ClO2		R-cytosol	C02357			IKCLCGXPQILATA-UHFFFAOYSA-M	O-C([O-])c1ccccc1Cl
cpd01587[r]	5-Methylcytosine	C5H7N3O		R-cytosol	C02376			LRSASMSXMSNRBT-UHFFFAOYSA-N	Cc1cnc(O)[nH]c1-N
cpd01590[r]	Mercaptopurine	C5H4N4S		R-cytosol	C02380			GLVAUDGFNGKCSF-UHFFFAOYSA-N	Sc1ncnc2[nH]cnc12
cpd01595[r]	Styrylcarbinol	C9H10O		R-cytosol	C02394			OOCCDEMITAIZTP-QPJJXVBHSA-N	OCC-Cc1ccccc1
cpd01599[r]	Glutaconyl-1-CoA	C26H36N7O19P3S		R-cytosol	C02411			URTLOTISFJPPOU-DEGQQWIJSA-I	CC(C)(COP(-O)(O)OP(-O)(O)OCC1OC(n2cnc3c(N)ncnc32)C(O)C1OP(-O)([O-])[O-])C(O)C([O-])-NCCC([O-])-NCCSC(-O)C-CCC(-O)[O-]
cpd01608[r]	L-Selenocysteine	C3H7NO2Se		R-cytosol	C02432			NOKPBJYHPHHWAN-REOHCLBHSA-N	NC(CSS(-O)(-O)O)C(-O)O
cpd01614[r]	Perillyl alcohol	C10H16O		R-cytosol	C02452			NDTYTMIUWGWIMO-JTQLQIEISA-N	C-C(C)C1CC-C(CO)CC1
cpd01618[r]	1,3-Propanediol	C3H8O2		R-cytosol	C02457			YPFDHNVEDLHUCE-UHFFFAOYSA-N	OCCCO
cpd01618[t]	1,3-Propanediol	C3H8O2		R-extracellular	C02457			YPFDHNVEDLHUCE-UHFFFAOYSA-N	OCCCO
cpd01620[r]	Precorrin 2	C42H41N4O16		R-cytosol	C02463			OQIIYZQTTMKFAU-ZNLOQLQNSA-G	CC1(CC(-O)O)C2-Cc3[nH]c(c(CCC(-O)[O-])c3CC(-O)[O-])Cc3[nH]c(c(CC(-O)[O-])c3CCC(-O)[O-])C-C3NC(-CC(-N2)C1CCC(-O)[O-])C(C)(CC(-O)[O-])C3CCC(-O)[O-]
cpd01630[r]	cis,cis-Muconate	C6H4O4		R-cytosol	C02480			TXXHDPDFNKHHGW-CCAGOZQPSA-L	O-C([O-])C-CC-CC(-O)[O-]
cpd01641[r]	2-Ethyl-1-hexanol	C8H18O		R-cytosol	C02498			YIWUKEYIRIRTPP-UHFFFAOYSA-N	CCCCC(CC)CO
cpd01641[t]	2-Ethyl-1-hexanol	C8H18O		R-extracellular	C02498			YIWUKEYIRIRTPP-UHFFFAOYSA-N	CCCCC(CC)CO
cpd01642[r]	2-Biphenylol	C12H10O		R-cytosol	C02499			LLEMOWNGBBNAJR-UHFFFAOYSA-N	Oc1ccccc1-c1ccccc1
cpd01644[r]	2-Hydroxymuconate	C6H4O5		R-cytosol	C02501			JBEBGTMCZIGUTK-HSFFGMMNSA-L	O-C([O-])C-CC-C([O-])C(-O)O
cpd01646[r]	2-Isopropylmalate	C7H10O5		R-cytosol	C02504			BITYXLXUCSKTJS-UHFFFAOYSA-L	CC(C)C(O)(CC(-O)[O-])C(-O)[O-]
cpd01651[r]	L-3-Cyanoalanine	C4H6N2O2		R-cytosol	C02512			BXRLWGXPSRYJDZ-VKHMYHEASA-N	N#CCC(N)C(-O)O
cpd01653[r]	3-Fumarylpyruvate	C7H4O6		R-cytosol	C02514			AZCFLHZUFANAOR-OWOJBTEDSA-L	O-C([O-])C-CC(-O)CC(-O)C(-O)[O-]
cpd01661[r]	3-Phenylcatechol	C12H10O2		R-cytosol	C02526			YKOQAAJBYBTSBS-UHFFFAOYSA-N	Oc1cccc(-c2ccccc2)c1O
cpd01663[r]	Chenodiol	C24H39O4		R-cytosol	C02528			RUDATBOHQWOJDD-BSWAIDMHSA-M	CC(CCC(-O)[O-])C1CCC2C3C(O)CC4CC(O)CCC4(C)C3CCC12C
cpd01679[r]	N-Methylhydantoin	C4H6N2O2		R-cytosol	C02565			RHYBFKMFHLPQPH-UHFFFAOYSA-N	CN1CC(O)-NC1-O
cpd01680[r]	N1-Acetylspermine	C12H31N4O		R-cytosol	C02567			GUNURVWAJRRUAV-UHFFFAOYSA-Q	CC(O)-NCCC[NH2+]CCCC[NH2+]CCC[NH3+]
cpd01686[r]	Perillaldehyde	C10H14O		R-cytosol	C02576			RUMOYJJNUMEFDD-UHFFFAOYSA-N	C-C(C)C1CC-C(C-O)CC1
cpd01695[r]	Myristoyl-CoA	C35H58N7O17P3S		R-cytosol	C02593			DUAFKXOFBZQTQE-QSGBVPJFSA-J	CCCCCCCCCCCCCC(-O)SCCN-C([O-])CCN-C([O-])C(O)C(C)(C)COP(-O)(O)OP(-O)(O)OCC1OC(n2cnc3c(N)ncnc32)C(O)C1OP(-O)([O-])[O-]
cpd01701[r]	S-Citramalate	C5H6O5		R-cytosol	C02614			XFTRTWQBIOMVPK-YFKPBYRVSA-L	CC(O)(CC(-O)[O-])C(-O)[O-]
cpd01709[r]	2-Hydroxyglutarate	C5H6O5		R-cytosol	C02630			HWXBTNAVRSUOJR-UHFFFAOYSA-L	O-C([O-])CCC(O)C(-O)[O-]
cpd01710[r]	2-Isopropylmaleate	C7H8O4		R-cytosol	C02631			NJMGRJLQRLFQQX-HYXAFXHYSA-L	CC(C)C(-CC(-O)[O-])C(-O)[O-]
cpd01711[r]	Isobutyrate	C4H7O2		R-cytosol	C02632			KQNPFQTWMSNSAP-UHFFFAOYSA-M	CC(C)C(-O)[O-]
cpd01716[r]	3-Dehydroshikimate	C7H7O5		R-cytosol	C02637			SLWWJZMPHJJOPH-PHDIDXHHSA-M	O-C([O-])C1-CC(-O)C(O)C(O)C1
cpd01722[r]	p-Coumaryl alcohol	C9H10O2		R-cytosol	C02646			PTNLHDGQWUGONS-OWOJBTEDSA-N	OCC-Cc1ccc(O)cc1
cpd01723[r]	4-Guanidinobutanal	C5H12N3O		R-cytosol	C02647			VCOFTLCIPLEZKE-UHFFFAOYSA-O	NC(-[NH2+])NCCCC-O
cpd01725[r]	5-Dehydroshikimate	C7H7O5		R-cytosol	C02652			XNEFHYFPRJBTJF-INEUFUBQSA-M	O-C([O-])C1-CC(O)C(O)C(-O)C1
cpd01733[r]	Ferulaldehyde	C10H10O3		R-cytosol	C02666			DKZBBWMURDFHNE-NSCUHMNNSA-N	COc1cc(C-CC-O)ccc1O
cpd01741[r]	ddca	C12H23O2		R-cytosol	C02679			POULHZVOKOAJMA-UHFFFAOYSA-M	CCCCCCCCCCCC(-O)[O-]
cpd01749[r]	N-Formylkynurenine	C11H12N2O4		R-cytosol	C02700			BYHJHXPTQMMKCA-UHFFFAOYSA-N	NC(CC(-O)c1ccccc1N-CO)C(-O)O
cpd01772[r]	Succinylbenzoate	C11H8O5		R-cytosol	C02730			YIVWQNVQRXFZJB-UHFFFAOYSA-L	O-C([O-])CCC(-O)c1ccccc1C(-O)[O-]
cpd01775[r]	Phosphoribosyl-ATP	C15H20N5O20P4		R-cytosol	C02739			RKNHJBVBFHDXGR-KEOHHSTQSA-I	N-c1c2ncn(C3OC(COP(-O)([O-])OP(-O)(O)OP(-O)([O-])[O-])C(O)C3O)c2ncn1C1OC(COP(-O)([O-])[O-])C(O)C1O
cpd01777[r]	Phosphoribosyl-AMP	C15H19N5O14P2		R-cytosol	C02741			RTQMRTSPTLIIHM-KEOHHSTQSA-J	N-c1c2ncn(C3OC(COP(-O)([O-])[O-])C(O)C3O)c2ncn1C1OC(COP(-O)([O-])[O-])C(O)C1O
cpd01784[r]	enol-Phenylpyruvate	C9H7O3		R-cytosol	C02763			DEDGUGJNLNLJSR-VURMDHGXSA-M	O-C(O)C([O-])-Cc1ccccc1
cpd01793[r]	2,5-diketo-D-gluconate	C6H7O7		R-cytosol	C02780			RXMWXENJQAINCC-DMTCNVIQSA-M	O-C([O-])C(-O)C(O)C(O)C(-O)CO
cpd01795[r]	2-Deoxy-D-gluconate	C6H11O6		R-cytosol	C02782			PALQXFMLVVWXFD-KODRXGBYSA-M	O-C([O-])CC(O)C(O)C(O)CO
cpd01822[r]	Hydroxyquinol	C6H6O3		R-cytosol	C02814			GGNQRNBDZQJCCN-UHFFFAOYSA-N	Oc1ccc(O)c(O)c1
cpd01831[r]	4-Imidazoleacetate	C5H5N2O2		R-cytosol	C02835			PRJKNHOMHKJCEJ-UHFFFAOYSA-M	O-C([O-])Cc1cnc[nH]1
cpd01844[r]	Propionyl phosphate	C3H5O5P		R-cytosol	C02876			FMNMEQSRDWIBFO-UHFFFAOYSA-L	CCC(-O)OP(-O)([O-])[O-]
cpd01859[r]	(2-Naphthyl)methanol	C11H10O		R-cytosol	C02909			MFGWMAAZYZSWMY-UHFFFAOYSA-N	OCc1ccc2ccccc2c1
cpd01861[r]	(R)-1,2-Propanediol	C3H8O2		R-cytosol	C02912			DNIAPMSPPWPWGF-GSVOUGTGSA-N	CC(O)CO
cpd01861[t]	(R)-1,2-Propanediol	C3H8O2		R-extracellular	C02912			DNIAPMSPPWPWGF-GSVOUGTGSA-N	CC(O)CO
cpd01871[r]	3-Methylcatechol	C7H8O2		R-cytosol	C02923			PGSWEKYNAOWQDF-UHFFFAOYSA-N	Cc1cccc(O)c1O
cpd01882[r]	Isovaleryl-CoA	C26H40N7O17P3S		R-cytosol	C02939			UYVZIWWBJMYRCD-ZMHDXICWSA-J	CC(C)CC(-O)SCCN-C([O-])CCN-C([O-])C(O)C(C)(C)COP(-O)(O)OP(-O)(O)OCC1OC(n2cnc3c(N)ncnc32)C(O)C1OP(-O)([O-])[O-]
cpd01887[r]	(3Z)-Dodecenoyl-CoA	C33H53N7O17P3S		R-cytosol	C02944			XEMIVMKTVGRFTD-QXMHVHEDSA-J	CCCCCCCCC-CCC(-O)SCCN-C([O-])CCN-C([O-])C(O)C(C)(C)COP(-O)(O)OP(-O)(O)OCC1OC(n2cnc3c(N)ncnc32)C(O)C1OP(-O)([O-])[O-]
cpd01889[r]	4-Acetamidobutanoate	C6H10NO3		R-cytosol	C02946			UZTFMUBKZQVKLK-UHFFFAOYSA-M	CC([O-])-NCCCC(-O)O
cpd01904[r]	Decaprenol phosphate	C50H82O4P		R-cytosol	C02970			XBEJBEIXLWRYBT-DJNGBRKISA-L	CC(C)-CCCC(C)-CCCC(C)-CCCC(C)-CCCC(C)-CCCC(C)-CCCC(C)-CCCC(C)-CCCC(C)-CCCC(C)-CCOP(-O)([O-])[O-]
cpd01923[r]	N-Acetylmuramoyl-Ala	C14H23N2O9		R-cytosol	C02999			ICMUIFDBEVJCQA-GQQBCVOHSA-M	CC([O-])-NC1C(O)OC(CO)C(O)C1OC(C)C(O)-NC(C)C(-O)O
cpd01947[r]	BDOH	C4H10O2		R-cytosol	C03044			OWBTYPJTUOEWEK-QWWZWVQMSA-N	CC(O)C(C)O
cpd01949[r]	(S,S)-2,3-Butanediol	C4H10O2		R-cytosol	C03046			OWBTYPJTUOEWEK-IMJSIDKUSA-N	CC(O)C(C)O
cpd01957[r]	2-Hydroxyglutaryl-CoA	C26H38N7O20P3S		R-cytosol	C03058			ITRSBJZNLOYNNR-RMNRSTNRSA-I	CC(C)(COP(-O)(O)OP(-O)(O)OCC1OC(n2cnc3c(N)ncnc32)C(O)C1OP(-O)([O-])[O-])C(O)C([O-])-NCCC([O-])-NCCSC(-O)C(O)CCC(-O)[O-]
cpd01960[r]	(4Z)-2-oxohept-4-enedioate			R-cytosol
cpd01964[r]	3-Hydroxybenzaldehyde	C7H6O2		R-cytosol	C03067			IAVREABSGIHHMO-UHFFFAOYSA-N	O-Cc1cccc(O)c1
cpd01966[r]	Dimethylacryloyl-CoA	C26H38N7O17P3S		R-cytosol	C03069			BXIPALATIYNHJN-ZMHDXICWSA-J	CC(C)-CC(-O)SCCN-C([O-])CCN-C([O-])C(O)C(C)(C)COP(-O)(O)OP(-O)(O)OCC1OC(n2cnc3c(N)ncnc32)C(O)C1OP(-O)([O-])[O-]
cpd01973[r]	4-Guanidinobutanamide	C5H13N4O		R-cytosol	C03078			YHVFECVVGNXFKO-UHFFFAOYSA-O	N-C(N)NCCCC(-[NH2+])O
cpd01974[r]	4-Hydroxy-L-glutamate	C5H8NO5		R-cytosol	C03079			HBDWQSHEVMSFGY-STHAYSLISA-M	NC(CC(O)C(-O)O)C(-O)[O-]
cpd01977[r]	4-Phospho-L-aspartate	C4H6NO7P		R-cytosol	C03082			IXZNKTPIYKDIGG-REOHCLBHSA-L	NC(CC(-O)OP(-O)([O-])O)C(-O)[O-]
cpd01981[r]	5-Methylthio-D-ribose	C6H12O4S		R-cytosol	C03089			OLVVOVIFTBSBBH-JDJSBBGDSA-N	CSCC1OC(O)C(O)C1O
cpd01981[t]	5-Methylthio-D-ribose	C6H12O4S		R-extracellular	C03089			OLVVOVIFTBSBBH-JDJSBBGDSA-N	CSCC1OC(O)C(O)C1O
cpd01982[r]	5-Phosphoribosylamine	C5H11NO7P		R-cytosol	C03090			SKCBPEVYGOQGJN-TXICZTDVSA-M	NC1OC(COP(-O)([O-])O)C(O)C1O
cpd01997[r]	Dimethylbenzimidazole	C9H10N2		R-cytosol	C03114			LJUQGASMPRMWIW-UHFFFAOYSA-N	Cc1cc2nc[nH]c2cc1C
cpd02016[r]	N-Ribosylnicotinamide	C11H15N2O5		R-cytosol	C03150			JLEBZPBDRKPWTD-TURQNECASA-O	N-C(O)c1ccc[n+](C2OC(CO)C(O)C2O)c1
cpd02018[r]	N5-Methyl-L-glutamine	C6H12N2O3		R-cytosol	C03153			ONXPDKGXOOORHB-BYPYZUCNSA-N	CN-C(O)CCC(N)C(-O)O
cpd02021[r]	Succinylbenzoyl-CoA	C32H39N7O20P3S		R-cytosol	C03160			KVAQAPQXOXTRAE-UHFFFAOYSA-I	CC(C)(COP(-O)(O)OP(-O)(O)OCC1OC(n2cnc3c(N)ncnc32)C(O)C1OP(-O)([O-])[O-])C(O)C([O-])-NCCC([O-])-NCCSC(-O)CCC(-O)c1ccccc1C(-O)[O-]
cpd02030[r]	3-phosphoshikimate	C7H8O8P		R-cytosol	C03175			QYOJSKGCWNAKGW-PBXRRBTRSA-K	O-C([O-])C1-CC(OP(-O)([O-])[O-])C(O)C(O)C1
cpd02041[r]	(S)-2-Hydroxyglutarate	C5H6O5		R-cytosol	C03196			HWXBTNAVRSUOJR-VKHMYHEASA-L	O-C([O-])CCC(O)C(-O)[O-]
cpd02047[r]	DOC	C21H30O3		R-cytosol	C03205			ZESRJSPZRDMNHY-YFWFAHHUSA-N	CC12CCC(-O)C-C1CCC1C2CCC2(C)C(C(-O)CO)CCC12
cpd02053[r]	2-Amino-acetoacetate	C4H7NO3		R-cytosol	C03214			SAUCHDKDCUROAO-UHFFFAOYSA-N	CC(-O)C(N)C(-O)O
cpd02060[r]	(2E)-Dodecenoyl-CoA	C33H52N7O17P3S		R-cytosol	C03221			IRFYVBULXZMEDE-XCFIPPSPSA-J	CCCCCCCCCC-CC(-O)SCCN-C([O-])CCN-C([O-])C(O)C(C)(C)COP(-O)(O)OP(-O)(O)OCC1OC(n2cnc3c(N)ncnc32)C(O)C1OP(-O)([O-])[O-]
cpd02061[r]	3,4-Dihydroxyphthalate	C8H4O6		R-cytosol	C03223			QXGJCWSBOZXWOV-UHFFFAOYSA-L	O-C(O)c1ccc([O-])c([O-])c1C(-O)O
cpd02068[r]	3-Methylglutaconyl-CoA	C27H37N7O19P3S		R-cytosol	C03231			GXKSHRDAHFLWPN-RKYLSHMCSA-I	CC(-CC(-O)SCCN-C([O-])CCN-C([O-])C(O)C(C)(C)COP(-O)(O)OP(-O)(O)OCC1OC(n2cnc3c(N)ncnc32)C(O)C1OP(-O)([O-])[O-])CC(-O)[O-]
cpd02069[r]	3-Phosphonooxypyruvate	C3H2O7P		R-cytosol	C03232			LFLUCDOSQPJJBE-UHFFFAOYSA-K	O-C([O-])C(-O)COP(-O)([O-])[O-]
cpd02083[r]	CoproporphyrinogenIII	C36H40N4O8		R-cytosol	C03263			NIUVHXTXUXOFEB-UHFFFAOYSA-J	Cc1c2[nH]c(c1CCC(-O)[O-])Cc1[nH]c(c(CCC(-O)[O-])c1C)Cc1[nH]c(c(CCC(-O)[O-])c1C)Cc1[nH]c(c(C)c1CCC(-O)[O-])C2
cpd02088[r]	Globoside	C45H80N2O24		R-cytosol	C03272
cpd02089[r]	5-Oxopentanoate	C5H7O3		R-cytosol	C03273			VBKPPDYGFUZOAJ-UHFFFAOYSA-M	O-CCCCC(-O)[O-]
cpd02091[r]	Imidazole pyruvate	C6H5N2O3		R-cytosol	C03277			JEJNWEREQWMOHB-UHFFFAOYSA-M	O-C([O-])C(-O)Cc1cnc[nH]1
cpd02095[r]	L-2,4-Diaminobutyrate	C4H11N2O2		R-cytosol	C03283			OGNSCSPNOLGXSM-VKHMYHEASA-O	NC(CC[NH3+])C(-O)O
cpd02096[r]	L-3-Amino-isobutyrate	C4H9NO2		R-cytosol	C03284			QCHPKSFMDHPSNR-VKHMYHEASA-N	CC(CN)C(-O)O
cpd02097[r]	L-Glutamyl 5-phosphate	C5H8NO7P		R-cytosol	C03287			PJRXVIJAERNUIP-VKHMYHEASA-L	NC(CCC(-O)OP(-O)([O-])O)C(-O)[O-]
cpd02100[r]	L-Xylulose 5-phosphate	C5H9O8P		R-cytosol	C03291			FNZLKVNUWIIPSJ-WHFBIAKZSA-L	O-C(CO)C(O)C(O)COP(-O)([O-])[O-]
cpd02104[r]	Nalpha-methyl-L-histidine			R-cytosol
cpd02113[r]	dTDP-rhamnose	C16H24N2O15P2		R-cytosol	C03319			ZOSQFDVXNQFKBY-CGAXJHMRSA-L	Cc1cn(C2CC(O)C(COP(-O)([O-])OP(-O)(O)OC3OC(C)C(O)C(O)C3O)O2)c(-O)nc1[O-]
cpd02122[r]	2-Dehydro-D-galactonate	C6H9O7		R-cytosol	C03342			VBUYCZFBVCCYFD-UZBSEBFBSA-M	O-C([O-])C(-O)C(O)C(O)C(O)CO
cpd02123[r]	2-Ethylhexyl phthalate	C16H21O4		R-cytosol	C03343			DJDSLBVSSOQSLW-UHFFFAOYSA-M	CCCCC(CC)COC(-O)c1ccccc1C(-O)[O-]
cpd02123[t]	2-Ethylhexyl phthalate	C16H21O4		R-extracellular	C03343			DJDSLBVSSOQSLW-UHFFFAOYSA-M	CCCCC(CC)COC(-O)c1ccccc1C(-O)[O-]
cpd02124[r]	2-Methylacetoacetyl-CoA	C26H38N7O18P3S		R-cytosol	C03344			NHNODHRSCRALBF-UHFFFAOYSA-J	CC(-O)C(C)C(-O)SCCN-C([O-])CCN-C([O-])C(O)C(C)(C)COP(-O)(O)OP(-O)(O)OCC1OC(n2cnc3c(N)ncnc32)C(O)C1OP(-O)([O-])[O-]
cpd02125[r]	Tiglyl-CoA	C26H38N7O17P3S		R-cytosol	C03345			PMWATMXOQQZNBX-DKBZLLMOSA-J	CC-C(C)C(-O)SCCN-C([O-])CCN-C([O-])C(O)C(C)(C)COP(-O)(O)OP(-O)(O)OCC1OC(n2cnc3c(N)ncnc32)C(O)C1OP(-O)([O-])[O-]
cpd02132[r]	3-Phospho-D-erythronate	C4H7O8P		R-cytosol	C03356			CMVHVKHUWLAUNF-PWNYCUMCSA-K	O-C([O-])C(O)C(CO)OP(-O)([O-])[O-]
cpd02140[r]	AIR	C8H13N3O7P		R-cytosol	C03373			PDACUKOKVHBVHJ-XVFCMESISA-M	Nc1cncn1C1OC(COP(-O)([O-])O)C(O)C1O
cpd02147[r]	4-Phosphoerythronate	C4H6O8P		R-cytosol	C03393			ZCZXOHUILRHRQJ-UHFFFAOYSA-K	O-C([O-])C(O)C(O)COP(-O)([O-])[O-]
cpd02152[r]	L-Argininosuccinate	C10H17N4O6		R-cytosol	C03406			KDZOASGQNOPSCU-ZBHICJROSA-M	N-C(NCCCC(N)C(-O)O)NC(CC(-O)[O-])C(-O)O
cpd02160[r]	N2-Succinyl-L-ornithine	C9H15N2O5		R-cytosol	C03415			VWXQFHJBQHTHMK-LURJTMIESA-M	NCCCC(N-C([O-])CCC(-O)O)C(-O)O
cpd02168[r]	Prephytoene diphosphate	C40H66O7P2		R-cytosol	C03427			RVCNKTPCHZNAAO-XGYYIUAYSA-L	CC(C)-CCCC(C)-CCCC(C)-CCCC(C)-CC1C(COP(-O)(O)OP(-O)([O-])[O-])C1(C)CCC-C(C)CCC-C(C)CCC-C(C)C
cpd02172[r]	Solanesyl diphosphate	C45H74O7P2		R-cytosol	C04145			IVLBHBFTRNVIAP-MEGGAXOGSA-L	CC(C)-CCCC(C)-CCCC(C)-CCCC(C)-CCCC(C)-CCCC(C)-CCCC(C)-CCCC(C)-CCCC(C)-CCOP(-O)(O)OP(-O)([O-])[O-]
cpd02174[r]	Tetrachlorohydroquinone	C6HCl4O2		R-cytosol	C03434			STOSPPMGXZPHKP-UHFFFAOYSA-M	[O-]c1c(Cl)c(Cl)c(O)c(Cl)c1Cl
cpd02182[r]	(R)-S-Lactoylglutathione	C13H20N3O8S		R-cytosol	C03451			VDYDCVUWILIYQF-UHFFFAOYSA-M	CC(O)C(-O)SCC(N-C([O-])CCC(N)C(-O)O)C(O)-NCC(-O)O
cpd02187[r]	Methacrylyl-CoA	C25H36N7O17P3S		R-cytosol	C03460			NPALUEYCDZWBOV-NDZSKPAWSA-J	C-C(C)C(-O)SCCN-C([O-])CCN-C([O-])C(O)C(C)(C)COP(-O)(O)OP(-O)(O)OCC1OC(n2cnc3c(N)ncnc32)C(O)C1OP(-O)([O-])[O-]
cpd02197[r]	5-Formyltetrahydrofolate	C20H21N7O7		R-cytosol	C03479			VVIAGPKUTFNRDU-STQMWFEESA-L	N-c1nc([O-])c2c([nH]1)NCC(CNc1ccc(C(-O)NC(CCC(-O)[O-])C(-O)O)cc1)N2C-O
cpd02201[r]	4-phosphopantothenate	C9H15NO8P		R-cytosol	C03492			XHFVGHPGDLDEQO-ZETCQYMHSA-K	CC(C)(COP(-O)([O-])O)C(O)C([O-])-NCCC(-O)[O-]
cpd02210[r]	Indoleglycerol phosphate	C11H12NO6P		R-cytosol	C03506			NQEQTYPJSIEPHW-MNOVXSKESA-L	O-P([O-])([O-])OCC(O)C(O)c1c[nH]c2ccccc12
cpd02216[r]	Mg-protoporphyrin IX	C34H30MgN4O4		R-cytosol	C03516			REJJDEGSUOCEEW-RGGAHWMASA-J	C-Cc1c(C)c2cc3[n-]c(cc4nc(cc5nc(cc1[n-]2)c(C)c5CCC(-O)[O-])c(CCC(-O)[O-])c4C)c(C)c3C-C.[Mg+2]
cpd02227[r]	S-Ribosylhomocysteine	C9H17NO6S		R-cytosol	C03539			IQFWYNFDWRYSRA-OEQWSMLSSA-N	NC(CCSCC1OC(O)C(O)C1O)C(-O)O
cpd02229[r]	Bactoprenyl diphosphate	C55H90O7P2		R-cytosol	C04574			NTXGVHCCXVHYCL-NTDVEAECSA-L	CC(C)-CCCC(C)-CCCC(C)-CCCC(C)-CCCC(C)-CCCC(C)-CCCC(C)-CCCC(C)-CCCC(C)-CCCC(C)-CCCC(C)-CCOP(-O)(O)OP(-O)([O-])[O-]
cpd02234[r]	(R)-3-Hydroxybutanoyl-CoA	C25H38N7O18P3S		R-cytosol	C03561			QHHKKMYHDBRONY-WZZMXTMRSA-J	CC(O)CC(-O)SCCN-C([O-])CCN-C([O-])C(O)C(C)(C)COP(-O)(O)OP(-O)(O)OCC1OC(n2cnc3c(N)ncnc32)C(O)C1OP(-O)([O-])[O-]
cpd02243[r]	2-Chloro-cis,cis-muconate	C6H3ClO4		R-cytosol	C03572			OZNNVVBQWHRHHH-HSFFGMMNSA-L	O-C([O-])C-CC-C(Cl)C(-O)[O-]
cpd02254[r]	3-Chloro-cis,cis-muconate	C6H3ClO4		R-cytosol	C03585			ICMVYBXQDUXEEE-BXTBVDPRSA-L	O-C([O-])C-CC(Cl)-CC(-O)[O-]
cpd02255[r]	(4,5-dihydro-5-oxofuran-2-yl)-acetate			R-cytosol
cpd02258[r]	4-Hydroxy-2-oxovalerate	C5H7O4		R-cytosol	C03589			HFKQINMYQUXOCH-UHFFFAOYSA-M	CC(O)CC(-O)C(-O)[O-]
cpd02270[r]	Deoxynucleoside phosphate	C5H9O6PR		R-cytosol	C03607
cpd02274[r]	a beta-D-galactoside			R-cytosol
cpd02295[r]	1-4-Dihydroxy-2-naphthoate	C11H7O4		R-cytosol	C03657			VOJUXHHACRXLTD-UHFFFAOYSA-M	O-C(O)c1cc([O-])c2ccccc2c1O
cpd02298[r]	1F-beta-D-Fructosylsucrose	C18H32O16		R-cytosol	C03661			VAWYEUIPHLMNNF-OESPXIITSA-N	OCC1OC(OC2(COC3(CO)OC(CO)C(O)C3O)OC(CO)C(O)C2O)C(O)C(O)C1O
cpd02307[r]	3-Hydroxy-cis,cis-muconate	C6H4O5		R-cytosol	C03676			DLKZGMNZEDNHKO-BXTBVDPRSA-L	O-C([O-])C-CC([O-])-CC(-O)O
cpd02311[r]	4-Imidazolone-5-propanoate	C6H6N2O3		R-cytosol	C03680			MYNHYKDPSRPBNZ-UHFFFAOYSA-M	O-C([O-])CC[c-]1nc[nH]c1-O
cpd02318[r]	Dioctyl phthalate	C24H38O4		R-cytosol	C03690			BJQHLKABXJIVAM-UHFFFAOYSA-N	CCCCC(CC)COC(-O)c1ccccc1C(-O)OCC(CC)CCCC
cpd02318[t]	Dioctyl phthalate	C24H38O4		R-extracellular	C03690			BJQHLKABXJIVAM-UHFFFAOYSA-N	CCCCC(CC)COC(-O)c1ccccc1C(-O)OCC(CC)CCCC
cpd02333[r]	Quinolinate	C7H3NO4		R-cytosol	C03722			GJAWHXHKYYXBSV-UHFFFAOYSA-L	O-C([O-])c1cccnc1C(-O)[O-]
cpd02338[r]	UDP-D-galacto-1,4-furanose	C15H22N2O17P2		R-cytosol	C03733			ZQLQOXLUCGXKHS-SIAUPFDVSA-L	O-c1nc([O-])ccn1C1OC(COP(-O)([O-])OP(-O)(O)OC2OC(C(O)CO)C(O)C2O)C(O)C1O
cpd02340[r]	alpha-D-Hexose 6-phosphate	C6H12O9P		R-cytosol	C03735			NBSCHQHZLSJFNQ-IHVYINHVSA-L	O-P([O-])([O-])OCC1OC(O)C(O)C(O)C1O
cpd02345[r]	L-Glutamate1-semialdehyde	C5H9NO3		R-cytosol	C03741			MPUUQNGXJSEWTF-BYPYZUCNSA-N	NC(C-O)CCC(-O)O
cpd02353[r]	2-Methylpropionyl phosphate	C4H8O5P		R-cytosol	C03754			NFNSOHPYYIZPLS-UHFFFAOYSA-L	CC(C)C(-O)OP(-O)([O-])[O-]
cpd02357[r]	Dopamine	C8H12NO2		R-cytosol	C03758			VYFYYTLLBUKUHU-UHFFFAOYSA-O	[NH3+]CCc1ccc(O)c(O)c1
cpd02358[r]	Meglutol	C6H8O5		R-cytosol	C03761			NPOAOTPXWNWTSH-UHFFFAOYSA-L	CC(O)(CC(-O)[O-])CC(-O)[O-]
cpd02361[r]	4-Hydroxyphenylacetaldehyde	C8H8O2		R-cytosol	C03765			IPRPPFIAVHPVJH-UHFFFAOYSA-N	O-CCc1ccc(O)cc1
cpd02375[r]	Adenylosuccinate	C14H14N5O11P		R-cytosol	C03794			OFBHPPMPBOJXRT-DPXQIYNJSA-J	O-C([O-])CC(Nc1ncnc2c1ncn2C1OC(COP(-O)([O-])[O-])C(O)C1O)C(-O)[O-]
cpd02385[r]	2-Aminomuconate semialdehyde	C6H7NO3		R-cytosol	C03824			QCGTZPZKJPTAEP-REDYYMJGSA-N	NC(-CC-CC-O)C(-O)O
cpd02392[r]	3beta-Hydroxy-delta5-steroid	C19H30O		R-cytosol	C03836			LYFPAZBMEUSVNA-QWEMWOLJSA-N	CC12CCCC1C1CC-C3CC(O)CCC3(C)C1CC2
cpd02394[r]	GAR	C7H14N2O8P		R-cytosol	C03838			OBQMLSFOUZUIOB-SHUUEZRQSA-M	NCC([O-])-NC1OC(COP(-O)(O)O)C(O)C1O
cpd02412[r]	1D-1-O-(indol-3-yl)acetyl-myo-inositol			R-cytosol
cpd02414[r]	L-2-Amino-6-oxopimelate	C7H10NO5		R-cytosol	C03871			UKCSFKLWNHUBDY-BYPYZUCNSA-M	NC(CCCC(-O)C(-O)O)C(-O)[O-]
cpd02416[r]	N-Acetyl-beta-D-glucosamine	C8H15NO6		R-cytosol	C03878			OVRNDRQMDRJTHS-FMDGEEDCSA-N	CC(O)-NC1C(O)OC(CO)C(O)C1O
cpd02431[r]	1-Pyrroline-5-carboxylate	C5H6NO2		R-cytosol	C03912			DWAKNKKXGALPNW-BYPYZUCNSA-M	O-C([O-])C1CCC-N1
cpd02436[r]	2,4-Dichloro-cis,cis-muconate	C6H2Cl2O4		R-cytosol	C03918			FHXOPKKNGKBBKG-DXLKSGPOSA-L	O-C([O-])C-C(Cl)C-C(Cl)C(-O)[O-]
cpd02441[r]	3-Dehydro-2-deoxy-D-gluconate	C6H9O6		R-cytosol	C03926			CNLFCQPCBQQMHK-XINAWCOVSA-M	O-C([O-])CC(-O)C(O)C(O)CO
cpd02446[r]	5-dehydro-2-deoxy-D-gluconate			R-cytosol
cpd02465[r]	tetrahydrodipicolinate	C7H7NO4		R-cytosol	C03972			CXMBCXQHOXUCEO-BYPYZUCNSA-L	O-C([O-])C1-NC(C(-O)[O-])CCC1
cpd02484[r]	Inositol 3-phosphate	C6H11O9P		R-cytosol	C04006			INAPMGSXUVUWAF-PTQMNWPWSA-L	O-P([O-])([O-])OC1C(O)C(O)C(O)C(O)C1O
cpd02494[r]	(2,3-Dihydroxybenzoyl)adenylate	C17H17N5O10P		R-cytosol	C04030			ULPVJDOMCRTJSN-RVXWVPLUSA-M	Nc1ncnc2c1ncn2C1OC(COP(-O)(O)OC(-O)c2cccc([O-])c2O)C(O)C1O
cpd02498[r]	2,3-Dihydroxy-isovalerate	C5H9O4		R-cytosol	C04039			JTEYKUFKXGDTEU-VKHMYHEASA-M	CC(C)(O)C(O)C(-O)[O-]
cpd02500[r]	Protocatechuatealdehyde	C8H8O3		R-cytosol	C04043			IADQVXRMSNIUEL-UHFFFAOYSA-N	O-CCc1ccc(O)c(O)c1
cpd02501[r]	2,3-Dihydroxyphenylpropanoate	C9H9O4		R-cytosol	C04044			QZDSXQJWBGMRLU-UHFFFAOYSA-M	O-C(O)CCc1cccc([O-])c1O
cpd02503[r]	3-Hydroxyisobutyryl-CoA	C25H39N7O18P3S		R-cytosol	C04047			WWEOGFZEFHPUAM-MIZDRFBCSA-J	CC(CO)C(-O)SCCN-C([O-])CCN-C([O-])C(O)C(C)(C)COP(-O)(O)OP(-O)(O)OCC1OC(n2cnc3c(N)ncnc32)C(O)C1OP(-O)([O-])[O-]
cpd02506[r]	5-Amino-4-imidazolecarboxyamide	C4H6N4O		R-cytosol	C04051			PYNDTGFTPOZGRW-UHFFFAOYSA-N	N-C(O)C1N-CNC1-N
cpd02507[r]	(3E,5R)-5-carboxy-2-oxohept-3-enedioate			R-cytosol
cpd02522[r]	2-Aminoadipate 6-semialdehyde	C6H11NO3		R-cytosol	C04076			GFXYTQPNNXGICT-YFKPBYRVSA-N	NC(CCCC-O)C(-O)O
cpd02529[r]	cis-Benzeneglycol	C6H8O2		R-cytosol	C04091			YDRSQRPHLBEPTP-OLQVQODUSA-N	OC1C-CC-CC1O
cpd02535[r]	2,3-Dihydroxy-3-methylvalerate	C6H11O4		R-cytosol	C04104			PDGXJDXVGMHUIR-UJURSFKZSA-M	CCC(C)(O)C(O)C(-O)[O-]
cpd02536[r]	Muconolactone	C6H5O4		R-cytosol	C04105			HPEKPJGPWNSAAV-UHFFFAOYSA-M	O-C([O-])CC1C-CC(-O)O1
cpd02542[r]	3-Methyl-cis,cis-muconate	C7H6O4		R-cytosol	C04112			LEQDZBVDPGNGMH-LDIADDGTSA-L	CC(C-CC(-O)[O-])-CC(-O)[O-]
cpd02543[r]	4-(Trimethylammonio)but-2-enoate	C7H13NO2		R-cytosol	C04114			GUYHPGUANSLONG-SNAWJCMRSA-N	C[N+](C)(C)CC-CC(-O)[O-]
cpd02544[r]	4-Carboxy-4-hydroxy-2-oxoadipate	C7H5O8		R-cytosol	C04115			RQMCNDRMPZBEOD-UHFFFAOYSA-K	O-C([O-])CC(O)(CC(-O)C(-O)[O-])C(-O)[O-]
cpd02552[r]	n-acetylglutamyl-phosphate	C7H9NO8P		R-cytosol	C04133			FCVIHFVSXHOPSW-YFKPBYRVSA-K	CC([O-])-NC(CCC(-O)OP(-O)([O-])O)C(-O)[O-]
cpd02555[r]	Tetrahydropteroyltri-L-glutamate	C29H33N9O12		R-cytosol	C04144			RXWVHRYZTWZATH-UHFFFAOYSA-J	N-c1nc([O-])c2c([nH]1)NCC(CNc1ccc(C(-O)NC(CCC([O-])-NC(CCC([O-])-NC(CCC(-O)[O-])C(-O)O)C(-O)O)C(-O)O)cc1)N2
cpd02557[r]	Farnesylfarnesylgeraniol	C40H66O7P2		R-cytosol	C04146			BZORESSIXXHLNB-DJMILUHSSA-N	CC(C)-CCCC(C)-CCCC(C)-CCCC(C)-CCCC(C)-CCCC(C)-CCCC(C)-CCCC(C)-CCO
cpd02566[r]	(2S,3S)-2,3-dihydroxy-2,3-dihydrobenzoate			R-cytosol
cpd02569[r]	2-Oxo-3-hydroxyisovalerate	C5H7O4		R-cytosol	C04181			DNOPJXBPONYBLB-UHFFFAOYSA-M	CC(C)(O)C(-O)C(-O)[O-]
cpd02570[r]	Parapyruvate	C6H6O6		R-cytosol	C06033			YRWAMSXHYBBHFL-UHFFFAOYSA-L	CC(O)(CC(-O)C(-O)[O-])C(-O)[O-]
cpd02572[r]	5-Carboxymethyl-2-hydroxymuconate	C8H5O7		R-cytosol	C04186			HJIBROWPWNLWHX-IKENXXAYSA-K	O-C([O-])CC(-CC-C([O-])C(-O)O)C(-O)[O-]
cpd02574[r]	methylthioribose-1-phosphate	C6H11O7PS		R-cytosol	C04188			JTFITTQBRJDSTL-JDJSBBGDSA-L	CSCC1OC(OP(-O)([O-])[O-])C(O)C1O
cpd02592[r]	alpha,alpha'-Trehalose 6-mycolate	C44H82O13		R-cytosol	C04218			HASPJLRXBAGTID-BGZCIIMLSA-N	CCCCCCCCCCCCCCCCCCCCCCCCCCC(C(-O)OCC1OC(OC2OC(CO)C(O)C(O)C2O)C(O)C(O)C1O)C(O)CCCCCCCCCCCCCCCC1CC1CCCCCCCCCCC1CC1CCCCCCCCCCCCCCCCCC
cpd02597[r]	cis-2-Methylaconitate	C7H5O6		R-cytosol	C04225			NUZLRKBHOBPTQV-ARJAWSKDSA-K	CC(C(-O)[O-])-C(CC(-O)[O-])C(-O)[O-]
cpd02599[r]	Octopamine	C8H12NO2		R-cytosol	C04227			QHGUCRYDKWKLMG-UHFFFAOYSA-O	[NH3+]CC(O)c1ccc(O)cc1
cpd02602[r]	2'-Deoxyribonucleoside diphosphate	C5H9O9P2R		R-cytosol	C04232
cpd02605[r]	2-isopropyl-3-oxosuccinate	C7H8O5		R-cytosol	C04236			HIIZAGQWABAMRR-UHFFFAOYSA-L	CC(C)C(C(-O)[O-])C(-O)C(-O)[O-]
cpd02611[r]	N-Acetyl-D-glucosamine1-phosphate	C8H14NO9P		R-cytosol	C04256			FZLJPEPAYPUMMR-UOLFYFMNSA-L	CC([O-])-NC1C(OP(-O)([O-])O)OC(CO)C(O)C1O
cpd02613[r]	Nalpha,Nalpha-Dimethyl-L-histidine	C8H13N3O2		R-cytosol	C04259			IMOBSLOLPCWZKQ-ZETCQYMHSA-N	CN(C)C(Cc1cnc[nH]1)C(-O)O
cpd02623[r]	1,8-Diazacyclotetradecane-2,9-dione	C12H22N2O2		R-cytosol	C04277			HERSSAVMHCMYSQ-UHFFFAOYSA-N	OC1-NCCCCCC(O)-NCCCCC1
cpd02625[r]	3-Hydroxy-L-1-pyrroline-5-carboxylate	C5H6NO3		R-cytosol	C04281			WFOFKRKDDKGRIK-DMTCNVIQSA-M	O-C([O-])C1CC(O)C-N1
cpd02631[r]	DKDI	C6H8O5		R-cytosol	C04287			SHFQRUVRUBHHRE-CJPQEGFPSA-N	O-C1CC(O)C(O)C(O)C1-O
cpd02636[r]	4-Methyl-5--2-hydroxyethyl-thiazole	C6H9NOS		R-cytosol	C04294			BKAWJIRCKVUVED-UHFFFAOYSA-N	Cc1ncsc1CCO
cpd02637[r]	Androstenediol	C19H30O2		R-cytosol	C04295			QADHLRWLCPCEKT-LOVVWNRFSA-N	CC12CCC(O)CC1-CCC1C2CCC2(C)C(O)CCC12
cpd02638[r]	CDP-4-dehydro-3,6-dideoxy-D-glucose	C15H21N3O14P2		R-cytosol	C04297			DATWFRMXXZBEPM-SNAICPSHSA-L	CC1OC(OP(-O)(O)OP(-O)([O-])OCC2OC(n3ccc(-N)nc3[O-])C(O)C2O)C(O)CC1-O
cpd02642[r]	N-5-phosphoribosyl-anthranilate	C12H13NO9P		R-cytosol	C04302			PMFMJXPRNJUYMB-GWOFURMSSA-K	O-C([O-])c1ccccc1NC1OC(COP(-O)([O-])[O-])C(O)C1O
cpd02645[r]	Phosphoenol-4-deoxy-3-tetrulosonate	C4H5O7P		R-cytosol	C04309			FPQJGWWGSNGINK-UHFFFAOYSA-K	C-C(OP(-O)([O-])[O-])C(O)C(-O)[O-]
cpd02653[r]	(1E,3E)-4-hydroxybuta-1,3-diene-1,2,4-tricarboxylate			R-cytosol
cpd02654[r]	4-methyl-5-(2-phosphooxyethyl)thiazole			R-cytosol
cpd02655[r]	5,10-Methenyltetrahydromethanopterin	C31H41N6O16P		R-cytosol	C04330			RANKJVUGLXUXOL-UQXKJNEMSA-L	CC1Nc2[nH]c(-N)nc([O-])c2N2C-[N+](c3ccc(CC(O)C(O)C(O)COC4OC(COP(-O)([O-])OC(CCC(-O)[O-])C(-O)O)C(O)C4O)cc3)C(C)C12
cpd02656[r]	6-7-Dimethyl-8--1-D-ribityllumazine	C13H17N4O6		R-cytosol	C04332			SXDXRJZUAJBNFL-XKSSXDPKSA-M	Cc1nc2c([O-])nc(-O)nc-2n(CC(O)C(O)C(O)CO)c1C
cpd02662[r]	Malyl-CoA	C25H35N7O20P3S		R-cytosol	C04348			HJQWLHMLMCDAEL-ZTGLTYRUSA-I	CC(C)(COP(-O)(O)OP(-O)(O)OCC1OC(n2cnc3c(N)ncnc32)C(O)C1OP(-O)([O-])[O-])C(O)C([O-])-NCCC([O-])-NCCSC(-O)CC(O)C(-O)[O-]
cpd02663[r]	2,5-Diketo-3-deoxy-D-gluconate	C6H7O6		R-cytosol	C04349			IBGYNIRCYXIAON-VKHMYHEASA-M	O-C([O-])C(-O)CC(O)C(-O)CO
cpd02666[r]	(R)-4'-Phosphopantothenoyl-L-cysteine	C12H20N2O9PS		R-cytosol	C04352			XQYALQVLCNHCFT-CBAPKCEASA-K	CC(C)(COP(-O)(O)O)C(O)C([O-])-NCCC([O-])-NC(CS)C(-O)[O-]
cpd02678[r]	N-Formyl-GAR	C8H13N2O9P		R-cytosol	C04376			VDXLUNDMVKSKHO-XVFCMESISA-L	O-P(O)(O)OCC1OC(N-C([O-])CN-C[O-])C(O)C1O
cpd02679[r]	5,10-Methylenetetrahydromethanopterin	C31H42N6O16P		R-cytosol	C04377			GBMIGEWJAPFSQI-CAFBYHECSA-K	CC1Nc2[nH]c(-N)nc([O-])c2N2CN(c3ccc(CC(O)C(O)C(O)COC4OC(COP(-O)(O)OC(CCC(-O)[O-])C(-O)[O-])C(O)C4O)cc3)C(C)C12
cpd02691[r]	2-methyl-3-hydroxy-butyryl-CoA	C26H40N7O18P3S		R-cytosol	C04405			PEKYNTFSOBAABV-LQUDNSJZSA-J	CC(O)C(C)C(-O)SCCN-C([O-])CCN-C([O-])C(O)C(C)(C)COP(-O)(O)OP(-O)(O)OCC1OC(n2cnc3c(N)ncnc32)C(O)C1OP(-O)([O-])[O-]
cpd02693[r]	3-Isopropylmalate	C7H10O5		R-cytosol	C04411			RNQHMTFBUSSBJQ-CRCLSJGQSA-L	CC(C)C(C(-O)[O-])C(O)C(-O)[O-]
cpd02698[r]	N-Succinyl-L-2,6-diaminopimelate	C11H16N2O7		R-cytosol	C04421			GLXUWZBUPATPBR-BQBZGAKWSA-L	NC(CCCC(N-C([O-])CCC(-O)[O-])C(-O)O)C(-O)O
cpd02700[r]	S-(2-Methylpropionyl)-dihydrolipoamide	C12H23NO2S2		R-cytosol	C04424			XZUKURPVWDTXGE-UHFFFAOYSA-N	CC(C)C(-O)SC(CCS)CCCCC(-N)O
cpd02701[r]	S-Adenosyl-4-methylthio-2-oxobutanoate	C15H19N5O6S		R-cytosol	C04425			UOKVQQMBGVMXPU-CJPDYEHRSA-N	C[S+](CCC(-O)C(-O)[O-])CC1OC(n2cnc3c(N)ncnc32)C(O)C1O
cpd02705[r]	4-Carboxymethylenebut-2-en-4-olide	C6H3O4		R-cytosol	C04431			AYFXPGXAZMFWNH-ONEGZZNKSA-M	O-C([O-])C-C1C-CC(-O)O1
cpd02707[r]	4-Oxalomesaconate	C7H3O7		R-cytosol	C04434			ODTDYYZJDQGKQT-NSCUHMNNSA-K	O-C([O-])C-C(CC(-O)C(-O)[O-])C(-O)[O-]
cpd02711[r]	2-Keto-3-deoxy-6-phosphogluconate	C6H8O9P		R-cytosol	C04442			OVPRPPOVAXRCED-WVZVXSGGSA-K	O-C([O-])C(-O)CC(O)C(O)COP(-O)([O-])[O-]
cpd02717[r]	4-Carboxy-2-hydroxyhexa-2,4-dienedioate	C7H3O7		R-cytosol	C04451			QWLUKZXOQAQUFQ-QEFWFIIXSA-K	O-C([O-])C-C(C-C([O-])C(-O)O)C(-O)[O-]
cpd02720[r]	5-Amino-6--5-phosphoribitylaminouracil	C9H15N4O9P		R-cytosol	C04454			RQRINYISXYAZKL-RPDRRWSUSA-L	Nc1c([O-])nc([O-])nc1NCC(O)C(O)C(O)COP(-O)(O)O
cpd02721[r]	DKHP	C6H8O9P		R-cytosol	C04456			OLUPOJQIFXQXIT-CVYQJGLWSA-K	O-C([O-])CC(O)C(O)C(-O)COP(-O)([O-])[O-]
cpd02724[r]	N-Succinyl-L-2-amino-6-oxopimelate	C11H12NO8		R-cytosol	C04462			SDVXSCSNVVZWDD-LURJTMIESA-K	O-C([O-])CCC([O-])-NC(CCCC(-O)C(-O)O)C(-O)[O-]
cpd02725[r]	alpha,alpha'-Trehalose 6,6'-bismycolate	C76H142O15		R-cytosol	C04465			YICMECNPVMRXKI-BWAZKYJVSA-M	CCCCCCCCCCCCCCCCCCCCCCCCCCC(C(-O)OCC1OC(OC2OC(CCCCCCCCCCCCCCCCCCCCCCCCCCCC(C(-O)[O-])C(O)CCCCCCCCCCCCCCCC3CC3CCCCCCCCCCC3CC3CCCCCCCCCCCCCCCCCC)C(O)C(O)C2O)C(O)C(O)C1O)C(O)CCCCCCCCCCCCCCCC1CC1CCCCCCCCCCC1CC1CCCCCCCCCCCCCCCCCC
cpd02731[r]	2-Hydroxy-6-oxonona-2,4-diene-1,9-dioate	C9H8O6		R-cytosol	C04479			RFENOVFRMPRRJI-YDCWOTKKSA-L	O-C([O-])CCC(-O)C-CC-C([O-])C(-O)O
cpd02733[r]	Deoxycholate	C24H39O4		R-cytosol	C04483			KXGVEGMKQFWNSR-LLQZFEROSA-M	CC(CCC(-O)[O-])C1CCC2C3CCC4CC(O)CCC4(C)C3CC(O)C12C
cpd02733[t]	Deoxycholate	C24H39O4		R-extracellular	C04483			KXGVEGMKQFWNSR-LLQZFEROSA-M	CC(CCC(-O)[O-])C1CCC2C3CCC4CC(O)CCC4(C)C3CC(O)C12C
cpd02734[r]	4-Carboxy-2-hydroxymuconate semialdehyde	C7H4O6		R-cytosol	C04484			YOMOLPRSDGXHCY-CLLRDSTBSA-L	O-CC-C(C-C([O-])C(-O)O)C(-O)[O-]
cpd02737[r]	5-Methyl-H4MPT	C31H44N6O16P		R-cytosol	C04488			SWBKYDXMQNCIAW-KXCCJVBOSA-K	CC(Nc1ccc(CC(O)C(O)C(O)COC2OC(COP(-O)(O)OC(CCC(-O)[O-])C(-O)[O-])C(O)C2O)cc1)C1C(C)Nc2[nH]c(-N)nc([O-])c2N1C
cpd02738[r]	5-Methyltetrahydropteroyltri-L-glutamate	C30H35N9O12		R-cytosol	C04489			HVRNKDVLFAVCJF-VJANTYMQSA-J	CN1c2c([O-])nc(-N)[nH]c2NCC1CNc1ccc(C(-O)NC(CCC([O-])-NC(CCC([O-])-NC(CCC(-O)[O-])C(-O)O)C(-O)O)C(-O)O)cc1
cpd02740[r]	Guanosine 5'-triphosphate,3'-diphosphate	C10H12N5O20P5		R-cytosol	C04494			KCPMACXZAITQAX-UUOKFMHZSA-H	N-c1nc([O-])c2ncn(C3OC(COP(-O)([O-])OP(-O)(O)OP(-O)([O-])[O-])C(OP(-O)(O)OP(-O)([O-])[O-])C3O)c2[nH]1
cpd02745[r]	alpha-D-Galactosyl-diphosphoundecaprenol	C61H100O12P2		R-cytosol	C04507			YNTXUOTYVPQLEH-CTWFDOFHSA-L	CC-C(C)CCC-C(C)CCC-C(C)CCC-C(C)CCC-C(C)CCC-C(C)CCC-C(C)CCC-C(C)CCC-C(C)CCC-C(C)CCC-C(C)COP(-O)([O-])OP(-O)([O-])OC1OC(CO)C(O)C(O)C1O
cpd02753[r]	2-Chloro-5-oxo-2,5-dihydrofuran-2-acetate	C6H4ClO4		R-cytosol	C04522			WGZZDRVKIXVYEI-ZCFIWIBFSA-M	O-C([O-])CC1(Cl)C-CC(-O)O1
cpd02773[r]	3alpha,7alpha-Dihydroxy-5beta-cholestanate	C27H45O4		R-cytosol	C04554			ITZYGDKGRKKBSN-RXDNHGQQSA-M	CC(CCCC(C)C1CCC2C3C(O)CC4CC(O)CCC4(C)C3CCC12C)C(-O)[O-]
cpd02775[r]	4-Amino-5-phosphomethyl-2-methylpyrimidine	C6H8N3O4P		R-cytosol	C04556			PKYFHKIYHBRTPI-UHFFFAOYSA-L	Cc1ncc(COP(-O)([O-])[O-])c(-N)[nH]1
cpd02776[r]	3-Methylmuconolactone	C7H7O4		R-cytosol	C04558			GXEVIPDDAUJTCF-UHFFFAOYSA-M	CC1-CC(-O)OC1CC(-O)[O-]
cpd02777[r]	4-Methylmuconolactone	C7H7O4		R-cytosol	C04559			FIKLRROSHXQNFN-UHFFFAOYSA-M	CC1(CC(-O)[O-])C-CC(-O)O1
cpd02798[r]	Toluene-cis-dihydrodiol	C7H10O2		R-cytosol	C04592			FTZZKLFGNQOODA-RQJHMYQMSA-N	CC1-CC-CC(O)C1O
cpd02799[r]	Methylisocitrate	C7H7O7		R-cytosol	C04593			HHKPKXCSHMJWCF-WVBDSBKLSA-K	CC(O)(C(-O)[O-])C(CC(-O)[O-])C(-O)[O-]
[truncated: 3,448 more rows]

## Sheet: pFBAoptRxns
Dataset S3: two-species model (pFBA)
[truncated: 942 more rows]

## Sheet: exchange fluxes
Dataset S4: exchange fluxes
[truncated: 30 more rows]

## Sheet: carbon source test
Dataset S5: carbon source test
[truncated: 98 more rows]
